# Supplementary material for: Robust stratification of breast cancer subtypes using differential patterns of transcript isoform expression
Source: PLoS Genet. 2017 Mar 6;13(3):e1006589. doi: 10.1371/journal.pgen.1006589 (PMC5367891; doi:10.1371/journal.pgen.1006589)
Supplement: S2 Table — (XLS) [file pgen.1006589.s014.xls]

## Sheet: Sheet1
Name	Subtype	Mapped bases	Aligned reads	Paired read (0x001)	Mapped in proper pair (0x002)	Mate unmapped (0x0008)	Mapped to R strand (0x0010)	Mate mapped to R strand (0x0020)	First read of pair (0x0040)	Second read of pair (0x0080)	PCR duplicate read (0x0400)	Refseq coverage at Q30 and 8x
BRCA1	ER+	968993882	24745519	24745519	3464062	4245671	12079478	10295258	12967811	11777708	5651528	0.212124
BRCA2	ER+	920085552	25557932	25557932	5082266	4352684	12731977	10594697	13379641	12178291	5394317	0.246613
BRCA3	ER+	437059304	10257014	10257014	322292	2191424	5158038	4030656	5617254	4639760	1519827	0.147992
BRCA4	ER+	1319160792	23259125	23259125	2382644	9985859	11333991	6694144	15429104	7830021	5581116	0.307208
BRCA5	ER+	2195667458	33540420	33540420	9756054	8199942	16558642	12789670	18095192	15445228	7182318	0.431207
BRCA6	ER+	558685584	15519044	15519044	3344852	2492476	7746512	6508422	8072663	7446381	2518089	0.175073
BRCA7	ER+	850778352	23632732	23632732	2942028	3117662	11797093	10251761	11918733	11713999	4494667	0.262125
BRCA8	ER+	1586736036	25928853	25928853	9236898	7377267	13422611	9267702	14373180	11555673	8613200	0.251546
BRCA9	ER+	406300238	8850413	8850413	1934336	2385729	4442251	3231880	5126077	3724336	1427860	0.134582
BRCA10	ER+	460459728	12790548	12790548	1420240	1993880	6392211	5388844	6584336	6206212	2242257	0.137646
BRCA11	ER+	447635736	12434326	12434326	799060	2727354	6208989	4839367	6411546	6022780	2569966	0.123919
TNBC1	TNBC	734160836	13885790	13885790	8926204	3871784	6962951	5005226	6511514	7374276	2558138	0.145243
TNBC2	TNBC	1326365294	22735866	22735866	13338468	7616462	10663180	7763624	13493775	9242091	4968638	0.174246
TNBC3	TNBC	797116989	15647122	15647122	10847676	3467650	7846980	6093061	8136698	7510424	2993706	0.173954
TNBC4	TNBC	974368870	16969525	16969525	6358827	8289126	7346426	5658382	8581272	8388253	4608674	0.162468
TNBC5	TNBC	1238316780	25350004	25350004	15344316	5210784	12745959	10084675	12732746	12617258	4667715	0.28815
TNBC6	TNBC	636634392	14260367	14260367	9599112	3243889	6463191	5700410	7889654	6370713	2021361	0.188029
TNBC7	TNBC	438283386	8016498	8016498	3868832	2425210	4030202	2797027	4765826	3250672	1571441	0.137883
TNBC8	TNBC	914315124	16996088	16996088	12218512	3511182	8508520	6737829	9286571	7709517	3778640	0.119056
TNBC9	TNBC	765267840	21257440	21257440	13750626	3496832	10644236	8881914	11070853	10186587	3510572	0.163536
TNBC10	TNBC	1913185176	29403229	29403229	12530518	14026419	13090963	7990155	19215655	10187574	7994054	0.263066
TNBC11	TNBC	1324238924	19936392	19936392	6529728	11752718	8951280	4370166	14306309	5630083	5767372	0.249852
TNBC12	TNBC	1370935383	18885746	18885746	6605580	10147088	8443522	4572526	13060597	5825149	5278000	0.289499
TNBC13	TNBC	833406447	16751868	16751868	12041632	3705518	8367509	6525799	8413716	8338152	2986166	0.144437
TNBC14	TNBC	347244754	7548799	7548799	2157008	4568281	1546369	1496485	5798887	1749912	1956481	0.0878194
TNBC15	TNBC	1460603732	29301211	29301211	14222984	11428599	14042871	9025823	18684334	10616877	4816937	0.288176
