# Supplementary material for: Robust stratification of breast cancer subtypes using differential patterns of transcript isoform expression
Source: PLoS Genet. 2017 Mar 6;13(3):e1006589. doi: 10.1371/journal.pgen.1006589 (PMC5367891; doi:10.1371/journal.pgen.1006589)
Supplement: S3 Table — (TXT) [file pgen.1006589.s015.txt]

Supplmentary Table 2: Differential Gene and Isoform Expression Data, Discovery UC Cohort
TranscriptID GeneName Chr TSS Strand Intercept_beta Intercept_SE Intercept_t Intercept_lm_PV Subtype_beta Subtype_SE Subtype_t Subtype_lm_PV Isoform_beta Isoform_SE Isoform_t Isoform_lm_PV Interaction_beta Interaction_SE Interaction_t Interaction_lm_PV Subtype_SS Subtype_MS Subtype_F Subtype_anova_PV Isoform_SS Isoform_MS Isoform_F Isoform_anova_PV Interaction_SS Interaction_MS Interaction_F Interaction_anova_PV
NM_130786 A1BG chr19 63556677 - 15.5322715 0.3157220 49.1960409 8.250575e-25 0.1372842 0.4219012 0.3253941 7.478245e-01 NA NA NA NA NA NA NA NA 0.1161 0.1161 0.1059 0.7478 NA NA NA NA NA NA NA NA
NM_014576 A1CF chr10 52315441 - 1.51938630 1.292507 1.17553473 0.2438212 1.27977496 1.727184 0.74096021 0.4612318 NA NA NA NA NA NA NA NA 26.92 26.9168 1.4648 0.2303 0.07 0.0371 0.0020 0.9980 0.05 0.0249 0.0014 0.9986
NM_138933 A1CF chr10 52315441 - 1.51938630 1.292507 1.17553473 0.2438212 1.27977496 1.727184 0.74096021 0.4612318 -0.01900740 1.827880 -0.01039860 0.9917333 -0.10192457 2.442608 -0.04172777 0.9668362 26.92 26.9168 1.4648 0.2303 0.07 0.0371 0.0020 0.9980 0.05 0.0249 0.0014 0.9986
NM_138932 A1CF chr10 52315441 - 1.51938630 1.292507 1.17553473 0.2438212 1.27977496 1.727184 0.74096021 0.4612318 0.01693432 1.827880 0.00926446 0.9926349 -0.11679115 2.442608 -0.04781413 0.9620025 26.92 26.9168 1.4648 0.2303 0.07 0.0371 0.0020 0.9980 0.05 0.0249 0.0014 0.9986
NM_145892 A2BP1 chr16 7322752 + 3.6903961 1.173656 3.14435932 0.002038501 0.3415954 1.568364 0.21780369 0.827903790 NA NA NA NA NA NA NA NA 12.49 12.4878 0.8242 0.3655 2.39 0.4779 0.0315 0.9995 2.45 0.4892 0.0323 0.9995
NM_018723 A2BP1 chr16 6009133 + 3.6903961 1.173656 3.14435932 0.002038501 0.3415954 1.568364 0.21780369 0.827903790 -0.2043599 1.659800 -0.12312321 0.902188667 0.3450850 2.218001 0.15558379 0.876588453 12.49 12.4878 0.8242 0.3655 2.39 0.4779 0.0315 0.9995 2.45 0.4892 0.0323 0.9995
NM_145893 A2BP1 chr16 7322752 + 3.6903961 1.173656 3.14435932 0.002038501 0.3415954 1.568364 0.21780369 0.827903790 -0.7103593 1.659800 -0.42797881 0.669333713 0.6055622 2.218001 0.27302156 0.785244789 12.49 12.4878 0.8242 0.3655 2.39 0.4779 0.0315 0.9995 2.45 0.4892 0.0323 0.9995
NM_145891 A2BP1 chr16 7322752 + 3.6903961 1.173656 3.14435932 0.002038501 0.3415954 1.568364 0.21780369 0.827903790 -0.4485995 1.659800 -0.27027321 0.787353847 0.4598222 2.218001 0.20731377 0.836070427 12.49 12.4878 0.8242 0.3655 2.39 0.4779 0.0315 0.9995 2.45 0.4892 0.0323 0.9995
NM_001142334 A2BP1 chr16 6763811 + 3.6903961 1.173656 3.14435932 0.002038501 0.3415954 1.568364 0.21780369 0.827903790 -0.1035602 1.659800 -0.06239320 0.950339986 -0.1347150 2.218001 -0.06073713 0.951656433 12.49 12.4878 0.8242 0.3655 2.39 0.4779 0.0315 0.9995 2.45 0.4892 0.0323 0.9995
NM_001142333 A2BP1 chr16 6009133 + 3.6903961 1.173656 3.14435932 0.002038501 0.3415954 1.568364 0.21780369 0.827903790 -0.1886813 1.659800 -0.11367711 0.909658974 0.1622879 2.218001 0.07316853 0.941777958 12.49 12.4878 0.8242 0.3655 2.39 0.4779 0.0315 0.9995 2.45 0.4892 0.0323 0.9995
NM_033110 A2LD1 chr13 99984057 - 13.43169882 0.4244363 31.64597091 1.819829e-20 0.04072406 0.5671769 0.07180134 9.433807e-01 NA NA NA NA NA NA NA NA 0.010 0.01022 0.0052 0.9434 NA NA NA NA NA NA NA NA
NM_000014 A2M chr12 9159825 - 20.7407592 0.3029434 68.464138 4.336166e-28 0.4354226 0.4048252 1.075582 2.932682e-01 NA NA NA NA NA NA NA NA 1.1679 1.1679 1.1569 0.2933 NA NA NA NA NA NA NA NA
NM_144670 A2ML1 chr12 8866417 + 9.394313 1.250671 7.511416 1.242678e-07 2.658977 1.671280 1.590983 1.252658e-01 NA NA NA NA NA NA NA NA 43.55 43.552 2.5312 0.1253 NA NA NA NA NA NA NA NA
NM_017436 A4GALT chr22 41446820 - 16.9235996 0.3329218 50.833554 3.910919e-25 0.7865916 0.4448855 1.768077 9.031264e-02 NA NA NA NA NA NA NA NA 3.8114 3.8114 3.1261 0.09031 NA NA NA NA NA NA NA NA
NM_016161 A4GNT chr3 139333919 - 5.586879 1.588052 3.518070 0.001844946 2.206423 2.122124 1.039724 0.309275494 NA NA NA NA NA NA NA NA 29.99 29.989 1.081 0.3093 NA NA NA NA NA NA NA NA
NM_015665 AAAS chr12 52001679 - 18.17764631 0.1604335 113.30331143 4.169317e-33 -0.01756355 0.2143883 -0.08192403 9.354159e-01 NA NA NA NA NA NA NA NA 0.0019 0.00190 0.0067 0.9354 NA NA NA NA NA NA NA NA
NM_023928 AACS chr12 124115878 + 17.9114327 0.1633186 109.671731 8.808246e-33 -0.7759471 0.2182436 -3.555416 1.684122e-03 NA NA NA NA NA NA NA NA 3.7089 3.7089 12.641 0.001684 NA NA NA NA NA NA NA NA
NR_024035 AACSL chr5 178135883 - 0.7084041 1.452601 0.4876798 0.63039306 4.9336136 1.941120 2.5416330 0.01823453 NA NA NA NA NA NA NA NA 149.94 149.938 6.4599 0.01823 NA NA NA NA NA NA NA NA
NM_001086 AADAC chr3 153014551 + 4.543463 1.834516 2.476655 0.02104867 2.757760 2.451475 1.124939 0.27221809 NA NA NA NA NA NA NA NA 46.85 46.848 1.2655 0.2722 NA NA NA NA NA NA NA NA
NM_001146276 AADACL1 chr3 173911702 - 13.935981384 0.4279889 32.561547035 2.751382e-52 0.537479340 0.5719243 0.939773646 3.497946e-01 NA NA NA NA NA NA NA NA 6.502 6.502 3.2267 0.07573 97.153 32.384 16.0723 1.76e-08 1.088 0.363 0.1800 0.90970
NM_001146277 AADACL1 chr3 173911702 - 13.935981384 0.4279889 32.561547035 2.751382e-52 0.537479340 0.5719243 0.939773646 3.497946e-01 0.304316938 0.6052677 0.502780703 6.163199e-01 0.246591956 0.8088230 0.304877514 7.611481e-01 6.502 6.502 3.2267 0.07573 97.153 32.384 16.0723 1.76e-08 1.088 0.363 0.1800 0.90970
NM_020792 AADACL1 chr3 173911702 - 13.935981384 0.4279889 32.561547035 2.751382e-52 0.537479340 0.5719243 0.939773646 3.497946e-01 1.611817579 0.6052677 2.662982811 9.143140e-03 -0.343693242 0.8088230 -0.424930086 6.718798e-01 6.502 6.502 3.2267 0.07573 97.153 32.384 16.0723 1.76e-08 1.088 0.363 0.1800 0.90970
NM_001146278 AADACL1 chr3 173911702 - 13.935981384 0.4279889 32.561547035 2.751382e-52 0.537479340 0.5719243 0.939773646 3.497946e-01 -1.323404699 0.6052677 -2.186478179 3.131768e-02 0.001893678 0.8088230 0.002341276 9.981370e-01 6.502 6.502 3.2267 0.07573 97.153 32.384 16.0723 1.76e-08 1.088 0.363 0.1800 0.90970
NM_207365 AADACL2 chr3 152934394 + 1.775416 1.635669 1.085437 0.28897431 4.201289 2.185755 1.922123 0.06706342 NA NA NA NA NA NA NA NA 108.73 108.73 3.6946 0.06706 NA NA NA NA NA NA NA NA
NM_001103169 AADACL3 chr1 12698705 + 1.8438105 1.171526 1.57385382 0.1223748 0.2766144 1.565517 0.17669198 0.8605260 NA NA NA NA NA NA NA NA 0.46 0.4608 0.0305 0.8621 0.05 0.0490 0.0032 0.9548 0.09 0.0853 0.0056 0.9404
NM_001103170 AADACL3 chr1 12698705 + 1.8438105 1.171526 1.57385382 0.1223748 0.2766144 1.565517 0.17669198 0.8605260 0.1558250 1.656788 0.09405246 0.9254760 -0.1664131 2.213976 -0.07516484 0.9404095 0.46 0.4608 0.0305 0.8621 0.05 0.0490 0.0032 0.9548 0.09 0.0853 0.0056 0.9404
NM_182662 AADAT chr4 171247947 - 11.06124220 0.3116296 35.49483879 4.500760e-35 1.70615699 0.4164326 4.09707873 1.679426e-04 NA NA NA NA NA NA NA NA 34.824 34.824 32.5996 7.872e-07 66.948 66.948 62.6711 3.927e-10 0.008 0.008 0.0071 0.933
NM_016228 AADAT chr4 171247758 - 11.06124220 0.3116296 35.49483879 4.500760e-35 1.70615699 0.4164326 4.09707873 1.679426e-04 2.34214915 0.4407108 5.31448098 3.038302e-06 -0.04978665 0.5889246 -0.08453824 9.329954e-01 34.824 34.824 32.5996 7.872e-07 66.948 66.948 62.6711 3.927e-10 0.008 0.008 0.0071 0.933
NM_014911 AAK1 chr2 69724481 - 15.6828812 0.1380268 113.622015 3.908909e-33 0.2151239 0.1844460 1.166324 2.554352e-01 NA NA NA NA NA NA NA NA 0.2851 0.28507 1.3603 0.2554 NA NA NA NA NA NA NA NA
NM_001087 AAMP chr2 218843137 - 19.665447435 0.1142357 172.14805697 2.797426e-37 -0.009148325 0.1526538 -0.05992857 9.527302e-01 NA NA NA NA NA NA NA NA 0.0005 0.000516 0.0036 0.9527 NA NA NA NA NA NA NA NA
NM_001088 AANAT chr17 71975225 + 5.789974 1.546374 3.7442276 0.001059394 1.135417 2.066429 0.5494587 0.587986596 NA NA NA NA NA NA NA NA 7.94 7.9413 0.3019 0.588 NA NA NA NA NA NA NA NA
NM_001605 AARS chr16 68880913 - 19.5486374 0.1668609 117.1552799 1.934980e-33 0.1631824 0.2229773 0.7318343 4.716614e-01 NA NA NA NA NA NA NA NA 0.1640 0.16403 0.5356 0.4717 NA NA NA NA NA NA NA NA
NM_020745 AARS2 chr6 44389041 - 16.2380602 0.1401547 115.858130 2.498670e-33 0.2224108 0.1872896 1.187523 2.471411e-01 NA NA NA NA NA NA NA NA 0.3047 0.30471 1.4102 0.2471 NA NA NA NA NA NA NA NA
NM_025267 AARSD1 chr17 38385546 - 16.9634239 0.4910770 34.543307 1.801371e-54 -0.7046579 0.6562293 -1.073798 2.857214e-01 NA NA NA NA NA NA NA NA 24.180 24.180 9.1151 0.003280 235.080 78.360 29.5395 1.822e-13 33.002 11.001 4.1470 0.008363
NM_001136042 AARSD1 chr17 38386071 - 16.9634239 0.4910770 34.543307 1.801371e-54 -0.7046579 0.6562293 -1.073798 2.857214e-01 -5.0566759 0.6944878 -7.281159 1.093692e-10 1.3005097 0.9280483 1.401338 1.644774e-01 24.180 24.180 9.1151 0.003280 235.080 78.360 29.5395 1.822e-13 33.002 11.001 4.1470 0.008363
NM_001142653 AARSD1 chr17 38386071 - 16.9634239 0.4910770 34.543307 1.801371e-54 -0.7046579 0.6562293 -1.073798 2.857214e-01 -3.7570646 0.6944878 -5.409836 4.968775e-07 3.0082563 0.9280483 3.241487 1.656487e-03 24.180 24.180 9.1151 0.003280 235.080 78.360 29.5395 1.822e-13 33.002 11.001 4.1470 0.008363
NM_001142654 AARSD1 chr17 38386071 - 16.9634239 0.4910770 34.543307 1.801371e-54 -0.7046579 0.6562293 -1.073798 2.857214e-01 -3.3177564 0.6944878 -4.777271 6.694863e-06 2.4723397 0.9280483 2.664020 9.117036e-03 24.180 24.180 9.1151 0.003280 235.080 78.360 29.5395 1.822e-13 33.002 11.001 4.1470 0.008363
NM_181806 AASDH chr4 56948395 - 16.4847069 0.1695035 97.252888 1.389390e-31 -0.7253849 0.2265086 -3.202461 3.955346e-03 NA NA NA NA NA NA NA NA 3.2413 3.2413 10.256 0.003955 NA NA NA NA NA NA NA NA
NM_015423 AASDHPPT chr11 105453502 + 17.8839609 0.2733740 65.419404 1.228223e-27 -0.7346063 0.3653113 -2.010905 5.620003e-02 NA NA NA NA NA NA NA NA 3.3242 3.3242 4.0437 0.0562 NA NA NA NA NA NA NA NA
NM_005763 AASS chr7 121571580 - 15.0100488 0.3214127 46.700230 2.701404e-24 0.6089314 0.4295058 1.417749 1.696705e-01 NA NA NA NA NA NA NA NA 2.2841 2.2841 2.01 0.1697 NA NA NA NA NA NA NA NA
NM_012138 AATF chr17 32380288 + 19.12100276 0.2522999 75.78679853 4.230715e-29 -0.01780702 0.3371499 -0.05281631 9.583343e-01 NA NA NA NA NA NA NA NA 0.002 0.00195 0.0028 0.9583 NA NA NA NA NA NA NA NA
NM_001080395 AATK chr17 76754467 - 13.9228317 0.3148307 44.223240 9.336951e-24 -0.1634522 0.4207102 -0.388515 7.012081e-01 NA NA NA NA NA NA NA NA 0.1646 0.16457 0.1509 0.7012 NA NA NA NA NA NA NA NA
NM_001127448 ABAT chr16 8722074 + 12.8769478 0.4325097 29.7726207 4.173568e-41 -0.2087254 0.5779654 -0.3611382 7.190995e-01 NA NA NA NA NA NA NA NA 13.580 13.580 6.5996 0.012366 210.981 105.490 51.2658 2.267e-14 27.372 13.686 6.6510 0.002284
NM_020686 ABAT chr16 8675945 + 12.8769478 0.4325097 29.7726207 4.173568e-41 -0.2087254 0.5779654 -0.3611382 7.190995e-01 3.9488981 0.6116611 6.4560228 1.268468e-08 -2.3534561 0.8173665 -2.8793155 5.303211e-03 13.580 13.580 6.5996 0.012366 210.981 105.490 51.2658 2.267e-14 27.372 13.686 6.6510 0.002284
NM_000663 ABAT chr16 8714327 + 12.8769478 0.4325097 29.7726207 4.173568e-41 -0.2087254 0.5779654 -0.3611382 7.190995e-01 -1.6456038 0.6116611 -2.6903849 8.944545e-03 0.4079248 0.8173665 0.4990720 6.193161e-01 13.580 13.580 6.5996 0.012366 210.981 105.490 51.2658 2.267e-14 27.372 13.686 6.6510 0.002284
NM_005502 ABCA1 chr9 106730257 - 15.6530626 0.2238664 69.921440 2.677230e-28 0.1128355 0.2991541 0.377182 7.094962e-01 NA NA NA NA NA NA NA NA 0.0784 0.07843 0.1423 0.7095 NA NA NA NA NA NA NA NA
NM_080282 ABCA10 chr17 64752551 - 12.547986 1.129954 11.104863 1.021534e-10 -2.270551 1.509965 -1.503711 1.462642e-01 NA NA NA NA NA NA NA NA 31.76 31.757 2.2611 0.1463 NA NA NA NA NA NA NA NA
NR_002451 ABCA11P chr4 457998 - 15.726244 0.2387701 65.863534 1.052053e-27 -0.496345 0.3190700 -1.555599 1.334574e-01 NA NA NA NA NA NA NA NA 1.5176 1.51757 2.4199 0.1335 NA NA NA NA NA NA NA NA
NM_173076 ABCA12 chr2 215711396 - 12.4573493 1.101427 11.3101951 7.031863e-15 -1.9665767 1.471843 -1.3361320 1.880787e-01 NA NA NA NA NA NA NA NA 41.31 41.314 3.0959 0.08514 2.29 2.287 0.1714 0.68083 0.23 0.226 0.0169 0.89709
NM_015657 ABCA12 chr2 215605055 - 12.4573493 1.101427 11.3101951 7.031863e-15 -1.9665767 1.471843 -1.3361320 1.880787e-01 -0.5793000 1.557652 -0.3719058 7.116707e-01 0.2706966 2.081501 0.1300488 8.970949e-01 41.31 41.314 3.0959 0.08514 2.29 2.287 0.1714 0.68083 0.23 0.226 0.0169 0.89709
NM_152701 ABCA13 chr7 48208389 + 7.041743 1.014981 6.937810 4.510688e-07 2.498782 1.356325 1.842319 7.835842e-02 NA NA NA NA NA NA NA NA 38.463 38.463 3.3941 0.07836 NA NA NA NA NA NA NA NA
NR_003574 ABCA17P chr16 2330924 + 11.0573879 0.4478752 24.688549 4.690595e-18 0.9121453 0.5984984 1.524056 1.411278e-01 NA NA NA NA NA NA NA NA 5.125 5.1252 2.3227 0.1411 NA NA NA NA NA NA NA NA
NM_001606 ABCA2 chr9 139042561 - 16.6411253 0.3119308 53.3487767 5.094345e-43 -0.3178561 0.4168350 -0.7625465 4.496266e-01 NA NA NA NA NA NA NA NA 4.174 4.174 3.8995 0.05432 48.409 48.409 45.2290 2.356e-08 0.860 0.860 0.8034 0.37475
NM_212533 ABCA2 chr9 139043195 - 16.6411253 0.3119308 53.3487767 5.094345e-43 -0.3178561 0.4168350 -0.7625465 4.496266e-01 -1.6720364 0.4411367 -3.7902906 4.362292e-04 -0.5283703 0.5894938 -0.8963120 3.747530e-01 4.174 4.174 3.8995 0.05432 48.409 48.409 45.2290 2.356e-08 0.860 0.860 0.8034 0.37475
NM_001089 ABCA3 chr16 2330748 - 17.5416041 0.4509340 38.9006020 1.717533e-22 -0.5869955 0.6025859 -0.9741276 3.401278e-01 NA NA NA NA NA NA NA NA 2.123 2.1225 0.9489 0.3401 NA NA NA NA NA NA NA NA
NM_000350 ABCA4 chr1 94359293 - 12.07028169 0.5410503 22.3089820 4.411336e-17 -0.07353269 0.7230089 -0.1017037 9.198733e-01 NA NA NA NA NA NA NA NA 0.033 0.0333 0.0103 0.9199 NA NA NA NA NA NA NA NA
NM_018672 ABCA5 chr17 64823369 - 14.5662607 0.4233753 34.405082 1.795146e-34 -0.6217979 0.5657590 -1.099051 2.774650e-01 NA NA NA NA NA NA NA NA 13.117 13.1175 6.6528 0.0131620 26.963 26.9634 13.6751 0.0005779 2.072 2.0716 1.0507 0.3107159
NM_172232 ABCA5 chr17 64834918 - 14.5662607 0.4233753 34.405082 1.795146e-34 -0.6217979 0.5657590 -1.099051 2.774650e-01 -1.0094298 0.5987430 -1.685915 9.858473e-02 -0.8201194 0.8001041 -1.025016 3.107159e-01 13.117 13.1175 6.6528 0.0131620 26.963 26.9634 13.6751 0.0005779 2.072 2.0716 1.0507 0.3107159
NM_080284 ABCA6 chr17 64649610 - 14.632554 0.5797063 25.241322 2.868182e-18 -1.134734 0.7746652 -1.464806 1.565105e-01 NA NA NA NA NA NA NA NA 7.932 7.9317 2.1457 0.1565 NA NA NA NA NA NA NA NA
NM_019112 ABCA7 chr19 991102 + 15.5876375 0.2677395 58.219409 1.767026e-26 0.5429261 0.3577820 1.517477 1.427723e-01 NA NA NA NA NA NA NA NA 1.8158 1.81578 2.3027 0.1428 NA NA NA NA NA NA NA NA
NM_007168 ABCA8 chr17 64463128 - 14.63414 1.108931 13.196620 3.241259e-12 -2.61421 1.481871 -1.764128 9.099013e-02 NA NA NA NA NA NA NA NA 42.098 42.098 3.1121 0.09099 NA NA NA NA NA NA NA NA
NM_080283 ABCA9 chr17 64568731 - 13.938362 0.6314336 22.074152 5.568564e-17 -1.319592 0.8437887 -1.563889 1.314996e-01 NA NA NA NA NA NA NA NA 10.727 10.7265 2.4457 0.1315 NA NA NA NA NA NA NA NA
NM_000927 ABCB1 chr7 87180500 - 14.1031077 0.6532611 21.5887771 9.078470e-17 -0.3603537 0.8729568 -0.4127967 6.835784e-01 NA NA NA NA NA NA NA NA 0.80 0.7999 0.1704 0.6836 NA NA NA NA NA NA NA NA
NM_012089 ABCB10 chr1 227761065 - 16.1311286 0.2661437 60.6105970 7.041827e-27 -0.3066385 0.3556495 -0.8621929 3.974822e-01 NA NA NA NA NA NA NA NA 0.5792 0.57921 0.7434 0.3975 NA NA NA NA NA NA NA NA
NM_003742 ABCB11 chr2 169596079 - 7.540112 1.370777 5.500611 1.359275e-05 -3.452903 1.831778 -1.885001 7.212691e-02 NA NA NA NA NA NA NA NA 73.44 73.443 3.5532 0.07213 NA NA NA NA NA NA NA NA
NM_000443 ABCB4 chr7 86942955 - 11.27772415 0.4724163 23.8724301 4.550373e-35 -0.07330689 0.6312928 -0.1161219 9.078933e-01 NA NA NA NA NA NA NA NA 2.676 2.6762 1.0901 0.30009 18.111 9.0557 3.6888 0.03006 17.428 8.7139 3.5495 0.03410
NM_018849 ABCB4 chr7 86942955 - 11.27772415 0.4724163 23.8724301 4.550373e-35 -0.07330689 0.6312928 -0.1161219 9.078933e-01 -0.82766025 0.6680975 -1.2388316 2.196057e-01 0.69837059 0.8927828 0.7822402 4.367497e-01 2.676 2.6762 1.0901 0.30009 18.111 9.0557 3.6888 0.03006 17.428 8.7139 3.5495 0.03410
NM_018850 ABCB4 chr7 86942955 - 11.27772415 0.4724163 23.8724301 4.550373e-35 -0.07330689 0.6312928 -0.1161219 9.078933e-01 -0.28250461 0.6680975 -0.4228494 6.737201e-01 -1.62008123 0.8927828 -1.8146420 7.392568e-02 2.676 2.6762 1.0901 0.30009 18.111 9.0557 3.6888 0.03006 17.428 8.7139 3.5495 0.03410
NM_178559 ABCB5 chr7 20653491 + 9.049718 1.596536 5.668347 9.031945e-06 -2.128441 2.133461 -0.997647 3.288315e-01 NA NA NA NA NA NA NA NA 27.91 27.906 0.9953 0.3288 NA NA NA NA NA NA NA NA
NM_005689 ABCB6 chr2 219791916 - 17.1361557 0.2221065 77.1528862 2.809551e-29 -0.2063219 0.2968023 -0.6951493 4.939256e-01 NA NA NA NA NA NA NA NA 0.2622 0.26222 0.4832 0.4939 NA NA NA NA NA NA NA NA
NM_004299 ABCB7 chrX 74292857 - 17.5192527 0.1477358 118.585002 1.464560e-33 -0.3074195 0.1974203 -1.557183 1.330815e-01 NA NA NA NA NA NA NA NA 0.5822 0.58216 2.4248 0.1331 NA NA NA NA NA NA NA NA
NM_007188 ABCB8 chr7 150356443 + 16.98169144 0.1743678 97.3900511 1.345175e-31 -0.07899023 0.2330088 -0.3390011 7.376846e-01 NA NA NA NA NA NA NA NA 0.0384 0.03844 0.1149 0.7377 NA NA NA NA NA NA NA NA
NM_019624 ABCB9 chr12 122017009 - 13.4810287 0.2712738 49.695286 9.298637e-56 0.6627752 0.3625049 1.828321 7.182401e-02 NA NA NA NA NA NA NA NA 1.802 1.8018 2.2258 0.14028 25.561 12.7803 15.7882 2.26e-06 7.630 3.8148 4.7126 0.01207
NM_203444 ABCB9 chr12 122025705 - 13.4810287 0.2712738 49.695286 9.298637e-56 0.6627752 0.3625049 1.828321 7.182401e-02 -0.6011177 0.3836391 -1.566883 1.217169e-01 0.2002478 0.5126593 0.390606 6.972918e-01 1.802 1.8018 2.2258 0.14028 25.561 12.7803 15.7882 2.26e-06 7.630 3.8148 4.7126 0.01207
NM_019625 ABCB9 chr12 122017009 - 13.4810287 0.2712738 49.695286 9.298637e-56 0.6627752 0.3625049 1.828321 7.182401e-02 1.6202851 0.3836391 4.223462 7.217071e-05 -1.2518339 0.5126593 -2.441844 1.717980e-02 1.802 1.8018 2.2258 0.14028 25.561 12.7803 15.7882 2.26e-06 7.630 3.8148 4.7126 0.01207
NM_019899 ABCC1 chr16 15950935 + 13.463873422 0.2779203 48.44508247 2.358667e-78 1.551428197 0.3713867 4.17739337 5.768163e-05 NA NA NA NA NA NA NA NA 24.256 24.256 28.549 4.679e-07 168.513 42.128 49.584 2.2e-16 16.075 4.019 4.730 0.001434
NM_019900 ABCC1 chr16 15950935 + 13.463873422 0.2779203 48.44508247 2.358667e-78 1.551428197 0.3713867 4.17739337 5.768163e-05 -1.871336028 0.3930387 -4.76120039 5.652452e-06 0.005701698 0.5252201 0.01085583 9.913573e-01 24.256 24.256 28.549 4.679e-07 168.513 42.128 49.584 2.2e-16 16.075 4.019 4.730 0.001434
NM_019862 ABCC1 chr16 15950935 + 13.463873422 0.2779203 48.44508247 2.358667e-78 1.551428197 0.3713867 4.17739337 5.768163e-05 0.602910205 0.3930387 1.53397159 1.277832e-01 -0.934069823 0.5252201 -1.77843516 7.797491e-02 24.256 24.256 28.549 4.679e-07 168.513 42.128 49.584 2.2e-16 16.075 4.019 4.730 0.001434
NM_019898 ABCC1 chr16 15950935 + 13.463873422 0.2779203 48.44508247 2.358667e-78 1.551428197 0.3713867 4.17739337 5.768163e-05 -0.528013377 0.3930387 -1.34341319 1.817832e-01 -0.460427668 0.5252201 -0.87663763 3.825111e-01 24.256 24.256 28.549 4.679e-07 168.513 42.128 49.584 2.2e-16 16.075 4.019 4.730 0.001434
NM_004996 ABCC1 chr16 15950935 + 13.463873422 0.2779203 48.44508247 2.358667e-78 1.551428197 0.3713867 4.17739337 5.768163e-05 2.751806723 0.3930387 7.00136322 1.812565e-10 -1.931206641 0.5252201 -3.67694760 3.603109e-04 24.256 24.256 28.549 4.679e-07 168.513 42.128 49.584 2.2e-16 16.075 4.019 4.730 0.001434
NM_033450 ABCC10 chr6 43507467 + 15.9167795 0.2782755 57.1979113 2.647852e-26 0.3368639 0.3718613 0.9058857 3.743890e-01 NA NA NA NA NA NA NA NA 0.699 0.69902 0.8206 0.3744 NA NA NA NA NA NA NA NA
NM_032583 ABCC11 chr16 46826589 - 15.0246731 1.327410 11.3187866 2.206664e-17 -3.4596612 1.773827 -1.9503943 5.519237e-02 NA NA NA NA NA NA NA NA 206.30 206.298 10.6437 0.001719 62.00 31.002 1.5995 0.209390 2.46 1.230 0.0635 0.938575
NM_145186 ABCC11 chr16 46826589 - 15.0246731 1.327410 11.3187866 2.206664e-17 -3.4596612 1.773827 -1.9503943 5.519237e-02 -2.5580759 1.877242 -1.3626781 1.774151e-01 0.6126285 2.508570 0.2442143 8.077896e-01 206.30 206.298 10.6437 0.001719 62.00 31.002 1.5995 0.209390 2.46 1.230 0.0635 0.938575
NM_033151 ABCC11 chr16 46823683 - 15.0246731 1.327410 11.3187866 2.206664e-17 -3.4596612 1.773827 -1.9503943 5.519237e-02 -1.1650159 1.877242 -0.6205999 5.369074e-01 -0.2571101 2.508570 -0.1024927 9.186629e-01 206.30 206.298 10.6437 0.001719 62.00 31.002 1.5995 0.209390 2.46 1.230 0.0635 0.938575
NM_033226 ABCC12 chr16 46738182 - 9.142823 1.857080 4.923226 5.642986e-05 -2.887321 2.481627 -1.163479 2.565641e-01 NA NA NA NA NA NA NA NA 51.35 51.354 1.3537 0.2566 NA NA NA NA NA NA NA NA
NR_003087 ABCC13 chr21 14567991 + 3.67828553 1.627442 2.26016356 0.02858911 -2.06977164 2.174761 -0.95172368 0.34621133 NA NA NA NA NA NA NA NA 49.14 49.136 1.6865 0.2005 0.14 0.142 0.0049 0.9446 0.07 0.065 0.0022 0.9625
NR_003088 ABCC13 chr21 14567991 + 3.67828553 1.627442 2.26016356 0.02858911 -2.06977164 2.174761 -0.95172368 0.34621133 0.02515217 2.301551 0.01092836 0.99132786 0.14541012 3.075577 0.04727898 0.96249556 49.14 49.136 1.6865 0.2005 0.14 0.142 0.0049 0.9446 0.07 0.065 0.0022 0.9625
NM_000392 ABCC2 chr10 101532453 + 11.4166644 0.6682486 17.0844578 1.454423e-14 0.7098719 0.8929847 0.7949429 4.347737e-01 NA NA NA NA NA NA NA NA 3.104 3.1041 0.6319 0.4348 NA NA NA NA NA NA NA NA
NM_001144070 ABCC3 chr17 46067217 + 12.3716760 0.4579420 27.0158117 7.234251e-30 2.0953621 0.6119508 3.4240696 1.306792e-03 NA NA NA NA NA NA NA NA 50.555 50.555 21.9153 2.539e-05 61.994 61.994 26.8742 4.728e-06 0.060 0.060 0.0259 0.8728
NM_003786 ABCC3 chr17 46067217 + 12.3716760 0.4579420 27.0158117 7.234251e-30 2.0953621 0.6119508 3.4240696 1.306792e-03 2.3050157 0.6476278 3.5591671 8.769365e-04 -0.1393208 0.8654291 -0.1609847 8.728104e-01 50.555 50.555 21.9153 2.539e-05 61.994 61.994 26.8742 4.728e-06 0.060 0.060 0.0259 0.8728
NM_005845 ABCC4 chr13 94751688 - 14.5546590 0.3700978 39.3265266 4.671163e-37 0.6143727 0.4945639 1.2422514 2.204398e-01 NA NA NA NA NA NA NA NA 7.350 7.350 4.8782 0.03222 180.922 180.922 120.0785 2.049e-14 0.308 0.308 0.2042 0.65350
NM_001105515 ABCC4 chr13 94751688 - 14.5546590 0.3700978 39.3265266 4.671163e-37 0.6143727 0.4945639 1.2422514 2.204398e-01 -3.9814146 0.5233973 -7.6068694 1.129770e-09 0.3160308 0.6994190 0.4518476 6.535022e-01 7.350 7.350 4.8782 0.03222 180.922 180.922 120.0785 2.049e-14 0.308 0.308 0.2042 0.65350
NM_001023587 ABCC5 chr3 185218421 - 16.0540624 0.3363044 47.7366974 7.743777e-41 0.3050162 0.4494057 0.6787102 5.007220e-01 NA NA NA NA NA NA NA NA 0.136 0.13623 0.1095 0.7422 2.506 2.50600 2.0143 0.1626 0.492 0.49212 0.3956 0.5325
NM_005688 ABCC5 chr3 185218421 - 16.0540624 0.3363044 47.7366974 7.743777e-41 0.3050162 0.4494057 0.6787102 5.007220e-01 0.6715962 0.4756063 1.4120843 1.646546e-01 -0.3997247 0.6355556 -0.6289375 5.325010e-01 0.136 0.13623 0.1095 0.7422 2.506 2.50600 2.0143 0.1626 0.492 0.49212 0.3956 0.5325
NM_001079528 ABCC6 chr16 16224829 - 10.3813932 1.361307 7.6260498 1.057987e-09 0.2652142 1.819123 0.1457924 8.847223e-01 NA NA NA NA NA NA NA NA 0.84 0.8403 0.0412 0.8400 14.13 14.1289 0.6931 0.4094 3.41 3.4136 0.1675 0.6843
NM_001171 ABCC6 chr16 16224829 - 10.3813932 1.361307 7.6260498 1.057987e-09 0.2652142 1.819123 0.1457924 8.847223e-01 1.6527130 1.925178 0.8584726 3.950829e-01 -1.0527691 2.572628 -0.4092193 6.842779e-01 0.84 0.8403 0.0412 0.8400 14.13 14.1289 0.6931 0.4094 3.41 3.4136 0.1675 0.6843
NR_003569 ABCC6P1 chr16 18490071 + 6.642975 1.786991 3.7174088 0.001131749 1.255702 2.387967 0.5258455 0.604029282 NA NA NA NA NA NA NA NA 9.71 9.713 0.2765 0.604 NA NA NA NA NA NA NA NA
NR_023387 ABCC6P2 chr16 14826060 - 7.707415 1.876850 4.106571 0.0004316187 1.430491 2.508046 0.570361 0.5739631545 NA NA NA NA NA NA NA NA 12.61 12.605 0.3253 0.574 NA NA NA NA NA NA NA NA
NM_000352 ABCC8 chr11 17455025 - 12.477924 1.462208 8.533620 1.391894e-08 -4.083554 1.953957 -2.089889 4.787894e-02 NA NA NA NA NA NA NA NA 102.72 102.721 4.3676 0.04788 NA NA NA NA NA NA NA NA
NM_020298 ABCC9 chr12 21980895 - 12.63962933 0.3035812 41.6350892 1.264539e-50 -0.38962019 0.4056774 -0.9604187 3.401980e-01 NA NA NA NA NA NA NA NA 6.553 6.5531 6.4641 0.0132555 20.609 10.3044 10.1644 0.0001352 1.126 0.5628 0.5551 0.5765322
NM_020297 ABCC9 chr12 21980895 - 12.63962933 0.3035812 41.6350892 1.264539e-50 -0.38962019 0.4056774 -0.9604187 3.401980e-01 1.27235268 0.4293286 2.9635870 4.170367e-03 -0.06472082 0.5737145 -0.1128102 9.105086e-01 6.553 6.5531 6.4641 0.0132555 20.609 10.3044 10.1644 0.0001352 1.126 0.5628 0.5551 0.5765322
NM_005691 ABCC9 chr12 21980895 - 12.63962933 0.3035812 41.6350892 1.264539e-50 -0.38962019 0.4056774 -0.9604187 3.401980e-01 0.62675145 0.4293286 1.4598409 1.488720e-01 -0.55288425 0.5737145 -0.9636923 3.385655e-01 6.553 6.5531 6.4641 0.0132555 20.609 10.3044 10.1644 0.0001352 1.126 0.5628 0.5551 0.5765322
NM_000033 ABCD1 chrX 152643517 + 16.8811372 0.2792213 60.457904 7.459854e-27 0.7612268 0.3731252 2.040138 5.298113e-02 NA NA NA NA NA NA NA NA 3.5695 3.5695 4.1622 0.05298 NA NA NA NA NA NA NA NA
NM_005164 ABCD2 chr12 38300110 - 10.238431 0.8257197 12.399403 1.146669e-11 0.799736 1.1034143 0.724783 4.758946e-01 NA NA NA NA NA NA NA NA 3.94 3.9398 0.5253 0.4759 NA NA NA NA NA NA NA NA
NM_001122674 ABCD3 chr1 94656521 + 12.8628256 0.3281257 39.2009093 5.389225e-37 0.3887596 0.4384764 0.8866146 3.798984e-01 NA NA NA NA NA NA NA NA 2.577 2.577 2.1759 0.14700 315.781 315.781 266.6321 2e-16 8.820 8.820 7.4472 0.00897
NM_002858 ABCD3 chr1 94656521 + 12.8628256 0.3281257 39.2009093 5.389225e-37 0.3887596 0.4384764 0.8866146 3.798984e-01 5.9738247 0.4640398 12.8735178 7.404053e-17 -1.6922270 0.6200993 -2.7289614 8.970049e-03 2.577 2.577 2.1759 0.14700 315.781 315.781 266.6321 2e-16 8.820 8.820 7.4472 0.00897
NM_005050 ABCD4 chr14 73839520 - 15.5860999 0.2833593 55.0047259 1.275392e-43 0.3687108 0.3786548 0.9737388 3.352792e-01 NA NA NA NA NA NA NA NA 0.327 0.3266 0.3698 0.546112 8.368 8.3685 9.4750 0.003505 0.522 0.5223 0.5913 0.445839
NR_003256 ABCD4 chr14 73839520 - 15.5860999 0.2833593 55.0047259 1.275392e-43 0.3687108 0.3786548 0.9737388 3.352792e-01 -0.5876173 0.4007305 -1.4663650 1.493522e-01 -0.4117848 0.5354987 -0.7689744 4.458389e-01 0.327 0.3266 0.3698 0.546112 8.368 8.3685 9.4750 0.003505 0.522 0.5223 0.5913 0.445839
NM_002940 ABCE1 chr4 146238606 + 16.5217469 0.3452553 47.8537082 6.934094e-41 0.2629019 0.4613668 0.5698326 5.715639e-01 NA NA NA NA NA NA NA NA 0.106 0.106 0.0806 0.7778 33.862 33.862 25.8247 6.677e-06 1.557 1.557 1.1876 0.2815
NM_001040876 ABCE1 chr4 146238606 + 16.5217469 0.3452553 47.8537082 6.934094e-41 0.2629019 0.4613668 0.5698326 5.715639e-01 -1.2477057 0.4882647 -2.5553876 1.397806e-02 -0.7110338 0.6524712 -1.0897550 2.814971e-01 0.106 0.106 0.0806 0.7778 33.862 33.862 25.8247 6.677e-06 1.557 1.557 1.1876 0.2815
NM_001025091 ABCF1 chr6 30647149 + 19.0895417 0.3023695 63.133149 2.440931e-46 0.2054903 0.4040583 0.508566 6.134870e-01 NA NA NA NA NA NA NA NA 7.88 7.88 7.8391 0.007449 372.55 372.55 370.4411 2.2e-16 4.35 4.35 4.3290 0.043065
NM_001090 ABCF1 chr6 30647149 + 19.0895417 0.3023695 63.133149 2.440931e-46 0.2054903 0.4040583 0.508566 6.134870e-01 -6.1251189 0.4276151 -14.323906 1.426006e-18 1.1889169 0.5714247 2.080619 4.306542e-02 7.88 7.88 7.8391 0.007449 372.55 372.55 370.4411 2.2e-16 4.35 4.35 4.3290 0.043065
NM_007189 ABCF2 chr7 150555250 - 17.5048301 0.2353904 74.3651084 1.404843e-49 0.2477052 0.3145536 0.7874817 4.350389e-01 NA NA NA NA NA NA NA NA 0.0000 0.0000 0.0000 0.9984 16.9080 16.9080 27.7410 3.57e-06 0.7587 0.7587 1.2449 0.2703
NM_005692 ABCF2 chr7 150555250 - 17.5048301 0.2353904 74.3651084 1.404843e-49 0.2477052 0.3145536 0.7874817 4.350389e-01 -0.8850845 0.3328922 -2.6587719 1.075354e-02 -0.4963334 0.4448460 -1.1157421 2.703274e-01 0.0000 0.0000 0.0000 0.9984 16.9080 16.9080 27.7410 3.57e-06 0.7587 0.7587 1.2449 0.2703
NM_018358 ABCF3 chr3 185386557 + 18.62606829 0.1294823 143.8503104 1.733614e-35 -0.08741014 0.1730280 -0.5051792 6.182397e-01 NA NA NA NA NA NA NA NA 0.0471 0.047066 0.2552 0.6182 NA NA NA NA NA NA NA NA
NM_207629 ABCG1 chr21 42509256 + 15.9623846 0.4478945 35.63871183 1.773544e-71 -1.5058270 0.5985243 -2.51589964 1.301862e-02 NA NA NA NA NA NA NA NA 33.566 33.566 15.2110 0.0001495 82.440 16.488 7.4717 3.116e-06 19.400 3.880 1.7583 0.1254562
NM_004915 ABCG1 chr21 42512336 + 15.9623846 0.4478945 35.63871183 1.773544e-71 -1.5058270 0.5985243 -2.51589964 1.301862e-02 -0.0631792 0.6334185 -0.09974321 9.206929e-01 -0.4797406 0.8464411 -0.56677378 5.717886e-01 33.566 33.566 15.2110 0.0001495 82.440 16.488 7.4717 3.116e-06 19.400 3.880 1.7583 0.1254562
NM_207628 ABCG1 chr21 42492991 + 15.9623846 0.4478945 35.63871183 1.773544e-71 -1.5058270 0.5985243 -2.51589964 1.301862e-02 -1.8737948 0.6334185 -2.95822541 3.641818e-03 0.7718267 0.8464411 0.91184922 3.634382e-01 33.566 33.566 15.2110 0.0001495 82.440 16.488 7.4717 3.116e-06 19.400 3.880 1.7583 0.1254562
NM_207174 ABCG1 chr21 42513077 + 15.9623846 0.4478945 35.63871183 1.773544e-71 -1.5058270 0.5985243 -2.51589964 1.301862e-02 -2.0709476 0.6334185 -3.26947734 1.360427e-03 1.8303645 0.8464411 2.16242392 3.230922e-02 33.566 33.566 15.2110 0.0001495 82.440 16.488 7.4717 3.116e-06 19.400 3.880 1.7583 0.1254562
NM_016818 ABCG1 chr21 42512336 + 15.9623846 0.4478945 35.63871183 1.773544e-71 -1.5058270 0.5985243 -2.51589964 1.301862e-02 -0.5421008 0.6334185 -0.85583352 3.935734e-01 0.8136279 0.8464411 0.96123394 3.381158e-01 33.566 33.566 15.2110 0.0001495 82.440 16.488 7.4717 3.116e-06 19.400 3.880 1.7583 0.1254562
NM_207627 ABCG1 chr21 42492868 + 15.9623846 0.4478945 35.63871183 1.773544e-71 -1.5058270 0.5985243 -2.51589964 1.301862e-02 -2.2213839 0.6334185 -3.50697646 6.120203e-04 0.3809875 0.8464411 0.45010511 6.533409e-01 33.566 33.566 15.2110 0.0001495 82.440 16.488 7.4717 3.116e-06 19.400 3.880 1.7583 0.1254562
NM_004827 ABCG2 chr4 89299035 - 14.082434 0.4398214 32.018526 1.398346e-20 -1.330462 0.5877361 -2.263706 3.333489e-02 NA NA NA NA NA NA NA NA 10.904 10.9040 5.1244 0.03333 NA NA NA NA NA NA NA NA
NM_001142505 ABCG4 chr11 118525509 + 9.1869292 0.8203917 11.1982225 9.862055e-15 -1.2061228 1.0962946 -1.1001813 2.769774e-01 NA NA NA NA NA NA NA NA 22.05 22.0452 2.9777 0.09113 0.07 0.0734 0.0099 0.92111 0.21 0.2132 0.0288 0.86599
NM_022169 ABCG4 chr11 118524960 + 9.1869292 0.8203917 11.1982225 9.862055e-15 -1.2061228 1.0962946 -1.1001813 2.769774e-01 0.2239796 1.1602091 0.1930511 8.477688e-01 -0.2631118 1.5503946 -0.1697064 8.659852e-01 22.05 22.0452 2.9777 0.09113 0.07 0.0734 0.0099 0.92111 0.21 0.2132 0.0288 0.86599
NM_022436 ABCG5 chr2 43919462 - 2.3719032 1.355670 1.7496165 0.09351745 0.5469877 1.811591 0.3019378 0.76541282 NA NA NA NA NA NA NA NA 1.84 1.843 0.0912 0.7654 NA NA NA NA NA NA NA NA
NM_032604 ABHD1 chr2 27200161 + 12.8347131 0.2948885 43.5239516 1.341565e-23 0.1993999 0.3940613 0.5060124 6.176638e-01 NA NA NA NA NA NA NA NA 0.2449 0.24492 0.256 0.6177 NA NA NA NA NA NA NA NA
NM_018394 ABHD10 chr3 113180518 + 17.8741377 0.2333874 76.585704 3.327096e-29 -0.5663713 0.3118770 -1.816008 8.242809e-02 NA NA NA NA NA NA NA NA 1.976 1.97598 3.2979 0.08243 NA NA NA NA NA NA NA NA
NM_148912 ABHD11 chr7 72791120 - 17.6179930 0.3983154 44.2312622 4.872196e-74 0.2165153 0.5322713 0.4067762 6.849284e-01 NA NA NA NA NA NA NA NA 29.117 29.117 16.6841 8.195e-05 155.074 38.768 22.2142 1.318e-13 12.055 3.014 1.7269 0.1488
NM_001145364 ABHD11 chr7 72791120 - 17.6179930 0.3983154 44.2312622 4.872196e-74 0.2165153 0.5322713 0.4067762 6.849284e-01 -3.2715401 0.5633030 -5.8077799 5.729747e-08 0.4387090 0.7527454 0.5828119 5.611610e-01 29.117 29.117 16.6841 8.195e-05 155.074 38.768 22.2142 1.318e-13 12.055 3.014 1.7269 0.1488
NR_026910 ABHD11 chr7 72791120 - 17.6179930 0.3983154 44.2312622 4.872196e-74 0.2165153 0.5322713 0.4067762 6.849284e-01 -3.9311163 0.5633030 -6.9786881 2.030207e-10 1.7292763 0.7527454 2.2972926 2.341118e-02 29.117 29.117 16.6841 8.195e-05 155.074 38.768 22.2142 1.318e-13 12.055 3.014 1.7269 0.1488
NM_148913 ABHD11 chr7 72791120 - 17.6179930 0.3983154 44.2312622 4.872196e-74 0.2165153 0.5322713 0.4067762 6.849284e-01 -2.6878173 0.5633030 -4.7715298 5.415821e-06 0.3976369 0.7527454 0.5282490 5.983445e-01 29.117 29.117 16.6841 8.195e-05 155.074 38.768 22.2142 1.318e-13 12.055 3.014 1.7269 0.1488
NR_026912 ABHD11 chr7 72791126 - 17.6179930 0.3983154 44.2312622 4.872196e-74 0.2165153 0.5322713 0.4067762 6.849284e-01 -3.0640511 0.5633030 -5.4394365 3.050462e-07 1.2132977 0.7527454 1.6118302 1.097401e-01 29.117 29.117 16.6841 8.195e-05 155.074 38.768 22.2142 1.318e-13 12.055 3.014 1.7269 0.1488
NM_001042472 ABHD12 chr20 25319477 - 18.9026091 0.3017043 62.6527580 3.454871e-46 0.3165975 0.4031694 0.7852717 4.363203e-01 NA NA NA NA NA NA NA NA 3.269 3.269 3.2647 0.07733 164.057 164.057 163.8469 2e-16 0.485 0.485 0.4849 0.48973
NM_015600 ABHD12 chr20 25319477 - 18.9026091 0.3017043 62.6527580 3.454871e-46 0.3165975 0.4031694 0.7852717 4.363203e-01 -3.8451108 0.4266744 -9.0118158 9.997369e-12 0.3970185 0.5701676 0.6963189 4.897328e-01 3.269 3.269 3.2647 0.07733 164.057 164.057 163.8469 2e-16 0.485 0.485 0.4849 0.48973
NM_181814 ABHD12B chr14 50408628 + 9.3955857 1.553775 6.0469390 2.462552e-07 -2.2673217 2.076320 -1.0919906 2.805237e-01 NA NA NA NA NA NA NA NA 80.19 80.195 3.0198 0.08895 0.75 0.746 0.0281 0.86762 0.99 0.994 0.0374 0.84746
NM_181533 ABHD12B chr14 50408628 + 9.3955857 1.553775 6.0469390 2.462552e-07 -2.2673217 2.076320 -1.0919906 2.805237e-01 0.5624047 2.197370 0.2559444 7.991349e-01 -0.5680352 2.936360 -0.1934488 8.474592e-01 80.19 80.195 3.0198 0.08895 0.75 0.746 0.0281 0.86762 0.99 0.994 0.0374 0.84746
NM_032859 ABHD13 chr13 107668764 + 15.9993501 0.2249331 71.1293780 1.808643e-28 -0.1254306 0.3005795 -0.4172958 6.803316e-01 NA NA NA NA NA NA NA NA 0.0969 0.09691 0.1741 0.6803 NA NA NA NA NA NA NA NA
NM_015407 ABHD14A chr3 51984082 + 17.4192514 0.2534421 68.730687 3.967104e-28 0.0574781 0.3386763 0.169714 8.667190e-01 NA NA NA NA NA NA NA NA 0.0204 0.02035 0.0288 0.8667 NA NA NA NA NA NA NA NA
NM_032750 ABHD14B chr3 51983686 - 15.223219 0.3346362 45.491850 3.461991e-53 1.135290 0.4471764 2.538796 1.338265e-02 NA NA NA NA NA NA NA NA 1.058 1.0581 0.8590 0.35724 60.078 30.0391 24.3865 9.755e-09 7.772 3.8862 3.1549 0.04886
NM_001146314 ABHD14B chr3 51983686 - 15.223219 0.3346362 45.491850 3.461991e-53 1.135290 0.4471764 2.538796 1.338265e-02 2.962650 0.4732470 6.260260 2.831234e-08 -1.513600 0.6324029 -2.393411 1.941713e-02 1.058 1.0581 0.8590 0.35724 60.078 30.0391 24.3865 9.755e-09 7.772 3.8862 3.1549 0.04886
NR_027476 ABHD14B chr3 51983686 - 15.223219 0.3346362 45.491850 3.461991e-53 1.135290 0.4471764 2.538796 1.338265e-02 1.215515 0.4732470 2.568458 1.238269e-02 -1.174407 0.6324029 -1.857055 6.757186e-02 1.058 1.0581 0.8590 0.35724 60.078 30.0391 24.3865 9.755e-09 7.772 3.8862 3.1549 0.04886
NM_198147 ABHD15 chr17 24918168 - 17.1312468 0.1421333 120.529414 1.008097e-33 -0.7955335 0.1899336 -4.188481 3.519918e-04 NA NA NA NA NA NA NA NA 3.8985 3.8985 17.543 0.000352 NA NA NA NA NA NA NA NA
NM_152924 ABHD2 chr15 87432385 + 19.336061 0.3521248 54.912514 1.376165e-43 -1.635566 0.4705466 -3.475884 1.122357e-03 NA NA NA NA NA NA NA NA 13.06 13.06 9.5748 0.003351 330.18 330.18 242.0859 2.2e-16 4.52 4.52 3.3172 0.075064
NM_007011 ABHD2 chr15 87432385 + 19.336061 0.3521248 54.912514 1.376165e-43 -1.635566 0.4705466 -3.475884 1.122357e-03 -5.818247 0.4979797 -11.683702 2.302290e-15 1.212008 0.6654534 1.821327 7.506416e-02 13.06 13.06 9.5748 0.003351 330.18 330.18 242.0859 2.2e-16 4.52 4.52 3.3172 0.075064
NM_138340 ABHD3 chr18 17538764 - 17.2361048 0.3435651 50.168380 5.281035e-25 -0.4991162 0.4591082 -1.087143 2.882358e-01 NA NA NA NA NA NA NA NA 1.5346 1.5346 1.1819 0.2882 NA NA NA NA NA NA NA NA
NM_022060 ABHD4 chr14 22136987 + 18.2407572 0.2436117 74.8763448 5.580476e-29 -0.1171717 0.3255399 -0.3599302 7.221833e-01 NA NA NA NA NA NA NA NA 0.0846 0.08457 0.1295 0.7222 NA NA NA NA NA NA NA NA
NM_016006 ABHD5 chr3 43707379 + 16.9223454 0.1530620 110.558728 7.321060e-33 -0.4466261 0.2045378 -2.183587 3.945097e-02 NA NA NA NA NA NA NA NA 1.2288 1.22877 4.7681 0.03945 NA NA NA NA NA NA NA NA
NM_020676 ABHD6 chr3 58198299 + 15.3184542 0.2794738 54.811772 7.007489e-26 0.4052042 0.3734626 1.084993 2.891671e-01 NA NA NA NA NA NA NA NA 1.0114 1.01141 1.1772 0.2892 NA NA NA NA NA NA NA NA
NM_024527 ABHD8 chr19 17275282 - 17.11773371 0.2411643 70.9795621 1.898113e-28 0.04045619 0.3222693 0.1255354 9.011906e-01 NA NA NA NA NA NA NA NA 0.0101 0.01008 0.0158 0.9012 NA NA NA NA NA NA NA NA
NM_001012751 ABI1 chr10 27190022 - 13.194471 0.6414548 20.56960199 3.527675e-36 1.302505 0.8571801 1.51952358 1.320601e-01 NA NA NA NA NA NA NA NA 7.09 7.0863 1.5657 0.2140112 86.18 28.7277 6.3471 0.0005851 19.35 6.4487 1.4248 0.2406109
NM_005470 ABI1 chr10 27190022 - 13.194471 0.6414548 20.56960199 3.527675e-36 1.302505 0.8571801 1.51952358 1.320601e-01 -1.118147 0.9071541 -1.23258768 2.208702e-01 0.116602 1.2122357 0.09618757 9.235808e-01 7.09 7.0863 1.5657 0.2140112 86.18 28.7277 6.3471 0.0005851 19.35 6.4487 1.4248 0.2406109
NM_001012750 ABI1 chr10 27190022 - 13.194471 0.6414548 20.56960199 3.527675e-36 1.302505 0.8571801 1.51952358 1.320601e-01 1.275961 0.9071541 1.40655381 1.629287e-01 -1.135562 1.2122357 -0.93675006 3.513397e-01 7.09 7.0863 1.5657 0.2140112 86.18 28.7277 6.3471 0.0005851 19.35 6.4487 1.4248 0.2406109
NM_001012752 ABI1 chr10 27190022 - 13.194471 0.6414548 20.56960199 3.527675e-36 1.302505 0.8571801 1.51952358 1.320601e-01 2.635385 0.9071541 2.90511259 4.597627e-03 -2.045947 1.2122357 -1.68774693 9.484734e-02 7.09 7.0863 1.5657 0.2140112 86.18 28.7277 6.3471 0.0005851 19.35 6.4487 1.4248 0.2406109
NM_005759 ABI2 chr2 203901248 + 17.3121559 0.2418136 71.592991 1.558614e-28 -0.3546676 0.3231370 -1.097577 2.837477e-01 NA NA NA NA NA NA NA NA 0.7749 0.77486 1.2047 0.2837 NA NA NA NA NA NA NA NA
NM_001135186 ABI3 chr17 44642588 + 13.4145342 0.2511506 53.4123017 4.827075e-43 1.2635600 0.3356142 3.7649186 4.714186e-04 NA NA NA NA NA NA NA NA 13.413 13.413 19.3321 6.437e-05 72.153 72.153 103.9897 2.177e-13 0.597 0.597 0.8604 0.3585
NM_016428 ABI3 chr17 44642588 + 13.4145342 0.2511506 53.4123017 4.827075e-43 1.2635600 0.3356142 3.7649186 4.714186e-04 2.6490821 0.3551807 7.4584078 1.879326e-09 -0.4402516 0.4746301 -0.9275678 3.584734e-01 13.413 13.413 19.3321 6.437e-05 72.153 72.153 103.9897 2.177e-13 0.597 0.597 0.8604 0.3585
NM_015429 ABI3BP chr3 102195024 - 14.9475079 0.5683987 26.2975777 1.151575e-18 0.5935756 0.7595547 0.7814785 4.424917e-01 NA NA NA NA NA NA NA NA 2.170 2.1704 0.6107 0.4425 NA NA NA NA NA NA NA NA
NM_005157 ABL1 chr9 132700652 + 16.8972666 0.2686369 62.900011 2.888262e-46 0.4469769 0.3589812 1.245126 2.193911e-01 NA NA NA NA NA NA NA NA 1.417 1.4174 1.7855 0.188042 0.458 0.4583 0.5774 0.451227 7.614 7.6145 9.5921 0.003325
NM_007313 ABL1 chr9 132579089 + 16.8972666 0.2686369 62.900011 2.888262e-46 0.4469769 0.3589812 1.245126 2.193911e-01 0.6890236 0.3799100 1.813650 7.625824e-02 -1.5723328 0.5076761 -3.097118 3.325406e-03 1.417 1.4174 1.7855 0.188042 0.458 0.4583 0.5774 0.451227 7.614 7.6145 9.5921 0.003325
NM_001136001 ABL2 chr1 177465442 - 12.8669802 0.4052408 31.7514456 2.316238e-51 -0.1935971 0.5415258 -0.3575030 7.215341e-01 NA NA NA NA NA NA NA NA 1.920 1.9205 1.0631 0.3052011 34.322 11.4407 6.3333 0.0005947 4.621 1.5404 0.8527 0.4686620
NM_001136000 ABL2 chr1 177378847 - 12.8669802 0.4052408 31.7514456 2.316238e-51 -0.1935971 0.5415258 -0.3575030 7.215341e-01 -0.3522181 0.5730970 -0.6145873 5.403443e-01 1.1771108 0.7658331 1.5370331 1.277175e-01 1.920 1.9205 1.0631 0.3052011 34.322 11.4407 6.3333 0.0005947 4.621 1.5404 0.8527 0.4686620
NM_005158 ABL2 chr1 177378847 - 12.8669802 0.4052408 31.7514456 2.316238e-51 -0.1935971 0.5415258 -0.3575030 7.215341e-01 1.1991144 0.5730970 2.0923411 3.916194e-02 0.4004527 0.7658331 0.5228982 6.023022e-01 1.920 1.9205 1.0631 0.3052011 34.322 11.4407 6.3333 0.0005947 4.621 1.5404 0.8527 0.4686620
NM_007314 ABL2 chr1 177465442 - 12.8669802 0.4052408 31.7514456 2.316238e-51 -0.1935971 0.5415258 -0.3575030 7.215341e-01 0.9793371 0.5730970 1.7088506 9.085023e-02 0.3135497 0.7658331 0.4094231 6.831809e-01 1.920 1.9205 1.0631 0.3052011 34.322 11.4407 6.3333 0.0005947 4.621 1.5404 0.8527 0.4686620
NM_001003408 ABLIM1 chr10 116434404 - 13.0251231 0.6282094 20.7337288 1.930617e-36 0.8407923 0.8394801 1.0015631 3.191817e-01 NA NA NA NA NA NA NA NA 1.15 1.152 0.2655 0.6076 107.77 35.924 8.2753 6.233e-05 4.99 1.664 0.3833 0.7653
NM_006720 ABLIM1 chr10 116276675 - 13.0251231 0.6282094 20.7337288 1.930617e-36 0.8407923 0.8394801 1.0015631 3.191817e-01 3.1091632 0.8884222 3.4996459 7.201740e-04 -1.2351671 1.1872042 -1.0403999 3.008806e-01 1.15 1.152 0.2655 0.6076 107.77 35.924 8.2753 6.233e-05 4.99 1.664 0.3833 0.7653
NM_002313 ABLIM1 chr10 116408048 - 13.0251231 0.6282094 20.7337288 1.930617e-36 0.8407923 0.8394801 1.0015631 3.191817e-01 1.4124642 0.8884222 1.5898568 1.152978e-01 -0.4777565 1.1872042 -0.4024215 6.883073e-01 1.15 1.152 0.2655 0.6076 107.77 35.924 8.2753 6.233e-05 4.99 1.664 0.3833 0.7653
NM_001003407 ABLIM1 chr10 116434404 - 13.0251231 0.6282094 20.7337288 1.930617e-36 0.8407923 0.8394801 1.0015631 3.191817e-01 2.9866286 0.8884222 3.3617220 1.129701e-03 -0.7851782 1.1872042 -0.6613675 5.100297e-01 1.15 1.152 0.2655 0.6076 107.77 35.924 8.2753 6.233e-05 4.99 1.664 0.3833 0.7653
NM_032432 ABLIM2 chr4 8211459 - 11.67091789 0.4657128 25.06033351 1.908155e-57 0.14279582 0.6223349 0.22945173 8.188091e-01 NA NA NA NA NA NA NA NA 0.26 0.2597 0.1089 0.7418726 64.79 10.7981 4.5261 0.0002877 25.36 4.2266 1.7716 0.1080413
NM_001130084 ABLIM2 chr4 8211459 - 11.67091789 0.4657128 25.06033351 1.908155e-57 0.14279582 0.6223349 0.22945173 8.188091e-01 -0.90985316 0.6586173 -1.38145945 1.690519e-01 0.40739690 0.8801145 0.46289083 6.440677e-01 0.26 0.2597 0.1089 0.7418726 64.79 10.7981 4.5261 0.0002877 25.36 4.2266 1.7716 0.1080413
NM_001130085 ABLIM2 chr4 8211459 - 11.67091789 0.4657128 25.06033351 1.908155e-57 0.14279582 0.6223349 0.22945173 8.188091e-01 -0.76120540 0.6586173 -1.15576276 2.494905e-01 0.37702276 0.8801145 0.42837924 6.689476e-01 0.26 0.2597 0.1089 0.7418726 64.79 10.7981 4.5261 0.0002877 25.36 4.2266 1.7716 0.1080413
NM_001130083 ABLIM2 chr4 8211459 - 11.67091789 0.4657128 25.06033351 1.908155e-57 0.14279582 0.6223349 0.22945173 8.188091e-01 -1.33650673 0.6586173 -2.02926135 4.407884e-02 0.34852584 0.8801145 0.39600059 6.926289e-01 0.26 0.2597 0.1089 0.7418726 64.79 10.7981 4.5261 0.0002877 25.36 4.2266 1.7716 0.1080413
NM_001130088 ABLIM2 chr4 8211459 - 11.67091789 0.4657128 25.06033351 1.908155e-57 0.14279582 0.6223349 0.22945173 8.188091e-01 -0.74633607 0.6586173 -1.13318617 2.588207e-01 -1.87793106 0.8801145 -2.13373506 3.437908e-02 0.26 0.2597 0.1089 0.7418726 64.79 10.7981 4.5261 0.0002877 25.36 4.2266 1.7716 0.1080413
NM_001130086 ABLIM2 chr4 8211459 - 11.67091789 0.4657128 25.06033351 1.908155e-57 0.14279582 0.6223349 0.22945173 8.188091e-01 -0.01460733 0.6586173 -0.02217878 9.823328e-01 -0.12833271 0.8801145 -0.14581366 8.842509e-01 0.26 0.2597 0.1089 0.7418726 64.79 10.7981 4.5261 0.0002877 25.36 4.2266 1.7716 0.1080413
NM_001130087 ABLIM2 chr4 8211459 - 11.67091789 0.4657128 25.06033351 1.908155e-57 0.14279582 0.6223349 0.22945173 8.188091e-01 -0.34900451 0.6586173 -0.52990483 5.969079e-01 0.41701165 0.8801145 0.47381525 6.362736e-01 0.26 0.2597 0.1089 0.7418726 64.79 10.7981 4.5261 0.0002877 25.36 4.2266 1.7716 0.1080413
NM_014945 ABLIM3 chr5 148501247 + 17.392159 0.4586967 37.916469 3.069627e-22 -1.963033 0.6129592 -3.202551 3.954492e-03 NA NA NA NA NA NA NA NA 23.738 23.7376 10.256 0.003954 NA NA NA NA NA NA NA NA
NM_020469 ABO chr9 135140451 - 12.4649106 0.9790821 12.7312206 6.727692e-12 0.1431089 1.3083535 0.1093809 9.138491e-01 NA NA NA NA NA NA NA NA 0.126 0.1262 0.012 0.9138 NA NA NA NA NA NA NA NA
NM_001091 ABP1 chr7 150180506 + 12.606269 0.9907249 12.724288 6.802321e-12 2.480178 1.3239119 1.873371 7.378047e-02 NA NA NA NA NA NA NA NA 37.892 37.892 3.5095 0.07378 NA NA NA NA NA NA NA NA
NM_001159746 ABR chr17 1037366 - 14.05477060 0.2623493 53.5727414 5.931505e-58 -0.46220170 0.3505790 -1.3183953 1.917310e-01 NA NA NA NA NA NA NA NA 0.392 0.392 0.5175 0.47433 156.668 78.334 103.4661 2e-16 11.618 5.809 7.6725 0.00098
NM_001092 ABR chr17 959074 - 14.05477060 0.2623493 53.5727414 5.931505e-58 -0.46220170 0.3505790 -1.3183953 1.917310e-01 3.48132493 0.3710179 9.3831719 6.018611e-14 0.09567962 0.4957936 0.1929828 8.475394e-01 0.392 0.392 0.5175 0.47433 156.668 78.334 103.4661 2e-16 11.618 5.809 7.6725 0.00098
NM_021962 ABR chr17 1029881 - 14.05477060 0.2623493 53.5727414 5.931505e-58 -0.46220170 0.3505790 -1.3183953 1.917310e-01 0.96847217 0.3710179 2.6103110 1.108662e-02 1.72775837 0.4957936 3.4848343 8.602148e-04 0.392 0.392 0.5175 0.47433 156.668 78.334 103.4661 2e-16 11.618 5.809 7.6725 0.00098
NM_139166 ABRA chr8 107851648 - 1.441184 1.293355 1.114299 0.2766602 4.049177 1.728319 2.342842 0.0281549 NA NA NA NA NA NA NA NA 101.00 101.0 5.4889 0.02815 NA NA NA NA NA NA NA NA
NM_013375 ABT1 chr6 26705159 + 18.05613420 0.1307432 138.1037688 4.423047e-35 -0.04663539 0.1747130 -0.2669257 7.919051e-01 NA NA NA NA NA NA NA NA 0.0134 0.013397 0.0712 0.7919 NA NA NA NA NA NA NA NA
NM_172027 ABTB1 chr3 128874471 + 17.3699902 0.2463333 70.5141838 2.206687e-28 -0.3239155 0.3291767 -0.9840172 3.353459e-01 NA NA NA NA NA NA NA NA 0.6463 0.64631 0.9683 0.3353 NA NA NA NA NA NA NA NA
NM_145804 ABTB2 chr11 34336131 - 13.756410 0.4112507 33.45018 5.217990e-21 1.605937 0.5495569 2.92224 7.664721e-03 NA NA NA NA NA NA NA NA 15.887 15.8869 8.5395 0.007665 NA NA NA NA NA NA NA NA
NM_001130410 ACAA1 chr3 38153737 - 13.9325356 0.3904672 35.6817027 3.333115e-46 0.5198035 0.5217838 0.9962048 3.226315e-01 NA NA NA NA NA NA NA NA 0.20 0.200 0.1192 0.7310 268.11 134.056 79.9328 2e-16 3.60 1.800 1.0731 0.3476
NR_024024 ACAA1 chr3 38153737 - 13.9325356 0.3904672 35.6817027 3.333115e-46 0.5198035 0.5217838 0.9962048 3.226315e-01 1.1305227 0.5522041 2.0472916 4.443915e-02 -0.2206086 0.7379137 -0.2989627 7.658671e-01 0.20 0.200 0.1192 0.7310 268.11 134.056 79.9328 2e-16 3.60 1.800 1.0731 0.3476
NM_001607 ACAA1 chr3 38153737 - 13.9325356 0.3904672 35.6817027 3.333115e-46 0.5198035 0.5217838 0.9962048 3.226315e-01 4.9933871 0.5522041 9.0426484 2.496096e-13 -1.0268269 0.7379137 -1.3915270 1.685357e-01 0.20 0.200 0.1192 0.7310 268.11 134.056 79.9328 2e-16 3.60 1.800 1.0731 0.3476
NM_006111 ACAA2 chr18 45594249 - 18.1304516 0.2695162 67.2703470 6.485979e-28 0.2838625 0.3601562 0.7881649 4.386486e-01 NA NA NA NA NA NA NA NA 0.4964 0.49636 0.6212 0.4386 NA NA NA NA NA NA NA NA
NM_198834 ACACA chr17 32841015 - 15.6196780 0.5093612 30.6652290 3.466774e-57 -0.7023845 0.6806625 -1.0319130 3.042782e-01 NA NA NA NA NA NA NA NA 2.63 2.626 0.9202 0.3394 246.91 61.728 21.6291 2.523e-13 18.10 4.526 1.5859 0.1828
NM_198839 ACACA chr17 32841015 - 15.6196780 0.5093612 30.6652290 3.466774e-57 -0.7023845 0.6806625 -1.0319130 3.042782e-01 -3.2592471 0.7203455 -4.5245607 1.482547e-05 1.0656455 0.9626022 1.1070466 2.705840e-01 2.63 2.626 0.9202 0.3394 246.91 61.728 21.6291 2.523e-13 18.10 4.526 1.5859 0.1828
NM_198836 ACACA chr17 32790172 - 15.6196780 0.5093612 30.6652290 3.466774e-57 -0.7023845 0.6806625 -1.0319130 3.042782e-01 1.3444993 0.7203455 1.8664645 6.452372e-02 -0.9150185 0.9626022 -0.9505677 3.438174e-01 2.63 2.626 0.9202 0.3394 246.91 61.728 21.6291 2.523e-13 18.10 4.526 1.5859 0.1828
NM_198838 ACACA chr17 32730805 - 15.6196780 0.5093612 30.6652290 3.466774e-57 -0.7023845 0.6806625 -1.0319130 3.042782e-01 -2.4279355 0.7203455 -3.3705151 1.022134e-03 0.9693847 0.9626022 1.0070460 3.160269e-01 2.63 2.626 0.9202 0.3394 246.91 61.728 21.6291 2.523e-13 18.10 4.526 1.5859 0.1828
NM_198837 ACACA chr17 32730805 - 15.6196780 0.5093612 30.6652290 3.466774e-57 -0.7023845 0.6806625 -1.0319130 3.042782e-01 -3.0291085 0.7203455 -4.2050771 5.189104e-05 0.9319323 0.9626022 0.9681386 3.350069e-01 2.63 2.626 0.9202 0.3394 246.91 61.728 21.6291 2.523e-13 18.10 4.526 1.5859 0.1828
NM_001093 ACACB chr12 108061585 + 15.0529961 0.4234593 35.5476828 1.321542e-21 0.1413041 0.5658713 0.2497106 8.050279e-01 NA NA NA NA NA NA NA NA 0.123 0.1230 0.0624 0.805 NA NA NA NA NA NA NA NA
NM_001136538 ACAD10 chr12 110608240 + 13.329455 0.2911179 45.787130 5.071627e-40 1.514059 0.3890227 3.891955 3.189864e-04 NA NA NA NA NA NA NA NA 1.344 1.344 1.4414 0.2361 50.225 50.225 53.8748 2.823e-09 17.265 17.265 18.5199 8.700e-05
NM_025247 ACAD10 chr12 110608240 + 13.329455 0.2911179 45.787130 5.071627e-40 1.514059 0.3890227 3.891955 3.189864e-04 3.330347 0.4117029 8.089199 2.185619e-10 -2.367607 0.5501612 -4.303479 8.699593e-05 1.344 1.344 1.4414 0.2361 50.225 50.225 53.8748 2.823e-09 17.265 17.265 18.5199 8.700e-05
NM_032169 ACAD11 chr3 133861665 - 15.8400406 0.2998426 52.827851 1.625648e-25 0.7424135 0.4006815 1.852877 7.677494e-02 NA NA NA NA NA NA NA NA 3.3953 3.3953 3.4332 0.07677 NA NA NA NA NA NA NA NA
NM_014384 ACAD8 chr11 133628644 + 17.3045956 0.2442881 70.836845 1.987644e-28 -0.4431362 0.3264437 -1.357466 1.878046e-01 NA NA NA NA NA NA NA NA 1.2096 1.20964 1.8427 0.1878 NA NA NA NA NA NA NA NA
NM_014049 ACAD9 chr3 130081023 + 17.6842154 0.2205402 80.18592 1.161047e-29 0.4114525 0.2947092 1.39613 1.760061e-01 NA NA NA NA NA NA NA NA 1.0428 1.04285 1.9492 0.176 NA NA NA NA NA NA NA NA
NM_001608 ACADL chr2 210798460 - 8.653914 1.889934 4.5789506 0.0001329399 -1.736958 2.525530 -0.6877599 0.4984818886 NA NA NA NA NA NA NA NA 18.58 18.585 0.473 0.4985 NA NA NA NA NA NA NA NA
NM_000016 ACADM chr1 75962631 + 18.2286876 0.3350580 54.4045784 2.096836e-43 -0.2500989 0.4477400 -0.5585805 5.791571e-01 NA NA NA NA NA NA NA NA 0.248 0.248 0.2011 0.6559 267.565 267.565 216.6688 2e-16 1.894 1.894 1.5336 0.2219
NM_001127328 ACADM chr1 75962631 + 18.2286876 0.3350580 54.4045784 2.096836e-43 -0.2500989 0.4477400 -0.5585805 5.791571e-01 -5.0656940 0.4738435 -10.6906472 4.662992e-14 0.7841443 0.6332000 1.2383833 2.218568e-01 0.248 0.248 0.2011 0.6559 267.565 267.565 216.6688 2e-16 1.894 1.894 1.5336 0.2219
NM_000017 ACADS chr12 119647954 + 16.5191875 0.2701344 61.1517249 5.746820e-27 0.2807378 0.3609823 0.7777052 4.446695e-01 NA NA NA NA NA NA NA NA 0.4855 0.48549 0.6048 0.4447 NA NA NA NA NA NA NA NA
NM_001609 ACADSB chr10 124758419 + 17.620400 0.3832605 45.97500 3.857766e-24 -1.914962 0.5121533 -3.73904 1.073024e-03 NA NA NA NA NA NA NA NA 22.589 22.5892 13.98 0.001073 NA NA NA NA NA NA NA NA
NM_001033859 ACADVL chr17 7063877 + 16.6711187 0.5097656 32.703498 1.692071e-33 -0.8993268 0.6812030 -1.320204 1.932988e-01 NA NA NA NA NA NA NA NA 0.771 0.771 0.2697 0.6060 209.282 209.282 73.2146 4.533e-11 5.192 5.192 1.8163 0.1844
NM_000018 ACADVL chr17 7063877 + 16.6711187 0.5097656 32.703498 1.692071e-33 -0.8993268 0.6812030 -1.320204 1.932988e-01 3.3647031 0.7209174 4.667252 2.660099e-05 1.2983273 0.9633665 1.347698 1.843558e-01 0.771 0.771 0.2697 0.6060 209.282 209.282 73.2146 4.533e-11 5.192 5.192 1.8163 0.1844
NM_001135 ACAN chr15 87147678 + 10.2080002 0.8871251 11.5068325 3.897681e-15 0.8423872 1.1854708 0.7105929 4.809240e-01 NA NA NA NA NA NA NA NA 14.61 14.6078 1.6874 0.2004 12.05 12.0531 1.3923 0.2441 0.75 0.7487 0.0865 0.7700
NM_013227 ACAN chr15 87147678 + 10.2080002 0.8871251 11.5068325 3.897681e-15 0.8423872 1.1854708 0.7105929 4.809240e-01 0.7058707 1.2545844 0.5626331 5.764167e-01 0.4930214 1.6765089 0.2940762 7.700226e-01 14.61 14.6078 1.6874 0.2004 12.05 12.0531 1.3923 0.2441 0.75 0.7487 0.0865 0.7700
NM_014716 ACAP1 chr17 7180572 + 14.339335 0.4752674 30.171087 5.320992e-20 2.325492 0.6351028 3.661598 1.298262e-03 NA NA NA NA NA NA NA NA 33.313 33.313 13.407 0.001298 NA NA NA NA NA NA NA NA
NM_012287 ACAP2 chr3 196645106 - 16.8047779 0.2169394 77.463003 2.562800e-29 -0.2250193 0.2898975 -0.776203 4.455383e-01 NA NA NA NA NA NA NA NA 0.3119 0.31190 0.6025 0.4455 NA NA NA NA NA NA NA NA
NM_030649 ACAP3 chr1 1233132 - 17.6026610 0.243275 72.3570338 1.222230e-28 -0.1922504 0.325090 -0.5913761 5.600364e-01 NA NA NA NA NA NA NA NA 0.2277 0.22768 0.3497 0.56 NA NA NA NA NA NA NA NA
NM_000019 ACAT1 chr11 107497468 + 19.05478648 0.3143539 60.61571477 7.028247e-27 -0.03036485 0.4200731 -0.07228469 9.430003e-01 NA NA NA NA NA NA NA NA 0.0057 0.00568 0.0052 0.943 NA NA NA NA NA NA NA NA
NM_005891 ACAT2 chr6 160102979 + 17.9246450 0.2516016 71.24216224 1.744197e-28 0.0264776 0.3362168 0.07875156 9.379114e-01 NA NA NA NA NA NA NA NA 0.0043 0.00432 0.0062 0.9379 NA NA NA NA NA NA NA NA
NM_022735 ACBD3 chr1 224441046 - 19.0924079 0.1970091 96.911293 1.506221e-31 -0.5473723 0.2632645 -2.079173 4.893928e-02 NA NA NA NA NA NA NA NA 1.8456 1.84564 4.323 0.04894 NA NA NA NA NA NA NA NA
NM_001135705 ACBD4 chr17 40568540 + 14.4162590 0.3768608 38.2535357 3.023346e-67 -0.2223152 0.5036015 -0.4414506 6.597157e-01 NA NA NA NA NA NA NA NA 4.834 4.8337 3.0940 0.0812407 34.628 8.6570 5.5413 0.0004084 8.023 2.0058 1.2839 0.2804287
NM_001135706 ACBD4 chr17 40568540 + 14.4162590 0.3768608 38.2535357 3.023346e-67 -0.2223152 0.5036015 -0.4414506 6.597157e-01 0.1446040 0.5329617 0.2713216 7.866301e-01 0.2842498 0.7122000 0.3991151 6.905486e-01 4.834 4.8337 3.0940 0.0812407 34.628 8.6570 5.5413 0.0004084 8.023 2.0058 1.2839 0.2804287
NM_024722 ACBD4 chr17 40568540 + 14.4162590 0.3768608 38.2535357 3.023346e-67 -0.2223152 0.5036015 -0.4414506 6.597157e-01 -0.5986829 0.5329617 -1.1233132 2.636441e-01 1.0416317 0.7122000 1.4625549 1.463168e-01 4.834 4.8337 3.0940 0.0812407 34.628 8.6570 5.5413 0.0004084 8.023 2.0058 1.2839 0.2804287
NM_001135707 ACBD4 chr17 40568540 + 14.4162590 0.3768608 38.2535357 3.023346e-67 -0.2223152 0.5036015 -0.4414506 6.597157e-01 -1.6491800 0.5329617 -3.0943688 2.476745e-03 1.3777025 0.7122000 1.9344320 5.551659e-02 4.834 4.8337 3.0940 0.0812407 34.628 8.6570 5.5413 0.0004084 8.023 2.0058 1.2839 0.2804287
NM_001135704 ACBD4 chr17 40565493 + 14.4162590 0.3768608 38.2535357 3.023346e-67 -0.2223152 0.5036015 -0.4414506 6.597157e-01 -1.2375856 0.5329617 -2.3220912 2.198794e-02 0.3887567 0.7122000 0.5458533 5.862241e-01 4.834 4.8337 3.0940 0.0812407 34.628 8.6570 5.5413 0.0004084 8.023 2.0058 1.2839 0.2804287
NR_024150 ACBD5 chr10 27571074 - 12.480932 0.3245733 38.453355 2.438049e-48 0.908342 0.4337293 2.094260 3.991184e-02 NA NA NA NA NA NA NA NA 0.285 0.285 0.2456 0.62173 115.919 57.960 50.0159 3.762e-14 10.314 5.157 4.4503 0.01521
NM_145698 ACBD5 chr10 27569814 - 12.480932 0.3245733 38.453355 2.438049e-48 0.908342 0.4337293 2.094260 3.991184e-02 3.418266 0.4590160 7.446943 2.047828e-10 -1.354476 0.6133859 -2.208196 3.055625e-02 0.285 0.285 0.2456 0.62173 115.919 57.960 50.0159 3.762e-14 10.314 5.157 4.4503 0.01521
NM_001042473 ACBD5 chr10 27571074 - 12.480932 0.3245733 38.453355 2.438049e-48 0.908342 0.4337293 2.094260 3.991184e-02 3.590197 0.4590160 7.821508 4.238806e-11 -1.742885 0.6133859 -2.841418 5.900045e-03 0.285 0.285 0.2456 0.62173 115.919 57.960 50.0159 3.762e-14 10.314 5.157 4.4503 0.01521
NM_032360 ACBD6 chr1 178738645 - 18.485900718 0.1414981 130.64417288 1.583797e-34 -0.004350389 0.1890848 -0.02300761 9.818426e-01 NA NA NA NA NA NA NA NA 0.0001 0.000117 5e-04 0.9818 NA NA NA NA NA NA NA NA
NM_001039844 ACBD7 chr10 15170781 - 12.943730 0.3800227 34.06041 3.470163e-21 1.100171 0.5078267 2.16643 4.088611e-02 NA NA NA NA NA NA NA NA 7.456 7.4559 4.6934 0.04089 NA NA NA NA NA NA NA NA
NM_001094 ACCN1 chr17 29507938 - 6.99500146 1.503565 4.65227589 2.794674e-05 0.06966011 2.009224 0.03467016 9.724928e-01 NA NA NA NA NA NA NA NA 20.76 20.7563 0.8347 0.3657 4.19 4.1892 0.1685 0.6834 23.04 23.0440 0.9267 0.3408
NM_183377 ACCN1 chr17 28644119 - 6.99500146 1.503565 4.65227589 2.794674e-05 0.06966011 2.009224 0.03467016 9.724928e-01 2.11067317 2.126363 0.99262142 3.260874e-01 -2.73529053 2.841472 -0.96263164 3.407657e-01 20.76 20.7563 0.8347 0.3657 4.19 4.1892 0.1685 0.6834 23.04 23.0440 0.9267 0.3408
NM_020039 ACCN2 chr12 48737754 + 11.614577 0.3461769 33.550986 5.463219e-34 1.259225 0.4625984 2.722069 9.132264e-03 NA NA NA NA NA NA NA NA 2.098 2.0981 1.5916 0.21346 24.714 24.7140 18.7479 7.991e-05 8.829 8.8291 6.6978 0.01288
NM_001095 ACCN2 chr12 48737754 + 11.614577 0.3461769 33.550986 5.463219e-34 1.259225 0.4625984 2.722069 9.132264e-03 2.354238 0.4895681 4.808807 1.664822e-05 -1.693104 0.6542129 -2.588002 1.287631e-02 2.098 2.0981 1.5916 0.21346 24.714 24.7140 18.7479 7.991e-05 8.829 8.8291 6.6978 0.01288
NM_020321 ACCN3 chr7 150376538 + 12.7546314 0.4766361 26.7596833 3.681984e-38 -0.8108383 0.6369318 -1.2730379 2.072771e-01 NA NA NA NA NA NA NA NA 1.066 1.0656 0.4264 0.515920 28.797 14.3984 5.7617 0.004853 4.062 2.0308 0.8127 0.447878
NM_004769 ACCN3 chr7 150376538 + 12.7546314 0.4766361 26.7596833 3.681984e-38 -0.8108383 0.6369318 -1.2730379 2.072771e-01 0.3844347 0.6740653 0.5703226 5.703115e-01 0.5638203 0.9007576 0.6259401 5.334193e-01 1.066 1.0656 0.4264 0.515920 28.797 14.3984 5.7617 0.004853 4.062 2.0308 0.8127 0.447878
NM_020322 ACCN3 chr7 150376538 + 12.7546314 0.4766361 26.7596833 3.681984e-38 -0.8108383 0.6369318 -1.2730379 2.072771e-01 -1.4592039 0.6740653 -2.1647813 3.386630e-02 1.1482952 0.9007576 1.2748105 2.066525e-01 1.066 1.0656 0.4264 0.515920 28.797 14.3984 5.7617 0.004853 4.062 2.0308 0.8127 0.447878
NM_182847 ACCN4 chr2 220087136 + 7.249750773 0.8163892 8.880262623 1.543906e-11 1.434009024 1.0909460 1.314463801 1.952067e-01 NA NA NA NA NA NA NA NA 25.21 25.2086 3.4384 0.07011 0.00 0.0007 0.0001 0.99234 0.00 0.0002 0.0000 0.99633
NM_018674 ACCN4 chr2 220087136 + 7.249750773 0.8163892 8.880262623 1.543906e-11 1.434009024 1.0909460 1.314463801 1.952067e-01 -0.003395222 1.1545487 -0.002940735 9.976664e-01 -0.007142067 1.5428306 -0.004629197 9.963265e-01 25.21 25.2086 3.4384 0.07011 0.00 0.0007 0.0001 0.99234 0.00 0.0002 0.0000 0.99633
NM_017419 ACCN5 chr4 157006875 - 1.776357e-16 0.9434277 1.882875e-16 1.0000000 2.087884e+00 1.2607083 1.656119e+00 0.1112791 NA NA NA NA NA NA NA NA 26.853 26.8530 2.7427 0.1113 NA NA NA NA NA NA NA NA
NM_032592 ACCS chr11 44044388 + 14.8427333 0.3514172 42.236791 1.909164e-38 0.7600836 0.4696009 1.618573 1.123763e-01 NA NA NA NA NA NA NA NA 0.177 0.177 0.1303 0.71975 45.978 45.978 33.8460 5.428e-07 5.050 5.050 3.7172 0.06004
NM_001127219 ACCS chr11 44044305 + 14.8427333 0.3514172 42.236791 1.909164e-38 0.7600836 0.4696009 1.618573 1.123763e-01 -1.2008320 0.4969789 -2.416264 1.970721e-02 -1.2804174 0.6641160 -1.928003 6.004128e-02 0.177 0.177 0.1303 0.71975 45.978 45.978 33.8460 5.428e-07 5.050 5.050 3.7172 0.06004
NM_001031854 ACCSL chr11 44026107 + 0.9212345 1.095842 0.8406638 0.4091912 1.1008656 1.464380 0.7517622 0.4598184 NA NA NA NA NA NA NA NA 7.465 7.4653 0.5651 0.4598 NA NA NA NA NA NA NA NA
NM_001082486 ACD chr16 66252219 - 15.9828009 0.3204065 49.8828936 7.219710e-56 0.7588897 0.4281611 1.7724396 8.073582e-02 NA NA NA NA NA NA NA NA 15.365 15.365 13.6060 0.0004457 96.267 48.133 42.6237 8.847e-13 1.561 0.780 0.6912 0.5044321
NM_001082487 ACD chr16 66252219 - 15.9828009 0.3204065 49.8828936 7.219710e-56 0.7588897 0.4281611 1.7724396 8.073582e-02 -2.6785308 0.4531231 -5.9112646 1.167224e-07 -0.1009930 0.6055113 -0.1667896 8.680235e-01 15.365 15.365 13.6060 0.0004457 96.267 48.133 42.6237 8.847e-13 1.561 0.780 0.6912 0.5044321
NM_022914 ACD chr16 66252219 - 15.9828009 0.3204065 49.8828936 7.219710e-56 0.7588897 0.4281611 1.7724396 8.073582e-02 -2.0878286 0.4531231 -4.6076406 1.810184e-05 0.5597997 0.6055113 0.9245075 3.584441e-01 15.365 15.365 13.6060 0.0004457 96.267 48.133 42.6237 8.847e-13 1.561 0.780 0.6912 0.5044321
NM_152830 ACE chr17 58915910 + 13.195439 0.3420832 38.573768 1.107643e-36 1.719306 0.4571279 3.761106 4.769378e-04 NA NA NA NA NA NA NA NA 15.127 15.127 11.7516 0.001292 69.966 69.966 54.3536 2.524e-09 4.603 4.603 3.5757 0.064939
NM_000789 ACE chr17 58908154 + 13.195439 0.3420832 38.573768 1.107643e-36 1.719306 0.4571279 3.761106 4.769378e-04 3.050424 0.4837787 6.305412 1.007602e-07 -1.222453 0.6464765 -1.890947 6.493911e-02 15.127 15.127 11.7516 0.001292 69.966 69.966 54.3536 2.524e-09 4.603 4.603 3.5757 0.064939
NM_021804 ACE2 chrX 15530113 - 11.62097762 1.470204 7.90432811 5.269253e-08 -0.05597751 1.964643 -0.02849245 9.775152e-01 NA NA NA NA NA NA NA NA 0.02 0.0193 8e-04 0.9775 NA NA NA NA NA NA NA NA
NM_133492 ACER1 chr19 6284640 - 8.437806 1.694691 4.9789641 4.914075e-05 -2.112044 2.264626 -0.9326236 3.607021e-01 NA NA NA NA NA NA NA NA 27.48 27.478 0.8698 0.3607 NA NA NA NA NA NA NA NA
NM_001010887 ACER2 chr9 19398925 + 15.05440 0.3448412 43.65604 1.252252e-23 -1.79032 0.4608134 -3.88513 7.479431e-04 NA NA NA NA NA NA NA NA 19.744 19.7443 15.094 0.0007479 NA NA NA NA NA NA NA NA
NM_018367 ACER3 chr11 76249565 + 16.2808160 0.2361159 68.952642 3.684832e-28 0.4039219 0.3155232 1.280166 2.132483e-01 NA NA NA NA NA NA NA NA 1.005 1.00502 1.6388 0.2132 NA NA NA NA NA NA NA NA
NM_000665 ACHE chr7 100331477 - 12.7674991 0.5543512 23.031427 6.783426e-27 0.3975597 0.7407829 0.536675 5.940784e-01 NA NA NA NA NA NA NA NA 19.221 19.2205 5.6859 0.02128 0.245 0.2445 0.0723 0.78917 8.932 8.9323 2.6424 0.11088
NM_015831 ACHE chr7 100331477 - 12.7674991 0.5543512 23.031427 6.783426e-27 0.3975597 0.7407829 0.536675 5.940784e-01 -1.0935254 0.7839710 -1.394854 1.697591e-01 1.7029663 1.0476253 1.625549 1.108783e-01 19.221 19.2205 5.6859 0.02128 0.245 0.2445 0.0723 0.78917 8.932 8.9323 2.6424 0.11088
NM_014977 ACIN1 chr14 22634663 - 16.2101763 0.3118484 51.9809427 2.350560e-25 0.3413205 0.4167250 0.8190544 4.211616e-01 NA NA NA NA NA NA NA NA 0.7176 0.71764 0.6709 0.4212 NA NA NA NA NA NA NA NA
NM_001096 ACLY chr17 37328798 - 19.0589326 0.3851090 49.489708 1.520385e-41 -0.9291773 0.5146236 -1.805548 7.753566e-02 NA NA NA NA NA NA NA NA 6.739 6.7388 4.1307 0.04791 5.231 5.2308 3.2063 0.07994 0.443 0.4429 0.2715 0.60485
NM_198830 ACLY chr17 37328798 - 19.0589326 0.3851090 49.489708 1.520385e-41 -0.9291773 0.5146236 -1.805548 7.753566e-02 -0.8592366 0.5446264 -1.577663 1.214962e-01 0.3791948 0.7277876 0.521024 6.048493e-01 6.739 6.7388 4.1307 0.04791 5.231 5.2308 3.2063 0.07994 0.443 0.4429 0.2715 0.60485
NM_138326 ACMSD chr2 135312656 + 10.802584 1.732632 6.234783 2.318233e-06 -2.567237 2.315327 -1.108801 2.789760e-01 NA NA NA NA NA NA NA NA 40.60 40.599 1.2294 0.279 NA NA NA NA NA NA NA NA
NM_020186 ACN9 chr7 96583841 + 16.2139126 0.3860621 41.9981935 3.018602e-23 0.4808635 0.5158972 0.9320916 3.609711e-01 NA NA NA NA NA NA NA NA 1.424 1.4244 0.8688 0.361 NA NA NA NA NA NA NA NA
NM_002197 ACO1 chr9 32374601 + 17.51306416 0.2743273 63.8400231 2.148351e-27 0.05966978 0.3665853 0.1627719 8.721197e-01 NA NA NA NA NA NA NA NA 0.0219 0.02193 0.0265 0.8721 NA NA NA NA NA NA NA NA
NM_001098 ACO2 chr22 40195075 + 19.0870128 0.2031890 93.9372417 3.079476e-31 -0.1732897 0.2715227 -0.6382145 5.296380e-01 NA NA NA NA NA NA NA NA 0.185 0.18498 0.4073 0.5296 NA NA NA NA NA NA NA NA
NM_001037161 ACOT1 chr14 73073681 + 16.272096 0.4332773 37.555850 3.811411e-22 -1.083497 0.5789911 -1.871354 7.407061e-02 NA NA NA NA NA NA NA NA 7.232 7.2316 3.502 0.07407 NA NA NA NA NA NA NA NA
NM_015547 ACOT11 chr1 54786489 + 10.5820912 0.4970623 21.289267 1.865243e-25 0.9076117 0.6642274 1.366417 1.784506e-01 NA NA NA NA NA NA NA NA 26.465 26.465 9.7378 0.003115 79.992 79.992 29.4330 2.084e-06 3.837 3.837 1.4117 0.240876
NM_147161 ACOT11 chr1 54786489 + 10.5820912 0.4970623 21.289267 1.865243e-25 0.9076117 0.6642274 1.366417 1.784506e-01 1.9046894 0.7029522 2.709557 9.433677e-03 1.1160930 0.9393594 1.188143 2.408756e-01 26.465 26.465 9.7378 0.003115 79.992 79.992 29.4330 2.084e-06 3.837 3.837 1.4117 0.240876
NM_130767 ACOT12 chr5 80725744 - 3.420617 1.454976 2.3509785 0.02766649 -1.030473 1.944294 -0.5299985 0.60119257 NA NA NA NA NA NA NA NA 6.54 6.5411 0.2809 0.6012 NA NA NA NA NA NA NA NA
NM_006821 ACOT2 chr14 73105525 + 18.0316063 0.2965043 60.813970 6.522654e-27 -0.7033976 0.3962206 -1.775268 8.908994e-02 NA NA NA NA NA NA NA NA 3.0478 3.04777 3.1516 0.08909 NA NA NA NA NA NA NA NA
NM_152331 ACOT4 chr14 73128163 + 16.490014 0.3385746 48.704225 1.037359e-24 -1.196751 0.4524393 -2.645109 1.446754e-02 NA NA NA NA NA NA NA NA 8.8224 8.8224 6.9966 0.01447 NA NA NA NA NA NA NA NA
NM_001037162 ACOT6 chr14 73153301 + 9.7465513 1.485836 6.5596424 1.079946e-06 -0.9647235 1.985532 -0.4858767 6.316515e-01 NA NA NA NA NA NA NA NA 5.73 5.7331 0.2361 0.6317 NA NA NA NA NA NA NA NA
NM_181864 ACOT7 chr1 6368470 - 15.71720499 0.3803930 41.31833746 3.392696e-61 -0.82765716 0.5083215 -1.62821596 1.068990e-01 NA NA NA NA NA NA NA NA 1.137 1.1374 0.7146 0.4001 45.491 15.1635 9.5267 1.529e-05 10.170 3.3900 2.1298 0.1018
NM_181865 ACOT7 chr1 6343351 - 15.71720499 0.3803930 41.31833746 3.392696e-61 -0.82765716 0.5083215 -1.62821596 1.068990e-01 -1.36282239 0.5379569 -2.53333010 1.299071e-02 1.75078417 0.7188751 2.43544961 1.680085e-02 1.137 1.1374 0.7146 0.4001 45.491 15.1635 9.5267 1.529e-05 10.170 3.3900 2.1298 0.1018
NM_007274 ACOT7 chr1 6376413 - 15.71720499 0.3803930 41.31833746 3.392696e-61 -0.82765716 0.5083215 -1.62821596 1.068990e-01 0.04921073 0.5379569 0.09147708 9.273124e-01 1.26720731 0.7188751 1.76276413 8.126111e-02 1.137 1.1374 0.7146 0.4001 45.491 15.1635 9.5267 1.529e-05 10.170 3.3900 2.1298 0.1018
NM_181866 ACOT7 chr1 6341591 - 15.71720499 0.3803930 41.31833746 3.392696e-61 -0.82765716 0.5083215 -1.62821596 1.068990e-01 0.71582850 0.5379569 1.33064286 1.865953e-01 1.15202619 0.7188751 1.60254003 1.124643e-01 1.137 1.1374 0.7146 0.4001 45.491 15.1635 9.5267 1.529e-05 10.170 3.3900 2.1298 0.1018
NM_005469 ACOT8 chr20 43919442 - 17.5746321 0.1759100 99.906950 7.490151e-32 0.1733079 0.2350696 0.737262 4.684181e-01 NA NA NA NA NA NA NA NA 0.1850 0.18502 0.5436 0.4684 NA NA NA NA NA NA NA NA
NM_001037171 ACOT9 chrX 23671328 - 16.1531869 0.3534758 45.698140 5.535976e-40 1.1936859 0.4723519 2.527111 1.500208e-02 NA NA NA NA NA NA NA NA 2.857 2.8571 2.0788 0.15613 0.211 0.2107 0.1533 0.69717 6.248 6.2476 4.5457 0.03837
NM_001033583 ACOT9 chrX 23671328 - 16.1531869 0.3534758 45.698140 5.535976e-40 1.1936859 0.4723519 2.527111 1.500208e-02 0.6677269 0.4998903 1.335747 1.882036e-01 -1.4242355 0.6680065 -2.132068 3.837321e-02 2.857 2.8571 2.0788 0.15613 0.211 0.2107 0.1533 0.69717 6.248 6.2476 4.5457 0.03837
NM_004035 ACOX1 chr17 71487110 - 17.3804813 0.3115563 55.7859994 6.729131e-44 -0.9424507 0.4163347 -2.2636855 2.835467e-02 NA NA NA NA NA NA NA NA 5.990 5.990 5.6103 0.02211 33.668 33.668 31.5315 1.088e-06 0.740 0.740 0.6934 0.40930
NM_007292 ACOX1 chr17 71487110 - 17.3804813 0.3115563 55.7859994 6.729131e-44 -0.9424507 0.4163347 -2.2636855 2.835467e-02 -1.9157278 0.4406072 -4.3479267 7.539529e-05 0.4903025 0.5887861 0.8327344 4.092973e-01 5.990 5.990 5.6103 0.02211 33.668 33.668 31.5315 1.088e-06 0.740 0.740 0.6934 0.40930
NM_003500 ACOX2 chr3 58497969 - 15.7632218 0.5756558 27.3830656 4.669559e-19 -0.6878622 0.7692525 -0.8941956 3.804794e-01 NA NA NA NA NA NA NA NA 2.915 2.9146 0.7996 0.3805 NA NA NA NA NA NA NA NA
NM_003501 ACOX3 chr4 8493352 - 17.1587551 0.2575478 66.623566 2.108187e-47 -1.2740938 0.3441628 -3.702009 5.708575e-04 NA NA NA NA NA NA NA NA 10.151 10.1509 13.9122 0.0005245 21.163 21.1633 29.0051 2.385e-06 1.654 1.6538 2.2666 0.1390262
NM_001101667 ACOX3 chr4 8493352 - 17.1587551 0.2575478 66.623566 2.108187e-47 -1.2740938 0.3441628 -3.702009 5.708575e-04 -1.7115277 0.3642276 -4.699061 2.395014e-05 0.7327675 0.4867197 1.505523 1.390262e-01 10.151 10.1509 13.9122 0.0005245 21.163 21.1633 29.0051 2.385e-06 1.654 1.6538 2.2666 0.1390262
NM_001142807 ACOXL chr2 111206621 + 9.016011 1.376493 6.5499875 1.104544e-06 1.493019 1.839416 0.8116809 4.252958e-01 NA NA NA NA NA NA NA NA 13.73 13.731 0.6588 0.4253 NA NA NA NA NA NA NA NA
NM_007099 ACP1 chr2 254869 + 17.7178899 0.2863420 61.8766762 9.189832e-77 -0.3184543 0.3826406 -0.8322545 4.074204e-01 NA NA NA NA NA NA NA NA 38.444 38.444 42.625 3.577e-09 203.485 67.828 75.205 2.2e-16 79.202 26.401 29.272 2.232e-13
NM_001040649 ACP1 chr2 254869 + 17.7178899 0.2863420 61.8766762 9.189832e-77 -0.3184543 0.3826406 -0.8322545 4.074204e-01 -5.3309600 0.4049487 -13.1645315 7.093684e-23 4.5204480 0.5411355 8.3536346 6.589661e-13 38.444 38.444 42.625 3.577e-09 203.485 67.828 75.205 2.2e-16 79.202 26.401 29.272 2.232e-13
NM_004300 ACP1 chr2 254869 + 17.7178899 0.2863420 61.8766762 9.189832e-77 -0.3184543 0.3826406 -0.8322545 4.074204e-01 0.6635258 0.4049487 1.6385427 1.047242e-01 0.2744643 0.5411355 0.5072007 6.132277e-01 38.444 38.444 42.625 3.577e-09 203.485 67.828 75.205 2.2e-16 79.202 26.401 29.272 2.232e-13
NR_024080 ACP1 chr2 254869 + 17.7178899 0.2863420 61.8766762 9.189832e-77 -0.3184543 0.3826406 -0.8322545 4.074204e-01 -2.6088779 0.4049487 -6.4424896 5.297929e-09 1.4752634 0.5411355 2.7262368 7.670169e-03 38.444 38.444 42.625 3.577e-09 203.485 67.828 75.205 2.2e-16 79.202 26.401 29.272 2.232e-13
NM_001131064 ACP2 chr11 47227033 - 12.272844 0.3004129 40.853249 8.497306e-38 1.923283 0.4014436 4.790917 1.766772e-05 NA NA NA NA NA NA NA NA 11.09 11.09 11.171 0.001658 379.69 379.69 382.467 2.2e-16 11.70 11.70 11.786 0.001273
NM_001610 ACP2 chr11 47227033 - 12.272844 0.3004129 40.853249 8.497306e-38 1.923283 0.4014436 4.790917 1.766772e-05 6.602823 0.4248480 15.541611 6.275675e-20 -1.949081 0.5677271 -3.433130 1.272584e-03 11.09 11.09 11.171 0.001658 379.69 379.69 382.467 2.2e-16 11.70 11.70 11.786 0.001273
NM_001111036 ACP5 chr19 11550801 - 16.2325177 0.3848247 42.1815864 5.563710e-62 1.2434597 0.5142437 2.4180360 1.757471e-02 NA NA NA NA NA NA NA NA 9.466 9.466 5.8112 0.0179124 95.552 31.851 19.5523 6.86e-10 30.533 10.178 6.2477 0.0006583
NM_001111035 ACP5 chr19 11550801 - 16.2325177 0.3848247 42.1815864 5.563710e-62 1.2434597 0.5142437 2.4180360 1.757471e-02 1.5092212 0.5442244 2.7731601 6.720887e-03 -1.8282773 0.7272504 -2.5139585 1.367656e-02 9.466 9.466 5.8112 0.0179124 95.552 31.851 19.5523 6.86e-10 30.533 10.178 6.2477 0.0006583
NM_001111034 ACP5 chr19 11550592 - 16.2325177 0.3848247 42.1815864 5.563710e-62 1.2434597 0.5142437 2.4180360 1.757471e-02 -0.1521719 0.5442244 -0.2796125 7.804025e-01 -1.5471422 0.7272504 -2.1273859 3.606297e-02 9.466 9.466 5.8112 0.0179124 95.552 31.851 19.5523 6.86e-10 30.533 10.178 6.2477 0.0006583
NM_001611 ACP5 chr19 11549553 - 16.2325177 0.3848247 42.1815864 5.563710e-62 1.2434597 0.5142437 2.4180360 1.757471e-02 1.2064589 0.5442244 2.2168411 2.909833e-02 0.8809034 0.7272504 1.2112794 2.288905e-01 9.466 9.466 5.8112 0.0179124 95.552 31.851 19.5523 6.86e-10 30.533 10.178 6.2477 0.0006583
NM_016361 ACP6 chr1 145609258 - 16.2327503 0.2261234 71.787128 1.464889e-28 0.4367323 0.3021701 1.445319 1.618566e-01 NA NA NA NA NA NA NA NA 1.1749 1.17493 2.0889 0.1619 NA NA NA NA NA NA NA NA
NM_152282 ACPL2 chr3 142433372 + 14.0674457 0.3910981 35.9690978 2.495492e-35 -0.2842919 0.5226268 -0.5439674 5.890909e-01 NA NA NA NA NA NA NA NA 2.329 2.329 1.3845 0.2454 35.105 35.105 20.8644 3.689e-05 0.279 0.279 0.1659 0.6856
NM_001037172 ACPL2 chr3 142433372 + 14.0674457 0.3910981 35.9690978 2.495492e-35 -0.2842919 0.5226268 -0.5439674 5.890909e-01 1.8444343 0.5530962 3.3347440 1.694356e-03 -0.3010756 0.7391059 -0.4073511 6.856397e-01 2.329 2.329 1.3845 0.2454 35.105 35.105 20.8644 3.689e-05 0.279 0.279 0.1659 0.6856
NM_001099 ACPP chr3 133518901 + 11.9369124 0.4732837 25.2214758 1.403784e-28 1.2319957 0.6324519 1.9479674 5.753604e-02 NA NA NA NA NA NA NA NA 8.218 8.2182 3.3354 0.0743 6.771 6.7710 2.7480 0.1042 2.124 2.1244 0.8622 0.3580
NM_001134194 ACPP chr3 133518901 + 11.9369124 0.4732837 25.2214758 1.403784e-28 1.2319957 0.6324519 1.9479674 5.753604e-02 1.2010772 0.6693242 1.7944626 7.931251e-02 -0.8305097 0.8944220 -0.9285434 3.579728e-01 8.218 8.2182 3.3354 0.0743 6.771 6.7710 2.7480 0.1042 2.124 2.1244 0.8622 0.3580
NM_033068 ACPT chr19 55985484 + 4.290955 1.450811 2.957625 0.007057267 4.281340 1.938728 2.208325 0.037461947 NA NA NA NA NA NA NA NA 112.91 112.912 4.8767 0.03746 NA NA NA NA NA NA NA NA
NM_001097 ACR chr22 49523518 + 8.640600 1.364492 6.3324651 1.840074e-06 1.739066 1.823380 0.9537595 3.501225e-01 NA NA NA NA NA NA NA NA 18.63 18.63 0.9097 0.3501 NA NA NA NA NA NA NA NA
NM_032489 ACRBP chr12 6626841 - 13.435394 0.2757557 48.722087 1.028727e-24 0.874422 0.3684941 2.372961 2.638560e-02 NA NA NA NA NA NA NA NA 4.710 4.7100 5.6309 0.02639 NA NA NA NA NA NA NA NA
NM_052957 ACRC chrX 70714599 + 11.8815205 0.2670437 44.492797 8.131639e-24 0.9559548 0.3568521 2.678854 1.340620e-02 NA NA NA NA NA NA NA NA 5.6293 5.6293 7.1763 0.01341 NA NA NA NA NA NA NA NA
NM_020109 ACRV1 chr11 125056152 - 2.12278114 1.072047 1.98011963 0.049014790 4.62145829 1.432583 3.22596210 0.001459319 NA NA NA NA NA NA NA NA 1133.78 1133.78 89.6825 2e-16 44.35 5.54 0.4385 0.8969 40.96 5.12 0.4050 0.9169
NM_020108 ACRV1 chr11 125056152 - 2.12278114 1.072047 1.98011963 0.049014790 4.62145829 1.432583 3.22596210 0.001459319 0.04360389 1.516103 0.02876050 0.977083313 0.52522289 2.025978 0.25924410 0.795704541 1133.78 1133.78 89.6825 2e-16 44.35 5.54 0.4385 0.8969 40.96 5.12 0.4050 0.9169
NM_020110 ACRV1 chr11 125056152 - 2.12278114 1.072047 1.98011963 0.049014790 4.62145829 1.432583 3.22596210 0.001459319 0.12185069 1.516103 0.08037097 0.936019864 -0.14963283 2.025978 -0.07385708 0.941195432 1133.78 1133.78 89.6825 2e-16 44.35 5.54 0.4385 0.8969 40.96 5.12 0.4050 0.9169
NM_001612 ACRV1 chr11 125056152 - 2.12278114 1.072047 1.98011963 0.049014790 4.62145829 1.432583 3.22596210 0.001459319 1.56582730 1.516103 1.03279725 0.302903926 -1.52107143 2.025978 -0.75078370 0.453635451 1133.78 1133.78 89.6825 2e-16 44.35 5.54 0.4385 0.8969 40.96 5.12 0.4050 0.9169
NM_020107 ACRV1 chr11 125056152 - 2.12278114 1.072047 1.98011963 0.049014790 4.62145829 1.432583 3.22596210 0.001459319 0.78291511 1.516103 0.51639958 0.606126571 -0.50189140 2.025978 -0.24772793 0.804590472 1133.78 1133.78 89.6825 2e-16 44.35 5.54 0.4385 0.8969 40.96 5.12 0.4050 0.9169
NM_020115 ACRV1 chr11 125056152 - 2.12278114 1.072047 1.98011963 0.049014790 4.62145829 1.432583 3.22596210 0.001459319 -1.16394547 1.516103 -0.76772175 0.443527357 0.47764215 2.025978 0.23575878 0.813852948 1133.78 1133.78 89.6825 2e-16 44.35 5.54 0.4385 0.8969 40.96 5.12 0.4050 0.9169
NM_020111 ACRV1 chr11 125056152 - 2.12278114 1.072047 1.98011963 0.049014790 4.62145829 1.432583 3.22596210 0.001459319 0.06425001 1.516103 0.04237838 0.966237909 0.51870107 2.025978 0.25602499 0.798185784 1133.78 1133.78 89.6825 2e-16 44.35 5.54 0.4385 0.8969 40.96 5.12 0.4050 0.9169
NM_020113 ACRV1 chr11 125056152 - 2.12278114 1.072047 1.98011963 0.049014790 4.62145829 1.432583 3.22596210 0.001459319 -0.66036349 1.516103 -0.43556629 0.663605270 1.17266653 2.025978 0.57881497 0.563343301 1133.78 1133.78 89.6825 2e-16 44.35 5.54 0.4385 0.8969 40.96 5.12 0.4050 0.9169
NM_020069 ACRV1 chr11 125056152 - 2.12278114 1.072047 1.98011963 0.049014790 4.62145829 1.432583 3.22596210 0.001459319 1.26543060 1.516103 0.83465989 0.404871460 -1.41472186 2.025978 -0.69829075 0.485779090 1133.78 1133.78 89.6825 2e-16 44.35 5.54 0.4385 0.8969 40.96 5.12 0.4050 0.9169
NM_015162 ACSBG1 chr15 76313954 - 10.374245 0.4048474 25.625073 2.050485e-18 1.194471 0.5410001 2.207894 3.749578e-02 NA NA NA NA NA NA NA NA 8.789 8.7888 4.8748 0.0375 NA NA NA NA NA NA NA NA
NM_030924 ACSBG2 chr19 6086710 + 8.270398 0.8885514 9.307731 2.907278e-09 2.598251 1.1873768 2.188228 3.907070e-02 NA NA NA NA NA NA NA NA 41.586 41.586 4.7883 0.03907 NA NA NA NA NA NA NA NA
NM_025149 ACSF2 chr17 45858518 + 17.8900439 0.3485296 51.3300495 3.133325e-25 -0.2961456 0.4657423 -0.6358572 5.311463e-01 NA NA NA NA NA NA NA NA 0.5402 0.54025 0.4043 0.5311 NA NA NA NA NA NA NA NA
NR_023316 ACSF3 chr16 87687755 + 14.9573167 0.2904488 51.4972582 8.485901e-57 0.1387227 0.3881285 0.3574144 7.218725e-01 NA NA NA NA NA NA NA NA 0.115 0.115 0.1243 0.7255 90.491 45.245 48.7575 6.312e-14 0.617 0.308 0.3323 0.7184
NM_001127214 ACSF3 chr16 87687755 + 14.9573167 0.2904488 51.4972582 8.485901e-57 0.1387227 0.3881285 0.3574144 7.218725e-01 1.3567205 0.4107566 3.3029789 1.518274e-03 0.1281089 0.5488966 0.2333935 8.161469e-01 0.115 0.115 0.1243 0.7255 90.491 45.245 48.7575 6.312e-14 0.617 0.308 0.3323 0.7184
NM_174917 ACSF3 chr16 87687755 + 14.9573167 0.2904488 51.4972582 8.485901e-57 0.1387227 0.3881285 0.3574144 7.218725e-01 -1.0882993 0.4107566 -2.6494991 9.986010e-03 -0.3072732 0.5488966 -0.5598016 5.774277e-01 0.115 0.115 0.1243 0.7255 90.491 45.245 48.7575 6.312e-14 0.617 0.308 0.3323 0.7184
NM_001995 ACSL1 chr4 185984209 - 18.3691034 0.4331651 42.4067052 2.422698e-23 0.1358965 0.5788412 0.2347733 8.164622e-01 NA NA NA NA NA NA NA NA 0.114 0.11376 0.0551 0.8165 NA NA NA NA NA NA NA NA
NM_004457 ACSL3 chr2 223433976 + 18.1771243 0.3091452 58.798015 6.189690e-45 -0.6933074 0.4131127 -1.678253 1.000800e-01 NA NA NA NA NA NA NA NA 12.267 12.2667 11.6683 0.001338 0.403 0.4031 0.3835 0.538802 1.143 1.1425 1.0868 0.302635
NM_203372 ACSL3 chr2 223433976 + 18.1771243 0.3091452 58.798015 6.189690e-45 -0.6933074 0.4131127 -1.678253 1.000800e-01 0.5206549 0.4371973 1.190892 2.398050e-01 -0.6090501 0.5842295 -1.042484 3.026352e-01 12.267 12.2667 11.6683 0.001338 0.403 0.4031 0.3835 0.538802 1.143 1.1425 1.0868 0.302635
NM_004458 ACSL4 chrX 108863277 - 15.96842631 0.4062148 39.31030187 4.758121e-37 0.67442965 0.5428274 1.24243858 2.203715e-01 NA NA NA NA NA NA NA NA 5.294 5.2942 2.9167 0.0944076 27.186 27.1858 14.9774 0.0003413 0.004 0.0044 0.0024 0.9609459
NM_022977 ACSL4 chrX 108863277 - 15.96842631 0.4062148 39.31030187 4.758121e-37 0.67442965 0.5428274 1.24243858 2.203715e-01 -1.45357624 0.5744745 -2.53027122 1.488436e-02 -0.03779574 0.7676738 -0.04923412 9.609459e-01 5.294 5.2942 2.9167 0.0944076 27.186 27.1858 14.9774 0.0003413 0.004 0.0044 0.0024 0.9609459
NM_016234 ACSL5 chr10 114125946 + 15.390692 0.3402182 45.237709 5.033072e-53 1.627791 0.4546357 3.580430 6.336161e-04 NA NA NA NA NA NA NA NA 10.302 10.302 8.0911 0.00585 180.400 90.200 70.8432 2e-16 7.554 3.777 2.9665 0.05809
NM_203379 ACSL5 chr10 114123906 + 15.390692 0.3402182 45.237709 5.033072e-53 1.627791 0.4546357 3.580430 6.336161e-04 -2.553532 0.4811412 -5.307239 1.278971e-06 -1.146170 0.6429520 -1.782668 7.903917e-02 10.302 10.302 8.0911 0.00585 180.400 90.200 70.8432 2e-16 7.554 3.777 2.9665 0.05809
NM_203380 ACSL5 chr10 114125013 + 15.390692 0.3402182 45.237709 5.033072e-53 1.627791 0.4546357 3.580430 6.336161e-04 -2.538554 0.4811412 -5.276111 1.443484e-06 -1.497312 0.6429520 -2.328809 2.280484e-02 10.302 10.302 8.0911 0.00585 180.400 90.200 70.8432 2e-16 7.554 3.777 2.9665 0.05809
NM_001009185 ACSL6 chr5 131375248 - 11.15531813 0.5156177 21.63486213 9.498245e-26 -0.07415614 0.6890232 -0.10762504 9.147612e-01 NA NA NA NA NA NA NA NA 0.051 0.05139 0.0176 0.8951 0.055 0.05538 0.0189 0.8912 0.001 0.00113 0.0004 0.9844
NM_015256 ACSL6 chr5 131375248 - 11.15531813 0.5156177 21.63486213 9.498245e-26 -0.07415614 0.6890232 -0.10762504 9.147612e-01 -0.07727587 0.7291936 -0.10597443 9.160634e-01 0.01913810 0.9744259 0.01964039 9.844152e-01 0.051 0.05139 0.0176 0.8951 0.055 0.05538 0.0189 0.8912 0.001 0.00113 0.0004 0.9844
NM_052956 ACSM1 chr16 20610079 - 13.66658 0.3911065 34.943380 1.946966e-21 -1.56318 0.5226381 -2.990941 6.527635e-03 NA NA NA NA NA NA NA NA 15.052 15.0521 8.9457 0.006528 NA NA NA NA NA NA NA NA
NM_001010845 ACSM2A chr16 20370360 + 2.341269 1.661390 1.409224 0.1721469 1.153570 2.220125 0.519597 0.6083093 NA NA NA NA NA NA NA NA 8.20 8.1973 0.27 0.6083 NA NA NA NA NA NA NA NA
NM_001105069 ACSM2B chr16 20495196 - -1.758504e-15 1.377762 -1.276348e-15 1.00000000 3.245878e+00 1.841112 1.762999e+00 0.08454316 NA NA NA NA NA NA NA NA 124.53 124.532 5.9641 0.0185 0.07 0.069 0.0033 0.9543 0.05 0.055 0.0026 0.9595
NM_182617 ACSM2B chr16 20495196 - -1.758504e-15 1.377762 -1.276348e-15 1.00000000 3.245878e+00 1.841112 1.762999e+00 0.08454316 3.140185e-17 1.948450 1.611632e-17 1.00000000 -1.330904e-01 2.603726 -5.111537e-02 0.95945491 124.53 124.532 5.9641 0.0185 0.07 0.069 0.0033 0.9543 0.05 0.055 0.0026 0.9595
NM_202000 ACSM3 chr16 20682813 + 11.333811 0.7331511 15.459038 7.715012e-20 1.785041 0.9797144 1.822001 7.496005e-02 NA NA NA NA NA NA NA NA 12.246 12.2456 2.0711 0.15688 19.091 19.0905 3.2288 0.07892 7.651 7.6513 1.2941 0.26119
NM_005622 ACSM3 chr16 20682813 + 11.333811 0.7331511 15.459038 7.715012e-20 1.785041 0.9797144 1.822001 7.496005e-02 2.118451 1.0368323 2.043196 4.678594e-02 -1.576133 1.3855254 -1.137570 2.611907e-01 12.246 12.2456 2.0711 0.15688 19.091 19.0905 3.2288 0.07892 7.651 7.6513 1.2941 0.26119
NM_001080454 ACSM4 chr12 7348195 + 2.447818 1.461538 1.6748235 0.1075142 1.343268 1.953063 0.6877752 0.4984724 NA NA NA NA NA NA NA NA 11.11 11.115 0.473 0.4985 NA NA NA NA NA NA NA NA
NM_017888 ACSM5 chr16 20328357 + 11.6424091 1.20765 9.6405481 1.518261e-09 0.4294514 1.61379 0.2661135 7.925228e-01 NA NA NA NA NA NA NA NA 1.14 1.1361 0.0708 0.7925 NA NA NA NA NA NA NA NA
NM_032501 ACSS1 chr20 24987616 - 17.5605949 0.4102799 42.8015020 1.962674e-23 -0.2692412 0.5482595 -0.4910834 6.280207e-01 NA NA NA NA NA NA NA NA 0.447 0.44654 0.2412 0.628 NA NA NA NA NA NA NA NA
NM_018677 ACSS2 chr20 32927989 + 17.4442534 0.2265888 76.9863858 2.890501e-50 -0.2717902 0.3027920 -0.8976135 3.740658e-01 NA NA NA NA NA NA NA NA 3.386 3.386 5.9952 0.018217 146.917 146.917 260.1364 2.2e-16 7.807 7.807 13.8229 0.000544
NM_001076552 ACSS2 chr20 32927989 + 17.4442534 0.2265888 76.9863858 2.890501e-50 -0.2717902 0.3027920 -0.8976135 3.740658e-01 -4.3198654 0.3204450 -13.4808341 1.372691e-17 1.5920592 0.4282126 3.7179177 5.439576e-04 3.386 3.386 5.9952 0.018217 146.917 146.917 260.1364 2.2e-16 7.807 7.807 13.8229 0.000544
NM_024560 ACSS3 chr12 79995940 + 15.9464757 0.6043165 26.3876216 1.067089e-18 -0.6586679 0.8075519 -0.8156353 4.230754e-01 NA NA NA NA NA NA NA NA 2.672 2.6725 0.6653 0.4231 NA NA NA NA NA NA NA NA
NM_001100 ACTA1 chr1 227636466 - 15.874719 0.3473917 45.696885 4.429088e-24 1.498222 0.4642217 3.227385 3.726413e-03 NA NA NA NA NA NA NA NA 13.827 13.8272 10.416 0.003726 NA NA NA NA NA NA NA NA
NM_001141945 ACTA2 chr10 90741127 - 18.1136077 0.3444799 52.582486 9.807454e-43 -0.6202554 0.4603306 -1.347413 1.844470e-01 NA NA NA NA NA NA NA NA 0.131 0.131 0.1005 0.7526 219.359 219.359 168.0487 2e-16 6.448 6.448 4.9399 0.0312
NM_001613 ACTA2 chr10 90702560 - 18.1136077 0.3444799 52.582486 9.807454e-43 -0.6202554 0.4603306 -1.347413 1.844470e-01 3.3788441 0.4871681 6.935684 1.137928e-08 1.4469200 0.6510058 2.222592 3.119938e-02 0.131 0.131 0.1005 0.7526 219.359 219.359 168.0487 2e-16 6.448 6.448 4.9399 0.0312
NM_001101 ACTB chr7 5536758 - 24.9886929 0.1764452 141.622936 2.481187e-35 0.4498627 0.2357849 1.907937 6.896039e-02 NA NA NA NA NA NA NA NA 1.2466 1.24664 3.6402 0.06896 NA NA NA NA NA NA NA NA
NM_001017992 ACTBL2 chr5 56814393 - 9.6680662 1.490691 6.4856274 1.283836e-06 -0.9215834 1.992020 -0.4626377 6.479712e-01 NA NA NA NA NA NA NA NA 5.23 5.2318 0.214 0.648 NA NA NA NA NA NA NA NA
NM_005159 ACTC1 chr15 32875219 - 12.4938813 0.882960 14.1499975 7.715776e-13 -0.3833434 1.179905 -0.3248935 7.481984e-01 NA NA NA NA NA NA NA NA 0.905 0.9052 0.1056 0.7482 NA NA NA NA NA NA NA NA
NM_001614 ACTG1 chr17 77094422 - 24.654029 0.1660581 148.466316 8.390433e-36 -0.269571 0.2219044 -1.214807 2.367646e-01 NA NA NA NA NA NA NA NA 0.4476 0.44764 1.4758 0.2368 NA NA NA NA NA NA NA NA
NM_001615 ACTG2 chr2 73973601 + 17.554236 0.6565763 26.73602 7.964390e-19 1.248294 0.8773870 1.42274 1.682339e-01 NA NA NA NA NA NA NA NA 9.599 9.5987 2.0242 0.1682 NA NA NA NA NA NA NA NA
NM_178042 ACTL6A chr3 180763402 + 14.0682783 0.3282317 42.860810 1.838177e-51 0.4137142 0.4386181 0.943222 3.488584e-01 NA NA NA NA NA NA NA NA 0.043 0.043 0.0359 0.8502 219.601 109.800 92.6511 2e-16 2.034 1.017 0.8583 0.4284
NM_177989 ACTL6A chr3 180763402 + 14.0682783 0.3282317 42.860810 1.838177e-51 0.4137142 0.4386181 0.943222 3.488584e-01 2.8001316 0.4641898 6.032299 7.158718e-08 -0.6202135 0.6202997 -0.999861 3.208714e-01 0.043 0.043 0.0359 0.8502 219.601 109.800 92.6511 2e-16 2.034 1.017 0.8583 0.4284
NM_004301 ACTL6A chr3 180763402 + 14.0682783 0.3282317 42.860810 1.838177e-51 0.4137142 0.4386181 0.943222 3.488584e-01 4.5982077 0.4641898 9.905879 6.880260e-15 -0.7649301 0.6202997 -1.233162 2.216999e-01 0.043 0.043 0.0359 0.8502 219.601 109.800 92.6511 2e-16 2.034 1.017 0.8583 0.4284
NM_016188 ACTL6B chr7 100092020 - 6.393501 1.798830 3.554256 0.001688908 -2.605265 2.403787 -1.083817 0.289677287 NA NA NA NA NA NA NA NA 41.81 41.810 1.1747 0.2897 NA NA NA NA NA NA NA NA
NM_006687 ACTL7A chr9 110664424 + 4.116629 1.229093 3.349324 0.002779203 -2.749773 1.642444 -1.674196 0.107638750 NA NA NA NA NA NA NA NA 46.58 46.577 2.8029 0.1076 NA NA NA NA NA NA NA NA
NM_006686 ACTL7B chr9 110658096 - 4.115277 1.338892 3.073645 0.005372463 -2.007976 1.789169 -1.122295 0.273316950 NA NA NA NA NA NA NA NA 24.84 24.837 1.2595 0.2733 NA NA NA NA NA NA NA NA
NM_030812 ACTL8 chr1 17954395 + 8.862072 1.635561 5.4183674 1.662395e-05 1.918911 2.185611 0.8779749 3.890370e-01 NA NA NA NA NA NA NA NA 22.68 22.683 0.7708 0.389 NA NA NA NA NA NA NA NA
NM_001130004 ACTN1 chr14 68515836 - 13.619301 0.4095331 33.255675 3.299564e-44 1.430402 0.5472617 2.613745 1.098595e-02 NA NA NA NA NA NA NA NA 9.47 9.470 5.1332 0.02661 403.02 201.511 109.2262 2e-16 4.86 2.431 1.3178 0.27438
NM_001130005 ACTN1 chr14 68515836 - 13.619301 0.4095331 33.255675 3.299564e-44 1.430402 0.5472617 2.613745 1.098595e-02 2.895622 0.5791673 4.999629 4.178357e-06 -0.963473 0.7739449 -1.244886 2.173853e-01 9.47 9.470 5.1332 0.02661 403.02 201.511 109.2262 2e-16 4.86 2.431 1.3178 0.27438
NM_001102 ACTN1 chr14 68515836 - 13.619301 0.4095331 33.255675 3.299564e-44 1.430402 0.5472617 2.613745 1.098595e-02 6.313069 0.5791673 10.900251 1.184264e-16 -1.180160 0.7739449 -1.524863 1.318641e-01 9.47 9.470 5.1332 0.02661 403.02 201.511 109.2262 2e-16 4.86 2.431 1.3178 0.27438
NM_001103 ACTN2 chr1 234916393 + 10.801828 0.5852639 18.456336 2.764241e-15 1.956945 0.7820918 2.502193 1.989763e-02 NA NA NA NA NA NA NA NA 23.591 23.5905 6.261 0.0199 NA NA NA NA NA NA NA NA
NM_001104 ACTN3 chr11 66070967 + 8.2931957 1.251870 6.6246464 9.282769e-07 0.3780602 1.672882 0.2259934 8.232028e-01 NA NA NA NA NA NA NA NA 0.88 0.8804 0.0511 0.8232 NA NA NA NA NA NA NA NA
NM_004924 ACTN4 chr19 43830167 + 21.5091019 0.1877156 114.583445 3.221307e-33 0.4145566 0.2508455 1.652637 1.119923e-01 NA NA NA NA NA NA NA NA 1.0586 1.05864 2.7312 0.112 NA NA NA NA NA NA NA NA
NM_018477 ACTR10 chr14 57736586 + 18.315375 0.2002784 91.449583 5.700057e-31 -0.335683 0.2676333 -1.254265 2.223436e-01 NA NA NA NA NA NA NA NA 0.6941 0.69413 1.5732 0.2223 NA NA NA NA NA NA NA NA
NM_005736 ACTR1A chr10 104252502 - 19.6501731 0.1076226 182.584139 7.232198e-38 -0.2297664 0.1438167 -1.597634 1.237737e-01 NA NA NA NA NA NA NA NA 0.3252 0.32520 2.5524 0.1238 NA NA NA NA NA NA NA NA
NM_005735 ACTR1B chr2 97646993 - 18.81131744 0.1685211 111.6258713 5.872098e-33 -0.09427456 0.2251958 -0.4186337 6.793673e-01 NA NA NA NA NA NA NA NA 0.0547 0.054748 0.1753 0.6794 NA NA NA NA NA NA NA NA
NM_001005386 ACTR2 chr2 65308333 + 15.0810389 0.3323647 45.374970 7.620105e-40 0.7417817 0.4441410 1.670149 1.016818e-01 NA NA NA NA NA NA NA NA 0.468 0.468 0.3848 0.53812 244.482 244.482 201.1979 2e-16 3.686 3.686 3.0333 0.08825
NM_005722 ACTR2 chr2 65308333 + 15.0810389 0.3323647 45.374970 7.620105e-40 0.7417817 0.4441410 1.670149 1.016818e-01 5.0351106 0.4700347 10.712211 4.362232e-14 -1.0939445 0.6281103 -1.741644 8.825498e-02 0.468 0.468 0.3848 0.53812 244.482 244.482 201.1979 2e-16 3.686 3.686 3.0333 0.08825
NM_005721 ACTR3 chr2 114364007 + 19.97851844 0.1999931 99.8960428 7.508941e-32 0.06602445 0.2672520 0.2470494 8.070618e-01 NA NA NA NA NA NA NA NA 0.0269 0.02685 0.061 0.8071 NA NA NA NA NA NA NA NA
NM_020445 ACTR3B chr7 152087784 + 15.8499571 0.3105298 51.0416627 3.766184e-42 0.6752073 0.4149629 1.6271510 1.105366e-01 NA NA NA NA NA NA NA NA 8.560 8.560 8.0699 0.006684 138.760 138.760 130.8172 4.796e-15 0.309 0.309 0.2912 0.592066
NM_001040135 ACTR3B chr7 152087784 + 15.8499571 0.3105298 51.0416627 3.766184e-42 0.6752073 0.4149629 1.6271510 1.105366e-01 -3.5091209 0.4391554 -7.9906121 3.053235e-10 0.3166700 0.5868462 0.5396133 5.920664e-01 8.560 8.560 8.0699 0.006684 138.760 138.760 130.8172 4.796e-15 0.309 0.309 0.2912 0.592066
NM_024855 ACTR5 chr20 36810511 + 16.2426506 0.1663660 97.6320549 1.270709e-31 -0.2062885 0.2223159 -0.9279074 3.630917e-01 NA NA NA NA NA NA NA NA 0.2621 0.26214 0.861 0.3631 NA NA NA NA NA NA NA NA
NM_022496 ACTR6 chr12 99118705 + 17.6787105 0.2201755 80.293709 1.125843e-29 -0.4969126 0.2942219 -1.688904 1.047513e-01 NA NA NA NA NA NA NA NA 1.521 1.52104 2.8524 0.1048 NA NA NA NA NA NA NA NA
NM_022899 ACTR8 chr3 53891269 - 17.2187378 0.1656484 103.947506 3.015146e-32 -0.6628809 0.2213570 -2.994624 6.471474e-03 NA NA NA NA NA NA NA NA 2.7068 2.70677 8.9678 0.006471 NA NA NA NA NA NA NA NA
NM_001111067 ACVR1 chr2 158440620 - 17.6312559 0.3332105 52.9132644 7.383684e-43 -0.4338457 0.4452713 -0.9743403 3.349837e-01 NA NA NA NA NA NA NA NA 5.446 5.446 4.4591 0.04018 85.781 85.781 70.2358 8.174e-11 0.658 0.658 0.5384 0.46684
NM_001105 ACVR1 chr2 158439869 - 17.6312559 0.3332105 52.9132644 7.383684e-43 -0.4338457 0.4452713 -0.9743403 3.349837e-01 -2.3608880 0.4712308 -5.0100457 8.498867e-06 -0.4620331 0.6297087 -0.7337251 4.668396e-01 5.446 5.446 4.4591 0.04018 85.781 85.781 70.2358 8.174e-11 0.658 0.658 0.5384 0.46684
NM_020328 ACVR1B chr12 50631718 + 12.666887 0.3083914 41.074058 3.111192e-50 1.140413 0.4121054 2.767286 7.249888e-03 NA NA NA NA NA NA NA NA 0.117 0.117 0.1114 0.739522 160.821 80.411 76.8629 2.2e-16 13.755 6.878 6.5741 0.002436
NM_004302 ACVR1B chr12 50631718 + 12.666887 0.3083914 41.074058 3.111192e-50 1.140413 0.4121054 2.767286 7.249888e-03 4.550388 0.4361313 10.433527 7.879004e-16 -1.807827 0.5828050 -3.101942 2.784856e-03 0.117 0.117 0.1114 0.739522 160.821 80.411 76.8629 2.2e-16 13.755 6.878 6.5741 0.002436
NM_020327 ACVR1B chr12 50633431 + 12.666887 0.3083914 41.074058 3.111192e-50 1.140413 0.4121054 2.767286 7.249888e-03 3.317010 0.4361313 7.605530 1.051712e-10 -1.851695 0.5828050 -3.177212 2.225055e-03 0.117 0.117 0.1114 0.739522 160.821 80.411 76.8629 2.2e-16 13.755 6.878 6.5741 0.002436
NM_001111031 ACVR1C chr2 158162318 - 7.8627608 0.8863317 8.87112652 5.415223e-14 -0.1029526 1.1844106 -0.08692308 9.309216e-01 NA NA NA NA NA NA NA NA 1.45 1.4503 0.1678 0.6830 18.23 6.0758 0.7031 0.5526 2.48 0.8269 0.0957 0.9622
NM_001111032 ACVR1C chr2 158193645 - 7.8627608 0.8863317 8.87112652 5.415223e-14 -0.1029526 1.1844106 -0.08692308 9.309216e-01 0.5614191 1.2534623 0.44789467 6.552822e-01 0.4288398 1.6750095 0.25602233 7.985052e-01 1.45 1.4503 0.1678 0.6830 18.23 6.0758 0.7031 0.5526 2.48 0.8269 0.0957 0.9622
NM_001111033 ACVR1C chr2 158193645 - 7.8627608 0.8863317 8.87112652 5.415223e-14 -0.1029526 1.1844106 -0.08692308 9.309216e-01 -0.5603729 1.2534623 -0.44706004 6.558824e-01 0.8245344 1.6750095 0.49225655 6.237106e-01 1.45 1.4503 0.1678 0.6830 18.23 6.0758 0.7031 0.5526 2.48 0.8269 0.0957 0.9622
NM_145259 ACVR1C chr2 158193645 - 7.8627608 0.8863317 8.87112652 5.415223e-14 -0.1029526 1.1844106 -0.08692308 9.309216e-01 0.7296563 1.2534623 0.58211266 5.619146e-01 0.1288840 1.6750095 0.07694522 9.388342e-01 1.45 1.4503 0.1678 0.6830 18.23 6.0758 0.7031 0.5526 2.48 0.8269 0.0957 0.9622
NM_001616 ACVR2A chr2 148319040 + 15.92807394 0.2483322 64.1401970 1.929744e-27 -0.05419569 0.3318478 -0.1633149 8.716970e-01 NA NA NA NA NA NA NA NA 0.0181 0.01809 0.0267 0.8717 NA NA NA NA NA NA NA NA
NM_001106 ACVR2B chr3 38470794 + 14.4287709 0.2563869 56.2773388 3.835854e-26 -0.1538179 0.3426114 -0.4489575 6.576640e-01 NA NA NA NA NA NA NA NA 0.1457 0.14575 0.2016 0.6577 NA NA NA NA NA NA NA NA
NM_000020 ACVRL1 chr12 50587469 + 16.08496179 0.3106112 51.7848707 1.958605e-42 0.33867851 0.4150717 0.8159518 4.187330e-01 NA NA NA NA NA NA NA NA 1.847 1.8466 1.7400 0.193671 11.520 11.5196 10.8545 0.001902 0.029 0.0289 0.0273 0.869549
NM_001077401 ACVRL1 chr12 50592380 + 16.08496179 0.3106112 51.7848707 1.958605e-42 0.33867851 0.4150717 0.8159518 4.187330e-01 -1.01427205 0.4392706 -2.3089915 2.548793e-02 0.09694333 0.5870000 0.1651505 8.695492e-01 1.847 1.8466 1.7400 0.193671 11.520 11.5196 10.8545 0.001902 0.029 0.0289 0.0273 0.869549
NM_000666 ACY1 chr3 51992603 + 18.4534569 0.3408563 54.1385182 9.291865e-26 -0.1237017 0.4554884 -0.2715804 7.883675e-01 NA NA NA NA NA NA NA NA 0.0943 0.09426 0.0738 0.7884 NA NA NA NA NA NA NA NA
NM_080658 ACY3 chr11 67174706 - 10.786745 1.324364 8.144848 3.148280e-08 2.254195 1.769756 1.273732 2.154803e-01 NA NA NA NA NA NA NA NA 31.30 31.301 1.6224 0.2155 NA NA NA NA NA NA NA NA
NM_203488 ACYP1 chr14 74600489 - 14.56328838 0.3018946 48.2396476 4.826001e-41 0.06724725 0.4034236 0.1666914 8.683434e-01 NA NA NA NA NA NA NA NA 28.582 28.5822 28.510 2.791e-06 18.289 18.2894 18.243 9.650e-05 26.114 26.1141 26.048 6.202e-06
NM_001107 ACYP1 chr14 74600489 - 14.56328838 0.3018946 48.2396476 4.826001e-41 0.06724725 0.4034236 0.1666914 8.683434e-01 -0.42100226 0.4269434 -0.9860844 3.292502e-01 2.91180190 0.5705271 5.1037045 6.201691e-06 28.582 28.5822 28.510 2.791e-06 18.289 18.2894 18.243 9.650e-05 26.114 26.1141 26.048 6.202e-06
NM_138448 ACYP2 chr2 54195914 + 16.45721137 0.2403539 68.470742 4.326602e-28 0.07465177 0.3211864 0.232425 8.182637e-01 NA NA NA NA NA NA NA NA 0.0343 0.03433 0.054 0.8183 NA NA NA NA NA NA NA NA
NM_000022 ADA chr20 42713790 - 15.94307 0.3916141 40.711176 6.119751e-23 1.06879 0.5233163 2.042341 5.274535e-02 NA NA NA NA NA NA NA NA 7.037 7.0366 4.1712 0.05275 NA NA NA NA NA NA NA NA
NM_001145400 ADAD2 chr16 82782224 + 9.4967190 0.8734407 10.8727687 2.660250e-14 -1.7358174 1.1671843 -1.4871837 1.437893e-01 NA NA NA NA NA NA NA NA 24.48 24.4820 2.9173 0.09437 0.10 0.1043 0.0124 0.91171 1.31 1.3105 0.1562 0.69454
NM_139174 ADAD2 chr16 82782224 + 9.4967190 0.8734407 10.8727687 2.660250e-14 -1.7358174 1.1671843 -1.4871837 1.437893e-01 -0.2739298 1.2352317 -0.2217639 8.254793e-01 0.6522882 1.6506478 0.3951711 6.945433e-01 24.48 24.4820 2.9173 0.09437 0.10 0.1043 0.0124 0.91171 1.31 1.3105 0.1562 0.69454
NM_001159280 ADAL chr15 41410164 + 15.28489159 0.2125051 71.92718891 6.426418e-49 -0.78856858 0.2839718 -2.77692538 7.912732e-03 NA NA NA NA NA NA NA NA 7.5307 7.5307 15.1601 0.0003174 11.4431 11.4431 23.0362 1.717e-05 0.0006 0.0006 0.0011 0.9733690
NM_001012969 ADAL chr15 41410164 + 15.28489159 0.2125051 71.92718891 6.426418e-49 -0.78856858 0.2839718 -2.77692538 7.912732e-03 -0.96433760 0.3005275 -3.20881609 2.429632e-03 0.01347973 0.4015968 0.03356532 9.733690e-01 7.5307 7.5307 15.1601 0.0003174 11.4431 11.4431 23.0362 1.717e-05 0.0006 0.0006 0.0011 0.9733690
NM_001110 ADAM10 chr15 56829469 - 18.603174 0.3170984 58.666881 1.483386e-26 -1.006038 0.4237406 -2.374183 2.631599e-02 NA NA NA NA NA NA NA NA 6.2346 6.2346 5.6367 0.02632 NA NA NA NA NA NA NA NA
NM_002390 ADAM11 chr17 40192094 + 11.7723468 0.8462812 13.9106797 1.098106e-12 -0.5940146 1.1308908 -0.5252625 6.044280e-01 NA NA NA NA NA NA NA NA 2.174 2.1736 0.2759 0.6044 NA NA NA NA NA NA NA NA
NM_021641 ADAM12 chr10 128067117 - 12.1852148 0.5346380 22.7915241 1.057131e-26 -0.4659301 0.7144401 -0.6521612 5.175429e-01 NA NA NA NA NA NA NA NA 5.537 5.537 1.7610 0.1910 282.156 282.156 89.7382 2.212e-12 0.515 0.515 0.1638 0.6875
NM_003474 ADAM12 chr10 128067117 - 12.1852148 0.5346380 22.7915241 1.057131e-26 -0.4659301 0.7144401 -0.6521612 5.175429e-01 4.9800619 0.7560923 6.5865793 3.807141e-08 -0.4089459 1.0103708 -0.4047483 6.875385e-01 5.537 5.537 1.7610 0.1910 282.156 282.156 89.7382 2.212e-12 0.515 0.515 0.1638 0.6875
NM_207197 ADAM15 chr1 153290386 + 17.55529124 0.5593548 31.38489367 1.082424e-64 -0.04158242 0.7474693 -0.05563094 9.557163e-01 NA NA NA NA NA NA NA NA 7.79 7.791 2.2639 0.1347 175.87 35.175 10.2203 2.391e-08 9.41 1.883 0.5470 0.7404
NM_003815 ADAM15 chr1 153290386 + 17.55529124 0.5593548 31.38489367 1.082424e-64 -0.04158242 0.7474693 -0.05563094 9.557163e-01 0.52685527 0.7910472 0.66602258 5.065085e-01 -0.04943339 1.0570812 -0.04676404 9.627689e-01 7.79 7.791 2.2639 0.1347 175.87 35.175 10.2203 2.391e-08 9.41 1.883 0.5470 0.7404
NM_207194 ADAM15 chr1 153290386 + 17.55529124 0.5593548 31.38489367 1.082424e-64 -0.04158242 0.7474693 -0.05563094 9.557163e-01 -2.77873760 0.7910472 -3.51273318 5.999852e-04 1.30260169 1.0570812 1.23226262 2.199464e-01 7.79 7.791 2.2639 0.1347 175.87 35.175 10.2203 2.391e-08 9.41 1.883 0.5470 0.7404
NM_207195 ADAM15 chr1 153290386 + 17.55529124 0.5593548 31.38489367 1.082424e-64 -0.04158242 0.7474693 -0.05563094 9.557163e-01 -0.74149804 0.7910472 -0.93736263 3.502096e-01 0.25717627 1.0570812 0.24328903 8.081428e-01 7.79 7.791 2.2639 0.1347 175.87 35.175 10.2203 2.391e-08 9.41 1.883 0.5470 0.7404
NM_207196 ADAM15 chr1 153290386 + 17.55529124 0.5593548 31.38489367 1.082424e-64 -0.04158242 0.7474693 -0.05563094 9.557163e-01 -1.05175406 0.7910472 -1.32957189 1.858530e-01 1.02184799 1.0570812 0.96666932 3.354004e-01 7.79 7.791 2.2639 0.1347 175.87 35.175 10.2203 2.391e-08 9.41 1.883 0.5470 0.7404
NM_207191 ADAM15 chr1 153290386 + 17.55529124 0.5593548 31.38489367 1.082424e-64 -0.04158242 0.7474693 -0.05563094 9.557163e-01 -2.80366365 0.7910472 -3.54424337 5.379591e-04 0.47213447 1.0570812 0.44663973 6.558353e-01 7.79 7.791 2.2639 0.1347 175.87 35.175 10.2203 2.391e-08 9.41 1.883 0.5470 0.7404
NM_003183 ADAM17 chr2 9613368 - 17.2310055 0.2181141 78.9999723 1.633692e-29 0.2403729 0.2914672 0.8246997 4.180134e-01 NA NA NA NA NA NA NA NA 0.3559 0.35592 0.6801 0.418 NA NA NA NA NA NA NA NA
NM_033274 ADAM19 chr5 156935361 - 15.3889146 0.3803541 40.459445 7.044828e-23 0.8018677 0.5082695 1.577643 1.283038e-01 NA NA NA NA NA NA NA NA 3.961 3.9608 2.489 0.1283 NA NA NA NA NA NA NA NA
NM_003814 ADAM20 chr14 70071485 - 8.7630745 1.313186 6.6731400 8.294558e-07 -0.9887531 1.754819 -0.5634503 5.785809e-01 NA NA NA NA NA NA NA NA 6.02 6.0222 0.3175 0.5786 NA NA NA NA NA NA NA NA
NM_003813 ADAM21 chr14 69993970 + 9.8912245 1.131689 8.7402335 9.094108e-09 -0.8300018 1.512283 -0.5488403 5.884040e-01 NA NA NA NA NA NA NA NA 4.24 4.2436 0.3012 0.5884 NA NA NA NA NA NA NA NA
NR_003951 ADAM21P chr14 69784271 - 7.307029 1.537672 4.752006 8.637499e-05 -2.851729 2.054801 -1.387837 1.784860e-01 NA NA NA NA NA NA NA NA 50.1 50.095 1.9261 0.1785 NA NA NA NA NA NA NA NA
NM_021722 ADAM22 chr7 87401638 + 11.1873906 0.5609529 19.9435487 3.940173e-39 -0.8516377 0.7496048 -1.1361156 2.582702e-01 NA NA NA NA NA NA NA NA 63.09 63.091 18.2273 4.052e-05 31.65 7.911 2.2856 0.06435 10.25 2.562 0.7400 0.56657
NM_004194 ADAM22 chr7 87401638 + 11.1873906 0.5609529 19.9435487 3.940173e-39 -0.8516377 0.7496048 -1.1361156 2.582702e-01 -0.5291619 0.7933071 -0.6670329 5.060873e-01 -0.7532723 1.0601013 -0.7105663 4.787916e-01 63.09 63.091 18.2273 4.052e-05 31.65 7.911 2.2856 0.06435 10.25 2.562 0.7400 0.56657
NM_016351 ADAM22 chr7 87401638 + 11.1873906 0.5609529 19.9435487 3.940173e-39 -0.8516377 0.7496048 -1.1361156 2.582702e-01 1.0423811 0.7933071 1.3139691 1.914716e-01 -1.4425132 1.0601013 -1.3607315 1.762594e-01 63.09 63.091 18.2273 4.052e-05 31.65 7.911 2.2856 0.06435 10.25 2.562 0.7400 0.56657
NM_021721 ADAM22 chr7 87401638 + 11.1873906 0.5609529 19.9435487 3.940173e-39 -0.8516377 0.7496048 -1.1361156 2.582702e-01 -0.4906320 0.7933071 -0.6184641 5.374925e-01 -0.8244694 1.0601013 -0.7777271 4.383270e-01 63.09 63.091 18.2273 4.052e-05 31.65 7.911 2.2856 0.06435 10.25 2.562 0.7400 0.56657
NM_021723 ADAM22 chr7 87401638 + 11.1873906 0.5609529 19.9435487 3.940173e-39 -0.8516377 0.7496048 -1.1361156 2.582702e-01 -0.1398911 0.7933071 -0.1763391 8.603377e-01 0.1223056 1.0601013 0.1153716 9.083518e-01 63.09 63.091 18.2273 4.052e-05 31.65 7.911 2.2856 0.06435 10.25 2.562 0.7400 0.56657
NM_003812 ADAM23 chr2 207016613 + 13.5041113 0.5157864 26.1815943 1.270791e-18 -0.2158679 0.6892486 -0.3131931 7.569564e-01 NA NA NA NA NA NA NA NA 0.287 0.28705 0.0981 0.757 NA NA NA NA NA NA NA NA
NM_021777 ADAM28 chr8 24207525 + 12.041722 0.4405110 27.3358055 4.341734e-30 2.114170 0.5886576 3.5915117 7.962295e-04 NA NA NA NA NA NA NA NA 39.547 39.547 18.5271 8.676e-05 32.905 32.905 15.4154 0.0002868 1.282 1.282 0.6004 0.4423890
NM_014265 ADAM28 chr8 24207525 + 12.041722 0.4405110 27.3358055 4.341734e-30 2.114170 0.5886576 3.5915117 7.962295e-04 1.983696 0.6229766 3.1842230 2.604718e-03 -0.645059 0.8324875 -0.7748572 4.423890e-01 39.547 39.547 18.5271 8.676e-05 32.905 32.905 15.4154 0.0002868 1.282 1.282 0.6004 0.4423890
NM_001130705 ADAM29 chr4 176076084 + 3.50952865 1.154566 3.03969462 0.003083617 -1.45534987 1.542854 -0.94328426 0.348006092 NA NA NA NA NA NA NA NA 33.30 33.298 2.2708 0.1353 0.48 0.161 0.0110 0.9984 0.92 0.308 0.0210 0.9958
NM_001130703 ADAM29 chr4 176076084 + 3.50952865 1.154566 3.03969462 0.003083617 -1.45534987 1.542854 -0.94328426 0.348006092 -0.25177251 1.632803 -0.15419648 0.877792569 0.44265476 2.181925 0.20287350 0.839681911 33.30 33.298 2.2708 0.1353 0.48 0.161 0.0110 0.9984 0.92 0.308 0.0210 0.9958
NM_001130704 ADAM29 chr4 176076084 + 3.50952865 1.154566 3.03969462 0.003083617 -1.45534987 1.542854 -0.94328426 0.348006092 0.01859039 1.632803 0.01138557 0.990940482 0.23913154 2.181925 0.10959659 0.912968021 33.30 33.298 2.2708 0.1353 0.48 0.161 0.0110 0.9984 0.92 0.308 0.0210 0.9958
NM_014269 ADAM29 chr4 176076084 + 3.50952865 1.154566 3.03969462 0.003083617 -1.45534987 1.542854 -0.94328426 0.348006092 -0.29188658 1.632803 -0.17876409 0.858516023 0.48965914 2.181925 0.22441612 0.822931187 33.30 33.298 2.2708 0.1353 0.48 0.161 0.0110 0.9984 0.92 0.308 0.0210 0.9958
NM_021794 ADAM30 chr1 120240636 - 1.809198 0.9641188 1.8765301 0.07332808 -1.176691 1.2883580 -0.9133263 0.37054625 NA NA NA NA NA NA NA NA 8.529 8.5291 0.8342 0.3705 NA NA NA NA NA NA NA NA
NM_145004 ADAM32 chr8 39084207 + 12.0698826 0.4051748 29.7893191 7.081807e-20 0.2631825 0.5414377 0.4860809 6.315089e-01 NA NA NA NA NA NA NA NA 0.427 0.42667 0.2363 0.6315 NA NA NA NA NA NA NA NA
NM_025220 ADAM33 chr20 3610738 - 14.0834806 0.7188008 19.5930221 5.861260e-24 -0.7352003 0.9605380 -0.7654047 4.479401e-01 NA NA NA NA NA NA NA NA 0.011 0.0108 0.0019 0.96535 27.556 27.5556 4.8484 0.03272 7.208 7.2075 1.2682 0.26595
NM_153202 ADAM33 chr20 3610738 - 14.0834806 0.7188008 19.5930221 5.861260e-24 -0.7352003 0.9605380 -0.7654047 4.479401e-01 -2.3413942 1.0165379 -2.3033025 2.583310e-02 1.5297406 1.3584059 1.1261292 2.659518e-01 0.011 0.0108 0.0019 0.96535 27.556 27.5556 4.8484 0.03272 7.208 7.2075 1.2682 0.26595
NM_001109 ADAM8 chr10 134940397 - 14.674195 0.5183602 28.308875 2.219901e-19 2.227922 0.6926880 3.216342 3.826217e-03 NA NA NA NA NA NA NA NA 30.576 30.5760 10.345 0.003826 NA NA NA NA NA NA NA NA
NR_027638 ADAM9 chr8 38973662 + 14.4307942 0.3834264 37.6364171 1.003831e-47 -1.0996335 0.5123750 -2.1461497 3.538031e-02 NA NA NA NA NA NA NA NA 5.19 5.191 3.2102 0.07757 329.36 164.680 101.8320 2e-16 6.42 3.211 1.9858 0.14504
NR_027639 ADAM9 chr8 38973662 + 14.4307942 0.3834264 37.6364171 1.003831e-47 -1.0996335 0.5123750 -2.1461497 3.538031e-02 -0.6064621 0.5422467 -1.1184246 2.672644e-01 1.3816583 0.7246077 1.9067674 6.071522e-02 5.19 5.191 3.2102 0.07757 329.36 164.680 101.8320 2e-16 6.42 3.211 1.9858 0.14504
NM_003816 ADAM9 chr8 38973662 + 14.4307942 0.3834264 37.6364171 1.003831e-47 -1.0996335 0.5123750 -2.1461497 3.538031e-02 4.3434519 0.5422467 8.0101023 1.915771e-11 0.3271849 0.7246077 0.4515339 6.530209e-01 5.19 5.191 3.2102 0.07757 329.36 164.680 101.8320 2e-16 6.42 3.211 1.9858 0.14504
NM_001145272 ADAMDEC1 chr8 24297743 + 11.42481081 1.016022 11.244645856 2.967555e-17 0.94885814 1.357717 0.698863031 4.869867e-01 NA NA NA NA NA NA NA NA 26.16 26.161 2.3038 0.13362 86.84 43.420 3.8238 0.02661 2.24 1.120 0.0986 0.90619
NM_001145271 ADAMDEC1 chr8 24297743 + 11.42481081 1.016022 11.244645856 2.967555e-17 0.94885814 1.357717 0.698863031 4.869867e-01 -0.43106512 1.436872 -0.300002348 7.650773e-01 -0.01046999 1.920102 -0.005452829 9.956650e-01 26.16 26.161 2.3038 0.13362 86.84 43.420 3.8238 0.02661 2.24 1.120 0.0986 0.90619
NM_014479 ADAMDEC1 chr8 24297743 + 11.42481081 1.016022 11.244645856 2.967555e-17 0.94885814 1.357717 0.698863031 4.869867e-01 1.62194433 1.436872 1.128801844 2.628908e-01 0.73329510 1.920102 0.381904313 7.037060e-01 26.16 26.161 2.3038 0.13362 86.84 43.420 3.8238 0.02661 2.24 1.120 0.0986 0.90619
NM_006988 ADAMTS1 chr21 27139599 - 17.8112751 0.4383750 40.6302239 6.402564e-23 -0.3056547 0.5858033 -0.5217703 6.068191e-01 NA NA NA NA NA NA NA NA 0.575 0.5755 0.2722 0.6068 NA NA NA NA NA NA NA NA
NM_030957 ADAMTS10 chr19 8581588 - 15.1106900 0.3647880 41.423207 4.128379e-23 0.5199505 0.4874685 1.066634 2.972060e-01 NA NA NA NA NA NA NA NA 1.665 1.6654 1.1377 0.2972 NA NA NA NA NA NA NA NA
NM_030955 ADAMTS12 chr5 33927881 - 15.653277 0.3720584 42.072099 2.900416e-23 -1.113685 0.4971839 -2.239987 3.504898e-02 NA NA NA NA NA NA NA NA 7.640 7.6402 5.0175 0.03505 NA NA NA NA NA NA NA NA
NM_139027 ADAMTS13 chr9 135276941 + 11.95671143 0.4256219 28.0923314 6.361523e-47 0.23221514 0.5687612 0.4082823 6.840151e-01 NA NA NA NA NA NA NA NA 0.226 0.2263 0.1136 0.7369 78.135 26.0450 13.0703 3.493e-07 2.705 0.9016 0.4525 0.7162
NM_139025 ADAMTS13 chr9 135276941 + 11.95671143 0.4256219 28.0923314 6.361523e-47 0.23221514 0.5687612 0.4082823 6.840151e-01 0.82161656 0.6019203 1.3649924 1.755843e-01 -0.84757805 0.8043498 -1.0537431 2.947602e-01 0.226 0.2263 0.1136 0.7369 78.135 26.0450 13.0703 3.493e-07 2.705 0.9016 0.4525 0.7162
NM_139026 ADAMTS13 chr9 135276941 + 11.95671143 0.4256219 28.0923314 6.361523e-47 0.23221514 0.5687612 0.4082823 6.840151e-01 -0.23304845 0.6019203 -0.3871749 6.995209e-01 -0.08527612 0.8043498 -0.1060187 9.157983e-01 0.226 0.2263 0.1136 0.7369 78.135 26.0450 13.0703 3.493e-07 2.705 0.9016 0.4525 0.7162
NR_024514 ADAMTS13 chr9 135269280 + 11.95671143 0.4256219 28.0923314 6.361523e-47 0.23221514 0.5687612 0.4082823 6.840151e-01 -1.74124145 0.6019203 -2.8928108 4.765686e-03 -0.37933739 0.8043498 -0.4716075 6.383235e-01 0.226 0.2263 0.1136 0.7369 78.135 26.0450 13.0703 3.493e-07 2.705 0.9016 0.4525 0.7162
NM_080722 ADAMTS14 chr10 72102565 + 12.85020761 0.9582707 13.40978939 1.667874e-17 -0.05507658 1.2805430 -0.04301033 9.658795e-01 NA NA NA NA NA NA NA NA 0.45 0.4462 0.0442 0.8345 0.44 0.4448 0.0440 0.8347 0.74 0.7419 0.0734 0.7876
NM_139155 ADAMTS14 chr10 72102565 + 12.85020761 0.9582707 13.40978939 1.667874e-17 -0.05507658 1.2805430 -0.04301033 9.658795e-01 -0.46346861 1.3551994 -0.34199294 7.339138e-01 0.49078227 1.8109613 0.27100649 7.875985e-01 0.45 0.4462 0.0442 0.8345 0.44 0.4448 0.0440 0.8347 0.74 0.7419 0.0734 0.7876
NM_139055 ADAMTS15 chr11 129824079 + 16.752925 0.5451889 30.728661 3.526404e-20 -2.149383 0.7285393 -2.950264 7.179725e-03 NA NA NA NA NA NA NA NA 28.458 28.4583 8.7041 0.00718 NA NA NA NA NA NA NA NA
NM_139056 ADAMTS16 chr5 5193443 + 12.96383243 0.7103576 18.2497283 3.524707e-15 -0.05520783 0.9492552 -0.0581591 9.541242e-01 NA NA NA NA NA NA NA NA 0.019 0.0188 0.0034 0.9541 NA NA NA NA NA NA NA NA
NM_139057 ADAMTS17 chr15 98699706 - 13.4276564 0.3713474 36.1592805 8.985902e-22 -0.3072794 0.4962339 -0.6192229 5.418552e-01 NA NA NA NA NA NA NA NA 0.582 0.58163 0.3834 0.5419 NA NA NA NA NA NA NA NA
NM_199355 ADAMTS18 chr16 76026512 - 11.4314984 0.8719562 13.1101755 3.706488e-12 -0.4063389 1.1652004 -0.3487287 7.304651e-01 NA NA NA NA NA NA NA NA 1.017 1.0171 0.1216 0.7305 NA NA NA NA NA NA NA NA
NM_133638 ADAMTS19 chr5 128824002 + 9.808164 1.474574 6.651523 8.721046e-07 -4.491369 1.970483 -2.279324 3.224835e-02 NA NA NA NA NA NA NA NA 124.26 124.262 5.1953 0.03225 NA NA NA NA NA NA NA NA
NM_014244 ADAMTS2 chr5 178705037 - 17.20845685 0.4168835 41.2788141 5.341168e-38 -0.06434148 0.5570840 -0.1154969 9.085540e-01 NA NA NA NA NA NA NA NA 6.712 6.712 3.5112 0.06732 151.952 151.952 79.4848 1.374e-11 7.934 7.934 4.1500 0.04741
NM_021599 ADAMTS2 chr5 178705037 - 17.20845685 0.4168835 41.2788141 5.341168e-38 -0.06434148 0.5570840 -0.1154969 9.085540e-01 -4.38533367 0.5895623 -7.4382870 2.013724e-09 1.60493827 0.7878358 2.0371482 4.741270e-02 6.712 6.712 3.5112 0.06732 151.952 151.952 79.4848 1.374e-11 7.934 7.934 4.1500 0.04741
NM_025003 ADAMTS20 chr12 42231991 - 6.090736 1.261007 4.830058 7.112935e-05 -4.790826 1.685091 -2.843066 9.209646e-03 NA NA NA NA NA NA NA NA 141.38 141.384 8.083 0.00921 NA NA NA NA NA NA NA NA
NM_014243 ADAMTS3 chr4 73653380 - 11.9803952 0.4367366 27.4316269 4.488304e-19 0.5624153 0.5836138 0.9636771 3.452313e-01 NA NA NA NA NA NA NA NA 1.948 1.9485 0.9287 0.3452 NA NA NA NA NA NA NA NA
NM_005099 ADAMTS4 chr1 159435469 - 17.0631193 0.3118511 54.715595 7.294183e-26 0.7401176 0.4167286 1.776018 8.896311e-02 NA NA NA NA NA NA NA NA 3.3743 3.3743 3.1542 0.08896 NA NA NA NA NA NA NA NA
NM_007038 ADAMTS5 chr21 27261310 - 14.3841535 0.3346439 42.983460 1.782281e-23 0.4920281 0.4471867 1.100274 2.825955e-01 NA NA NA NA NA NA NA NA 1.4913 1.4913 1.2106 0.2826 NA NA NA NA NA NA NA NA
NM_197941 ADAMTS6 chr5 64813460 - 13.0058470 0.3311700 39.272415 1.384326e-22 0.6913026 0.4425446 1.562109 1.319181e-01 NA NA NA NA NA NA NA NA 2.9439 2.9439 2.4402 0.1319 NA NA NA NA NA NA NA NA
NM_014272 ADAMTS7 chr15 76890828 - 14.5401445 0.3522887 41.273372 4.482442e-23 0.7722037 0.4707656 1.640315 1.145464e-01 NA NA NA NA NA NA NA NA 3.6732 3.6732 2.6906 0.1145 NA NA NA NA NA NA NA NA
NM_007037 ADAMTS8 chr11 129803749 - 13.010885 0.5832790 22.306451 4.422371e-17 -1.195588 0.7794394 -1.533908 1.386942e-01 NA NA NA NA NA NA NA NA 8.805 8.8053 2.3529 0.1387 NA NA NA NA NA NA NA NA
NM_182920 ADAMTS9 chr3 64648405 - 15.4164734 0.3597582 42.8523195 1.910454e-23 0.2907724 0.4807471 0.6048344 5.512102e-01 NA NA NA NA NA NA NA NA 0.521 0.52082 0.3658 0.5512 NA NA NA NA NA NA NA NA
NM_052866 ADAMTSL1 chr9 18464104 + 11.5433806 0.6320617 18.2630612 1.036427e-22 -0.2781587 0.8446279 -0.3293269 7.434035e-01 NA NA NA NA NA NA NA NA 0.351 0.351 0.0799 0.7786352 70.856 70.856 16.1236 0.0002171 2.462 2.462 0.5602 0.4579742
NM_001040272 ADAMTSL1 chr9 18464104 + 11.5433806 0.6320617 18.2630612 1.036427e-22 -0.2781587 0.8446279 -0.3293269 7.434035e-01 1.8801759 0.8938702 2.1034106 4.092825e-02 0.8940607 1.1944842 0.7484910 4.579742e-01 0.351 0.351 0.0799 0.7786352 70.856 70.856 16.1236 0.0002171 2.462 2.462 0.5602 0.4579742
NM_001145320 ADAMTSL2 chr9 135387107 + 12.2108907 0.3735742 32.6866575 1.730984e-33 0.6332589 0.4992095 1.2685234 2.109933e-01 NA NA NA NA NA NA NA NA 1.413 1.413 0.9204 0.3424 81.693 81.693 53.2153 3.297e-09 1.069 1.069 0.6965 0.4083
NM_014694 ADAMTSL2 chr9 135389796 + 12.2108907 0.3735742 32.6866575 1.730984e-33 0.6332589 0.4992095 1.2685234 2.109933e-01 2.8863970 0.5283136 5.4634157 1.829360e-06 -0.5892004 0.7059888 -0.8345746 4.082707e-01 1.413 1.413 0.9204 0.3424 81.693 81.693 53.2153 3.297e-09 1.069 1.069 0.6965 0.4083
NM_207517 ADAMTSL3 chr15 82113842 + 13.5422904 0.9343092 14.4944421 4.681725e-13 -0.8130051 1.2485232 -0.6511734 5.213880e-01 NA NA NA NA NA NA NA NA 4.072 4.0716 0.424 0.5214 NA NA NA NA NA NA NA NA
NM_025008 ADAMTSL4 chr1 148788522 + 9.813790 0.4048199 24.242359 7.657573e-28 3.467806 0.5409634 6.410427 7.005499e-08 NA NA NA NA NA NA NA NA 81.231 81.231 45.0613 2.460e-08 210.819 210.819 116.9483 3.184e-14 9.980 9.980 5.5363 0.02296
NM_019032 ADAMTSL4 chr1 148788522 + 9.813790 0.4048199 24.242359 7.657573e-28 3.467806 0.5409634 6.410427 7.005499e-08 5.114819 0.5725019 8.934153 1.291839e-11 -1.800091 0.7650378 -2.352944 2.295726e-02 81.231 81.231 45.0613 2.460e-08 210.819 210.819 116.9483 3.184e-14 9.980 9.980 5.5363 0.02296
NM_213604 ADAMTSL5 chr19 1464188 - 14.2358469 0.5115450 27.829119 3.253990e-19 -0.9195607 0.6835808 -1.345212 1.916714e-01 NA NA NA NA NA NA NA NA 5.209 5.2088 1.8096 0.1917 NA NA NA NA NA NA NA NA
NM_006869 ADAP1 chr7 960815 - 15.413635 0.3596739 42.854473 1.908274e-23 1.171838 0.4806345 2.438107 2.290357e-02 NA NA NA NA NA NA NA NA 8.459 8.4589 5.9444 0.0229 NA NA NA NA NA NA NA NA
NM_018404 ADAP2 chr17 26272880 + 16.668570 0.2180732 76.435681 3.479988e-29 1.041655 0.2914125 3.574503 1.607314e-03 NA NA NA NA NA NA NA NA 6.6839 6.6839 12.777 0.001607 NA NA NA NA NA NA NA NA
NM_015840 ADAR chr1 152847348 - 17.5725278 0.3733837 47.0629215 3.649786e-66 -0.3793393 0.4989550 -0.7602676 4.490387e-01 NA NA NA NA NA NA NA NA 0.000 0.000 0.0000 0.9949 129.788 43.263 28.2105 5.031e-13 6.494 2.165 1.4115 0.2445
NM_001111 ADAR chr1 152847348 - 17.5725278 0.3733837 47.0629215 3.649786e-66 -0.3793393 0.4989550 -0.7602676 4.490387e-01 0.5426209 0.5280443 1.0276050 3.068299e-01 0.4387032 0.7056289 0.6217195 5.356639e-01 0.000 0.000 0.0000 0.9949 129.788 43.263 28.2105 5.031e-13 6.494 2.165 1.4115 0.2445
NM_015841 ADAR chr1 152847348 - 17.5725278 0.3733837 47.0629215 3.649786e-66 -0.3793393 0.4989550 -0.7602676 4.490387e-01 -2.4594690 0.5280443 -4.6576945 1.074141e-05 1.1957673 0.7056289 1.6946123 9.353159e-02 0.000 0.000 0.0000 0.9949 129.788 43.263 28.2105 5.031e-13 6.494 2.165 1.4115 0.2445
NM_001025107 ADAR chr1 152867080 - 17.5725278 0.3733837 47.0629215 3.649786e-66 -0.3793393 0.4989550 -0.7602676 4.490387e-01 1.2341519 0.5280443 2.3372128 2.159759e-02 -0.1107635 0.7056289 -0.1569714 8.756114e-01 0.000 0.000 0.0000 0.9949 129.788 43.263 28.2105 5.031e-13 6.494 2.165 1.4115 0.2445
NM_001112 ADARB1 chr21 45318921 + 14.0501583 0.3037247 46.2595223 1.131258e-53 0.7669505 0.4058692 1.8896495 6.300660e-02 NA NA NA NA NA NA NA NA 11.842 11.8418 11.6698 0.001068 3.294 1.6471 1.6232 0.204714 0.333 0.1663 0.1639 0.849146
NM_015834 ADARB1 chr21 45318921 + 14.0501583 0.3037247 46.2595223 1.131258e-53 0.7669505 0.4058692 1.8896495 6.300660e-02 -0.5106915 0.4295316 -1.1889499 2.385351e-01 0.2120473 0.5739857 0.3694296 7.129389e-01 11.842 11.8418 11.6698 0.001068 3.294 1.6471 1.6232 0.204714 0.333 0.1663 0.1639 0.849146
NM_015833 ADARB1 chr21 45318921 + 14.0501583 0.3037247 46.2595223 1.131258e-53 0.7669505 0.4058692 1.8896495 6.300660e-02 0.1535355 0.4295316 0.3574486 7.218470e-01 -0.1114173 0.5739857 -0.1941116 8.466589e-01 11.842 11.8418 11.6698 0.001068 3.294 1.6471 1.6232 0.204714 0.333 0.1663 0.1639 0.849146
NM_018702 ADARB2 chr10 1769718 - 7.31370191 1.481165 4.93780374 5.442427e-05 -0.02033085 1.979290 -0.01027179 9.918930e-01 NA NA NA NA NA NA NA NA 0.00 0.0025 1e-04 0.9919 NA NA NA NA NA NA NA NA
NM_012091 ADAT1 chr16 74214722 - 16.9677074 0.1980524 85.672835 2.545857e-30 -0.7109905 0.2646586 -2.686444 1.317781e-02 NA NA NA NA NA NA NA NA 3.1139 3.11393 7.217 0.01318 NA NA NA NA NA NA NA NA
NM_182503 ADAT2 chr6 143813534 - 13.434267 0.2462864 54.547329 7.825580e-26 1.327927 0.3291141 4.034852 5.158868e-04 NA NA NA NA NA NA NA NA 10.863 10.8625 16.28 0.0005159 NA NA NA NA NA NA NA NA
NM_138422 ADAT3 chr19 1856417 + 15.324015 0.2512886 60.981741 6.124469e-27 1.155967 0.3357985 3.442442 2.217943e-03 NA NA NA NA NA NA NA NA 8.2314 8.2314 11.85 0.002218 NA NA NA NA NA NA NA NA
NM_052998 ADC chr1 33319301 + 15.8947143 0.2357936 67.4094260 6.186505e-28 -0.2805135 0.3150925 -0.8902577 3.825455e-01 NA NA NA NA NA NA NA NA 0.4847 0.48472 0.7926 0.3825 NA NA NA NA NA NA NA NA
NM_020421 ADCK1 chr14 77336179 + 15.4896715 0.2905293 53.3153538 5.240986e-43 -0.1691875 0.3882361 -0.4357851 6.650309e-01 NA NA NA NA NA NA NA NA 0.111 0.1107 0.1193 0.7313945 14.347 14.3466 15.4517 0.0002827 0.859 0.8586 0.9248 0.3412494
NM_001142545 ADCK1 chr14 77336179 + 15.4896715 0.2905293 53.3153538 5.240986e-43 -0.1691875 0.3882361 -0.4357851 6.650309e-01 -1.3670000 0.4108705 -3.3270829 1.732256e-03 0.5279972 0.5490487 0.9616581 3.412494e-01 0.111 0.1107 0.1193 0.7313945 14.347 14.3466 15.4517 0.0002827 0.859 0.8586 0.9248 0.3412494
NM_052853 ADCK2 chr7 140019422 + 18.3467126 0.1915169 95.796822 1.964040e-31 -0.7451128 0.2559253 -2.911447 7.859741e-03 NA NA NA NA NA NA NA NA 3.4200 3.4200 8.4765 0.00786 NA NA NA NA NA NA NA NA
NM_024876 ADCK4 chr19 45914630 - 17.575840 0.2772600 63.391179 2.027584e-46 -1.098658 0.3705043 -2.965303 4.780442e-03 NA NA NA NA NA NA NA NA 0.201 0.201 0.2373 0.6285 37.064 37.064 43.8311 3.385e-08 18.526 18.526 21.9087 2.545e-05
NM_001142555 ADCK4 chr19 45912818 - 17.575840 0.2772600 63.391179 2.027584e-46 -1.098658 0.3705043 -2.965303 4.780442e-03 -3.095372 0.3921049 -7.894245 4.236496e-10 2.452545 0.5239722 4.680677 2.544875e-05 0.201 0.201 0.2373 0.6285 37.064 37.064 43.8311 3.385e-08 18.526 18.526 21.9087 2.545e-05
NM_174922 ADCK5 chr8 145568539 + 16.450365 0.2344297 70.171841 2.466822e-28 0.393156 0.3132699 1.255007 2.220789e-01 NA NA NA NA NA NA NA NA 0.9522 0.95216 1.575 0.2221 NA NA NA NA NA NA NA NA
NM_021116 ADCY1 chr7 45580650 + 14.755901 0.3857905 38.248480 2.519453e-22 -1.261293 0.5155343 -2.446575 2.248356e-02 NA NA NA NA NA NA NA NA 9.800 9.7997 5.9857 0.02248 NA NA NA NA NA NA NA NA
NM_018417 ADCY10 chr1 166150077 - 8.229456 1.047016 7.859916 5.799868e-08 -1.742606 1.399134 -1.245489 2.254915e-01 NA NA NA NA NA NA NA NA 18.706 18.706 1.5512 0.2255 NA NA NA NA NA NA NA NA
NM_020546 ADCY2 chr5 7449343 + 12.5757974 0.7144770 17.6014019 7.678001e-15 0.6782445 0.9547601 0.7103821 4.846086e-01 NA NA NA NA NA NA NA NA 2.834 2.8337 0.5046 0.4846 NA NA NA NA NA NA NA NA
NM_004036 ADCY3 chr2 24995559 - 17.72404133 0.2403852 73.7318352 7.941801e-29 -0.08497946 0.3212282 -0.2645454 7.937159e-01 NA NA NA NA NA NA NA NA 0.0445 0.04448 0.07 0.7937 NA NA NA NA NA NA NA NA
NM_139247 ADCY4 chr14 23873704 - 15.8693715 0.3433432 46.2201373 3.417935e-24 -0.3758893 0.4588117 -0.8192671 4.210427e-01 NA NA NA NA NA NA NA NA 0.8704 0.87036 0.6712 0.421 NA NA NA NA NA NA NA NA
NM_183357 ADCY5 chr3 124650082 - 14.351376 1.041073 13.785179 1.323915e-12 -2.611711 1.391192 -1.877319 7.321550e-02 NA NA NA NA NA NA NA NA 42.018 42.018 3.5243 0.07322 NA NA NA NA NA NA NA NA
NM_015270 ADCY6 chr12 47464144 - 17.1502453 0.3386781 50.6387711 5.388985e-42 -1.4471631 0.4525777 -3.1976014 2.508047e-03 NA NA NA NA NA NA NA NA 18.485 18.4846 14.6502 0.0003891 0.131 0.1310 0.1038 0.7487379 0.609 0.6086 0.4824 0.4908411
NM_020983 ADCY6 chr12 47469087 - 17.1502453 0.3386781 50.6387711 5.388985e-42 -1.4471631 0.4525777 -3.1976014 2.508047e-03 -0.3513122 0.4789632 -0.7334846 4.669848e-01 0.4445301 0.6400415 0.6945331 4.908411e-01 18.485 18.4846 14.6502 0.0003891 0.131 0.1310 0.1038 0.7487379 0.609 0.6086 0.4824 0.4908411
NM_001114 ADCY7 chr16 48879324 + 15.8037273 0.3505349 45.08460 6.020434e-24 0.8629549 0.4684220 1.84226 7.836732e-02 NA NA NA NA NA NA NA NA 4.5873 4.5873 3.3939 0.07837 NA NA NA NA NA NA NA NA
NM_001115 ADCY8 chr8 132122017 - 5.2094478 1.621478 3.2127781 0.003858976 -0.7367612 2.166791 -0.3400242 0.736924071 NA NA NA NA NA NA NA NA 3.34 3.3438 0.1156 0.7369 NA NA NA NA NA NA NA NA
NM_001116 ADCY9 chr16 4106187 - 16.2949516 0.2399793 67.901501 5.237728e-28 -0.6428807 0.3206858 -2.004706 5.690452e-02 NA NA NA NA NA NA NA NA 2.5459 2.54590 4.0188 0.0569 NA NA NA NA NA NA NA NA
NM_001099733 ADCYAP1 chr18 894944 + 10.0847013 1.376418 7.3267717 2.954167e-09 0.9139224 1.839316 0.4968816 6.216390e-01 NA NA NA NA NA NA NA NA 11.71 11.7057 0.5617 0.4574 0.43 0.4339 0.0208 0.8859 0.05 0.0456 0.0022 0.9629
NM_001117 ADCYAP1 chr18 895297 + 10.0847013 1.376418 7.3267717 2.954167e-09 0.9139224 1.839316 0.4968816 6.216390e-01 -0.2544317 1.946549 -0.1307091 8.965754e-01 0.1216548 2.601186 0.0467690 9.628998e-01 11.71 11.7057 0.5617 0.4574 0.43 0.4339 0.0208 0.8859 0.05 0.0456 0.0022 0.9629
NM_001118 ADCYAP1R1 chr7 31058667 + 12.238379 1.315465 9.303460 2.931884e-09 -3.779183 1.757864 -2.149872 4.231570e-02 NA NA NA NA NA NA NA NA 87.98 87.979 4.6219 0.04232 NA NA NA NA NA NA NA NA
NM_001119 ADD1 chr4 2815382 + 15.40317125 0.5671891 27.1570318 1.028962e-45 0.12175125 0.7579383 0.1606348 8.727333e-01 NA NA NA NA NA NA NA NA 8.82 8.8235 2.4934 0.1177556 71.78 23.9271 6.7615 0.0003589 12.22 4.0721 1.1507 0.3329964
NM_014190 ADD1 chr4 2815382 + 15.40317125 0.5671891 27.1570318 1.028962e-45 0.12175125 0.7579383 0.1606348 8.727333e-01 2.40840013 0.8021265 3.0025193 3.447520e-03 -1.61813633 1.0718866 -1.5096153 1.345685e-01 8.82 8.8235 2.4934 0.1177556 71.78 23.9271 6.7615 0.0003589 12.22 4.0721 1.1507 0.3329964
NM_014189 ADD1 chr4 2815382 + 15.40317125 0.5671891 27.1570318 1.028962e-45 0.12175125 0.7579383 0.1606348 8.727333e-01 2.29405009 0.8021265 2.8599606 5.242533e-03 -0.06453807 1.0718866 -0.0602098 9.521191e-01 8.82 8.8235 2.4934 0.1177556 71.78 23.9271 6.7615 0.0003589 12.22 4.0721 1.1507 0.3329964
NM_176801 ADD1 chr4 2815382 + 15.40317125 0.5671891 27.1570318 1.028962e-45 0.12175125 0.7579383 0.1606348 8.727333e-01 2.47716075 0.8021265 3.0882422 2.661910e-03 -1.19798352 1.0718866 -1.1176402 2.666308e-01 8.82 8.8235 2.4934 0.1177556 71.78 23.9271 6.7615 0.0003589 12.22 4.0721 1.1507 0.3329964
NM_017488 ADD2 chr2 70848883 - 9.3560662 0.7814529 11.97265554 1.662472e-18 0.2639879 1.0442603 0.25279894 8.011752e-01 NA NA NA NA NA NA NA NA 3.80 3.8023 0.5660 0.4544 15.96 7.9810 1.1881 0.3110 2.42 1.2119 0.1804 0.8353
NM_017482 ADD2 chr2 70848883 - 9.3560662 0.7814529 11.97265554 1.662472e-18 0.2639879 1.0442603 0.25279894 8.011752e-01 1.1591037 1.1051413 1.04882855 2.979169e-01 -0.1276315 1.4768071 -0.08642393 9.313797e-01 3.80 3.8023 0.5660 0.4544 15.96 7.9810 1.1881 0.3110 2.42 1.2119 0.1804 0.8353
NM_001617 ADD2 chr2 70848883 - 9.3560662 0.7814529 11.97265554 1.662472e-18 0.2639879 1.0442603 0.25279894 8.011752e-01 -0.1117395 1.1051413 -0.10110883 9.197573e-01 0.6964562 1.4768071 0.47159591 6.387031e-01 3.80 3.8023 0.5660 0.4544 15.96 7.9810 1.1881 0.3110 2.42 1.2119 0.1804 0.8353
NM_019903 ADD3 chr10 111755716 + 16.40200215 0.3909187 41.95758141 7.574936e-51 0.25082661 0.5223871 0.48015473 6.326361e-01 NA NA NA NA NA NA NA NA 0.046 0.0461 0.0274 0.86891 11.171 5.5855 3.3228 0.04191 1.167 0.5836 0.3472 0.70792
NM_001121 ADD3 chr10 111757701 + 16.40200215 0.3909187 41.95758141 7.574936e-51 0.25082661 0.5223871 0.48015473 6.326361e-01 -0.59102327 0.5528425 -1.06906267 2.887672e-01 -0.04737308 0.7387669 -0.06412454 9.490565e-01 0.046 0.0461 0.0274 0.86891 11.171 5.5855 3.3228 0.04191 1.167 0.5836 0.3472 0.70792
NM_016824 ADD3 chr10 111757701 + 16.40200215 0.3909187 41.95758141 7.574936e-51 0.25082661 0.5223871 0.48015473 6.326361e-01 0.62201618 0.5528425 1.12512367 2.644352e-01 -0.55521971 0.7387669 -0.75154930 4.548780e-01 0.046 0.0461 0.0274 0.86891 11.171 5.5855 3.3228 0.04191 1.167 0.5836 0.3472 0.70792
NM_001122 ADFP chr9 19117573 - 17.970015 0.2806072 64.039754 2.000187e-27 1.807393 0.3749771 4.820009 7.292930e-05 NA NA NA NA NA NA NA NA 20.123 20.1227 23.233 7.293e-05 NA NA NA NA NA NA NA NA
NM_000667 ADH1A chr4 100431165 - 10.682290 1.935226 5.519918 1.296637e-05 -2.958599 2.586055 -1.144059 2.643667e-01 NA NA NA NA NA NA NA NA 53.92 53.920 1.3089 0.2644 NA NA NA NA NA NA NA NA
NM_000668 ADH1B chr4 100461595 - 15.238264 2.102841 7.2465109 2.241827e-07 -2.662505 2.810040 -0.9474972 3.532350e-01 NA NA NA NA NA NA NA NA 43.67 43.668 0.8978 0.3532 NA NA NA NA NA NA NA NA
NM_000669 ADH1C chr4 100492940 - 12.91720 1.909843 6.7634916 6.730573e-07 -2.00416 2.552134 -0.7852879 4.402997e-01 NA NA NA NA NA NA NA NA 24.74 24.743 0.6167 0.4403 NA NA NA NA NA NA NA NA
NM_000670 ADH4 chr4 100284472 - 4.737060 1.803607 2.6264368 0.01508824 1.187884 2.410171 0.4928628 0.62678210 NA NA NA NA NA NA NA NA 8.69 8.692 0.2429 0.6268 NA NA NA NA NA NA NA NA
NM_000671 ADH5 chr4 100228954 - 18.5997478 0.2485655 74.828348 5.663059e-29 -0.4399239 0.3321597 -1.324435 1.983694e-01 NA NA NA NA NA NA NA NA 1.1922 1.19216 1.7541 0.1984 NA NA NA NA NA NA NA NA
NM_000672 ADH6 chr4 100359426 - 2.138472 1.547553 1.3818408 0.1736950 3.431245 2.068004 1.6592060 0.1038781 NA NA NA NA NA NA NA NA 86.47 86.474 3.2825 0.07655 47.81 47.811 1.8149 0.18453 7.53 7.532 0.2859 0.59542
NM_001102470 ADH6 chr4 100359426 - 2.138472 1.547553 1.3818408 0.1736950 3.431245 2.068004 1.6592060 0.1038781 2.831464 2.188570 1.2937505 0.2022102 -1.563822 2.924600 -0.5347133 0.5954235 86.47 86.474 3.2825 0.07655 47.81 47.811 1.8149 0.18453 7.53 7.532 0.2859 0.59542
NM_000673 ADH7 chr4 100575690 - 0.8235719 0.950231 0.8667071 0.3950546 0.5296163 1.269800 0.4170866 0.6804824 NA NA NA NA NA NA NA NA 1.728 1.7278 0.174 0.6805 NA NA NA NA NA NA NA NA
NM_144650 ADHFE1 chr8 67507272 + 14.61833781 0.4078497 35.84246192 1.096465e-21 -0.02935958 0.5450121 -0.05386959 9.575042e-01 NA NA NA NA NA NA NA NA 0.005 0.00531 0.0029 0.9575 NA NA NA NA NA NA NA NA
NM_018269 ADI1 chr2 3502354 - 19.1968297 0.2287673 83.914206 4.096148e-30 0.8584372 0.3057032 2.808074 9.983037e-03 NA NA NA NA NA NA NA NA 4.5394 4.5394 7.8853 0.009983 NA NA NA NA NA NA NA NA
NM_004797 ADIPOQ chr3 188043157 + 13.278533 2.047927 6.483889 1.289072e-06 -3.065063 2.736658 -1.120002 2.742726e-01 NA NA NA NA NA NA NA NA 57.87 57.871 1.2544 0.2743 NA NA NA NA NA NA NA NA
NM_015999 ADIPOR1 chr1 201194108 - 20.372117 0.3397487 59.962317 2.540301e-45 -0.504524 0.4540082 -1.111266 2.722285e-01 NA NA NA NA NA NA NA NA 1.29 1.29 1.0199 0.31783 394.21 394.21 310.4704 2e-16 8.46 8.46 6.6640 0.01309
NM_001127687 ADIPOR1 chr1 201194323 - 20.372117 0.3397487 59.962317 2.540301e-45 -0.504524 0.4540082 -1.111266 2.722285e-01 -6.543950 0.4804772 -13.619689 9.397692e-18 1.657467 0.6420646 2.581464 1.309062e-02 1.29 1.29 1.0199 0.31783 394.21 394.21 310.4704 2e-16 8.46 8.46 6.6640 0.01309
NM_024551 ADIPOR2 chr12 1670508 + 19.694436 0.2444912 80.55273 1.045723e-29 -1.375696 0.3267152 -4.21069 3.330452e-04 NA NA NA NA NA NA NA NA 11.658 11.6580 17.73 0.000333 NA NA NA NA NA NA NA NA
NM_001123 ADK chr10 75606450 + 17.2658812 0.2522141 68.4572339 6.120759e-48 -0.2937573 0.3370353 -0.8715922 3.879574e-01 NA NA NA NA NA NA NA NA 0.099 0.09947 0.1422 0.7079 0.090 0.09001 0.1286 0.7215 0.512 0.51222 0.7320 0.3967
NM_006721 ADK chr10 75580971 + 17.2658812 0.2522141 68.4572339 6.120759e-48 -0.2937573 0.3370353 -0.8715922 3.879574e-01 -0.3132305 0.3566846 -0.8781720 3.844144e-01 0.4078052 0.4766399 0.8555835 3.966629e-01 0.099 0.09947 0.1422 0.7079 0.090 0.09001 0.1286 0.7215 0.512 0.51222 0.7320 0.3967
NM_001124 ADM chr11 10283218 + 16.665819 0.5446359 30.599929 3.875297e-20 1.972277 0.7278003 2.709916 1.249446e-02 NA NA NA NA NA NA NA NA 23.962 23.9616 7.3436 0.01249 NA NA NA NA NA NA NA NA
NM_024866 ADM2 chr22 49266878 + 14.910040 0.3556450 41.923938 3.142414e-23 1.630279 0.4752506 3.430355 2.284014e-03 NA NA NA NA NA NA NA NA 16.372 16.3721 11.767 0.002284 NA NA NA NA NA NA NA NA
NM_181442 ADNP chr20 48980934 - 18.420897 0.3336995 55.202057 1.084295e-43 -1.656929 0.4459247 -3.715716 5.476066e-04 NA NA NA NA NA NA NA NA 15.731 15.7307 12.8424 0.0008152 0.042 0.0421 0.0344 0.8537786 3.421 3.4210 2.7929 0.1014744
NM_015339 ADNP chr20 48980934 - 18.420897 0.3336995 55.202057 1.084295e-43 -1.656929 0.4459247 -3.715716 5.476066e-04 -0.532171 0.4719223 -1.127666 2.653085e-01 1.053909 0.6306327 1.671192 1.014744e-01 15.731 15.7307 12.8424 0.0008152 0.042 0.0421 0.0344 0.8537786 3.421 3.4210 2.7929 0.1014744
NM_014913 ADNP2 chr18 75967903 + 16.6220139 0.1656014 100.3736245 6.730432e-32 -0.2041598 0.2212942 -0.9225719 3.658077e-01 NA NA NA NA NA NA NA NA 0.2568 0.25676 0.8511 0.3658 NA NA NA NA NA NA NA NA
NM_032804 ADO chr10 64234522 + 17.0103662 0.1457914 116.676077 2.125943e-33 -0.2369169 0.1948219 -1.216069 2.362927e-01 NA NA NA NA NA NA NA NA 0.3458 0.34576 1.4788 0.2363 NA NA NA NA NA NA NA NA
NM_001048230 ADORA1 chr1 201363459 + 14.7449434 0.5976696 24.6707284 3.619416e-28 -0.3950231 0.7986695 -0.4946015 6.232355e-01 NA NA NA NA NA NA NA NA 0.768 0.7676 0.1954 0.66057 11.396 11.3962 2.9003 0.09531 0.261 0.2605 0.0663 0.79795
NM_000674 ADORA1 chr1 201363459 + 14.7449434 0.5976696 24.6707284 3.619416e-28 -0.3950231 0.7986695 -0.4946015 6.232355e-01 0.7919626 0.8452324 0.9369762 3.536643e-01 0.2908272 1.1294893 0.2574856 7.979523e-01 0.768 0.7676 0.1954 0.66057 11.396 11.3962 2.9003 0.09531 0.261 0.2605 0.0663 0.79795
NM_000675 ADORA2A chr22 23153530 + 15.70724860 0.3837011 40.93616221 5.400118e-23 -0.03970422 0.5127421 -0.07743506 9.389472e-01 NA NA NA NA NA NA NA NA 0.010 0.00971 0.006 0.9389 NA NA NA NA NA NA NA NA
NM_000676 ADORA2B chr17 15788956 + 13.78446 0.4263991 32.327594 1.126317e-20 1.64807 0.5697998 2.892367 8.216125e-03 NA NA NA NA NA NA NA NA 16.731 16.731 8.3658 0.008216 NA NA NA NA NA NA NA NA
NM_001081976 ADORA3 chr1 111908120 - 13.605806 0.3870348 35.153963 8.839215e-46 1.791472 0.5171970 3.463809 9.194550e-04 NA NA NA NA NA NA NA NA 17.703 17.703 10.7436 0.00164 74.730 37.365 22.6765 2.696e-08 6.321 3.161 1.9181 0.15464
NM_020683 ADORA3 chr1 111848266 - 13.605806 0.3870348 35.153963 8.839215e-46 1.791472 0.5171970 3.463809 9.194550e-04 -1.213908 0.5473498 -2.217791 2.986420e-02 -1.086099 0.7314270 -1.484904 1.421236e-01 17.703 17.703 10.7436 0.00164 74.730 37.365 22.6765 2.696e-08 6.321 3.161 1.9181 0.15464
NM_000677 ADORA3 chr1 111848266 - 13.605806 0.3870348 35.153963 8.839215e-46 1.791472 0.5171970 3.463809 9.194550e-04 1.258098 0.5473498 2.298527 2.456634e-02 -1.352080 0.7314270 -1.848551 6.880773e-02 17.703 17.703 10.7436 0.00164 74.730 37.365 22.6765 2.696e-08 6.321 3.161 1.9181 0.15464
NR_023319 ADPGK chr15 70863179 - 15.9369877 0.2776545 57.3986233 5.634429e-60 0.5836379 0.3710315 1.5730146 1.202900e-01 NA NA NA NA NA NA NA NA 0.369 0.3693 0.4355 0.5115 52.651 26.3255 31.0438 2.423e-10 3.791 1.8954 2.2352 0.1147
NR_023318 ADPGK chr15 70863179 - 15.9369877 0.2776545 57.3986233 5.634429e-60 0.5836379 0.3710315 1.5730146 1.202900e-01 -0.7838852 0.3926628 -1.9963316 4.984539e-02 -0.2621606 0.5247177 -0.4996222 6.189306e-01 0.369 0.3693 0.4355 0.5115 52.651 26.3255 31.0438 2.423e-10 3.791 1.8954 2.2352 0.1147
NM_031284 ADPGK chr15 70863179 - 15.9369877 0.2776545 57.3986233 5.634429e-60 0.5836379 0.3710315 1.5730146 1.202900e-01 1.7149734 0.3926628 4.3675475 4.325516e-05 -1.0646552 0.5247177 -2.0290055 4.631795e-02 0.369 0.3693 0.4355 0.5115 52.651 26.3255 31.0438 2.423e-10 3.791 1.8954 2.2352 0.1147
NM_001125 ADPRH chr3 120781213 + 16.0591041 0.2130725 75.3691927 4.801692e-29 0.1299867 0.2847301 0.4565259 6.522939e-01 NA NA NA NA NA NA NA NA 0.1041 0.10408 0.2084 0.6523 NA NA NA NA NA NA NA NA
NM_199162 ADPRHL1 chr13 113151458 - 14.7539515 0.4108160 35.9137672 2.672240e-35 0.1628391 0.5489760 0.2966233 7.680893e-01 NA NA NA NA NA NA NA NA 1.576 1.5764 0.8491 0.3616048 26.998 26.9982 14.5428 0.0004063 3.338 3.3383 1.7982 0.1865131
NM_138430 ADPRHL1 chr13 113155840 - 14.7539515 0.4108160 35.9137672 2.672240e-35 0.1628391 0.5489760 0.2966233 7.680893e-01 -0.8866348 0.5809816 -1.5260978 1.338325e-01 -1.0410913 0.7763693 -1.3409743 1.865131e-01 1.576 1.5764 0.8491 0.3616048 26.998 26.9982 14.5428 0.0004063 3.338 3.3383 1.7982 0.1865131
NM_017825 ADPRHL2 chr1 36327040 + 18.0764892 0.1342640 134.633884 7.935907e-35 0.5913207 0.1794179 3.295774 3.162215e-03 NA NA NA NA NA NA NA NA 2.1539 2.1539 10.862 0.003162 NA NA NA NA NA NA NA NA
NM_033302 ADRA1A chr8 26778839 - 6.91239463 1.208793 5.718426050 1.323369e-07 -0.38255243 1.615318 -0.236827957 8.133168e-01 NA NA NA NA NA NA NA NA 6.48 6.4779 0.4030 0.5271 5.80 1.9349 0.1204 0.9479 2.48 0.8253 0.0513 0.9845
NM_033303 ADRA1A chr8 26778839 - 6.91239463 1.208793 5.718426050 1.323369e-07 -0.38255243 1.615318 -0.236827957 8.133168e-01 -0.14604476 1.709492 -0.085431685 9.321038e-01 0.01360794 2.284404 0.005956886 9.952600e-01 6.48 6.4779 0.4030 0.5271 5.80 1.9349 0.1204 0.9479 2.48 0.8253 0.0513 0.9845
NM_033304 ADRA1A chr8 26778839 - 6.91239463 1.208793 5.718426050 1.323369e-07 -0.38255243 1.615318 -0.236827957 8.133168e-01 -0.72075244 1.709492 -0.421617966 6.742874e-01 0.13703789 2.284404 0.059988455 9.522949e-01 6.48 6.4779 0.4030 0.5271 5.80 1.9349 0.1204 0.9479 2.48 0.8253 0.0513 0.9845
NM_000680 ADRA1A chr8 26778839 - 6.91239463 1.208793 5.718426050 1.323369e-07 -0.38255243 1.615318 -0.236827957 8.133168e-01 0.17112850 1.709492 0.100104900 9.204789e-01 -0.67139015 2.284404 -0.293901608 7.694951e-01 6.48 6.4779 0.4030 0.5271 5.80 1.9349 0.1204 0.9479 2.48 0.8253 0.0513 0.9845
NM_000679 ADRA1B chr5 159276318 + 13.0932078 0.5346488 24.4893627 5.614313e-18 0.5396594 0.7144545 0.7553447 4.577082e-01 NA NA NA NA NA NA NA NA 1.794 1.7940 0.5705 0.4577 NA NA NA NA NA NA NA NA
NM_000678 ADRA1D chr20 4177659 - 11.7269256 0.5749551 20.3962473 3.151638e-16 0.3920146 0.7683160 0.5102257 6.147553e-01 NA NA NA NA NA NA NA NA 0.947 0.9466 0.2603 0.6148 NA NA NA NA NA NA NA NA
NM_000681 ADRA2A chr10 112826780 + 16.0872533 0.5301735 30.343373 4.682244e-20 -0.8220004 0.7084742 -1.160241 2.578532e-01 NA NA NA NA NA NA NA NA 4.162 4.1622 1.3462 0.2579 NA NA NA NA NA NA NA NA
NM_000682 ADRA2B chr2 96145615 - 12.3058432 0.4961857 24.8008845 4.240891e-18 0.1660533 0.6630560 0.2504364 8.044735e-01 NA NA NA NA NA NA NA NA 0.170 0.16985 0.0627 0.8045 NA NA NA NA NA NA NA NA
NM_000683 ADRA2C chr4 3738094 + 15.356623 1.320710 11.627549 4.135805e-11 -2.921023 1.764873 -1.655089 1.114897e-01 NA NA NA NA NA NA NA NA 52.56 52.559 2.7393 0.1115 NA NA NA NA NA NA NA NA
NM_000684 ADRB1 chr10 115793796 + 9.681011 1.106297 8.750827 8.899139e-09 1.933372 1.478351 1.307789 2.038664e-01 NA NA NA NA NA NA NA NA 23.026 23.026 1.7103 0.2039 NA NA NA NA NA NA NA NA
NM_000024 ADRB2 chr5 148186349 + 14.38403465 0.4087920 35.1866804 1.664457e-21 0.09082925 0.5462713 0.1662713 8.693965e-01 NA NA NA NA NA NA NA NA 0.051 0.05082 0.0276 0.8694 NA NA NA NA NA NA NA NA
NM_000025 ADRB3 chr8 37943341 - 2.426522 1.461421 1.660386 0.11041077 3.410564 1.952906 1.746405 0.09408486 NA NA NA NA NA NA NA NA 71.65 71.653 3.0499 0.09408 NA NA NA NA NA NA NA NA
NM_001619 ADRBK1 chr11 66790481 + 18.9176486 0.2025365 93.403651 3.509417e-31 0.3446063 0.2706508 1.273251 2.156481e-01 NA NA NA NA NA NA NA NA 0.7315 0.73152 1.6212 0.2156 NA NA NA NA NA NA NA NA
NM_005160 ADRBK2 chr22 24290861 + 15.9099553 0.1909190 83.3335275 4.803071e-30 -0.2378588 0.2551263 -0.9323178 3.608567e-01 NA NA NA NA NA NA NA NA 0.3485 0.34851 0.8692 0.3609 NA NA NA NA NA NA NA NA
NM_007002 ADRM1 chr20 60311422 + 19.4676529 0.3571865 54.502764 1.932332e-43 0.8581796 0.4773106 1.797948 7.875017e-02 NA NA NA NA NA NA NA NA 3.127 3.127 2.2280 0.1424 127.553 127.553 90.8879 1.818e-12 1.547 1.547 1.1025 0.2992
NM_175573 ADRM1 chr20 60311422 + 19.4676529 0.3571865 54.502764 1.932332e-43 0.8581796 0.4773106 1.797948 7.875017e-02 -2.7974839 0.5051380 -5.538058 1.417452e-06 -0.7087821 0.6750191 -1.050018 2.991952e-01 3.127 3.127 2.2280 0.1424 127.553 127.553 90.8879 1.818e-12 1.547 1.547 1.1025 0.2992
NM_000026 ADSL chr22 39072450 + 18.3714998 0.2819644 65.155398 5.814361e-47 0.4116347 0.3767907 1.092476 2.803128e-01 NA NA NA NA NA NA NA NA 6.023 6.023 6.8873 0.01174 109.386 109.386 125.0778 1.03e-14 1.019 1.019 1.1651 0.28605
NM_001123378 ADSL chr22 39072450 + 18.3714998 0.2819644 65.155398 5.814361e-47 0.4116347 0.3767907 1.092476 2.803128e-01 -3.2802766 0.3987578 -8.226238 1.375176e-10 0.5751596 0.5328626 1.079377 2.860469e-01 6.023 6.023 6.8873 0.01174 109.386 109.386 125.0778 1.03e-14 1.019 1.019 1.1651 0.28605
NM_001126 ADSS chr1 242682036 - 18.7881208 0.1722052 109.103114 9.924703e-33 -0.2637915 0.2301188 -1.146327 2.634465e-01 NA NA NA NA NA NA NA NA 0.4286 0.42865 1.3141 0.2634 NA NA NA NA NA NA NA NA
NM_199165 ADSSL1 chr14 104267273 + 11.384915 0.3736810 30.466939 3.823202e-32 1.292300 0.4993522 2.587953 1.287791e-02 NA NA NA NA NA NA NA NA 1.420 1.420 0.9247 0.341267 94.883 94.883 61.7722 4.768e-10 11.183 11.183 7.2808 0.009713
NM_152328 ADSSL1 chr14 104261579 + 11.384915 0.3736810 30.466939 3.823202e-32 1.292300 0.4993522 2.587953 1.287791e-02 3.822195 0.5284647 7.232641 4.084533e-09 -1.905511 0.7061906 -2.698295 9.712791e-03 1.420 1.420 0.9247 0.341267 94.883 94.883 61.7722 4.768e-10 11.183 11.183 7.2808 0.009713
NM_001129 AEBP1 chr7 44110485 + 20.7482836 0.4488761 46.22274 3.413562e-24 0.8812553 0.5998360 1.46916 1.553355e-01 NA NA NA NA NA NA NA NA 4.784 4.7839 2.1584 0.1553 NA NA NA NA NA NA NA NA
NM_001114176 AEBP2 chr12 19483875 + 14.74261059 0.3099311 47.56738170 9.089844e-41 0.31490011 0.4141628 0.76032922 4.509375e-01 NA NA NA NA NA NA NA NA 1.339 1.3391 1.2674 0.2661009 13.908 13.9075 13.1622 0.0007138 0.003 0.0027 0.0026 0.9599384
NM_153207 AEBP2 chr12 19483875 + 14.74261059 0.3099311 47.56738170 9.089844e-41 0.31490011 0.4141628 0.76032922 4.509375e-01 1.03823455 0.4383088 2.36872876 2.210490e-02 0.02958172 0.5857147 0.05050534 9.599384e-01 1.339 1.3391 1.2674 0.2661009 13.908 13.9075 13.1622 0.0007138 0.003 0.0027 0.0026 0.9599384
NM_022767 AEN chr15 86965531 + 17.2764822 0.1673305 103.2476797 3.520842e-32 0.1039468 0.2236047 0.4648684 6.463967e-01 NA NA NA NA NA NA NA NA 0.0666 0.066558 0.2161 0.6464 NA NA NA NA NA NA NA NA
NM_198969 AES chr19 3013964 - 18.678099 0.4055650 46.054519 1.522434e-53 -2.138965 0.5419590 -3.946729 1.881970e-04 NA NA NA NA NA NA NA NA 2.17 2.174 1.2015 0.2768388 353.02 176.511 97.5569 2.2e-16 32.76 16.382 9.0541 0.0003223
NM_198970 AES chr19 3013371 - 18.678099 0.4055650 46.054519 1.522434e-53 -2.138965 0.5419590 -3.946729 1.881970e-04 -2.602370 0.5735555 -4.537259 2.342072e-05 2.203912 0.7664457 2.875496 5.360737e-03 2.17 2.174 1.2015 0.2768388 353.02 176.511 97.5569 2.2e-16 32.76 16.382 9.0541 0.0003223
NM_001130 AES chr19 3013371 - 18.678099 0.4055650 46.054519 1.522434e-53 -2.138965 0.5419590 -3.946729 1.881970e-04 1.980014 0.5735555 3.452175 9.538733e-04 3.184059 0.7664457 4.154318 9.198625e-05 2.17 2.174 1.2015 0.2768388 353.02 176.511 97.5569 2.2e-16 32.76 16.382 9.0541 0.0003223
NM_001134647 AFAP1 chr4 7992553 - 12.567975 0.2931740 42.868657 9.803657e-39 1.363366 0.3917702 3.480015 1.108776e-03 NA NA NA NA NA NA NA NA 6.191 6.191 6.5485 0.01385 144.401 144.401 152.7313 3.206e-16 5.277 5.277 5.5813 0.02244
NM_198595 AFAP1 chr4 7992553 - 12.567975 0.2931740 42.868657 9.803657e-39 1.363366 0.3917702 3.480015 1.108776e-03 4.131838 0.4146106 9.965587 4.541340e-13 -1.308925 0.5540467 -2.362482 2.243877e-02 6.191 6.191 6.5485 0.01385 144.401 144.401 152.7313 3.206e-16 5.277 5.277 5.5813 0.02244
NM_001146337 AFAP1L1 chr5 148631594 + 12.0240787 0.3188989 37.704991 3.060729e-36 0.9276765 0.4261465 2.176896 3.465711e-02 NA NA NA NA NA NA NA NA 1.196 1.196 1.0692 0.30652 94.299 94.299 84.2966 5.727e-12 4.676 4.676 4.1802 0.04665
NM_152406 AFAP1L1 chr5 148631594 + 12.0240787 0.3188989 37.704991 3.060729e-36 0.9276765 0.4261465 2.176896 3.465711e-02 3.4366450 0.4509911 7.620206 1.079358e-09 -1.2321780 0.6026622 -2.044558 4.664574e-02 1.196 1.196 1.0692 0.30652 94.299 94.299 84.2966 5.727e-12 4.676 4.676 4.1802 0.04665
NM_032550 AFAP1L2 chr10 116154505 - 13.6941154 0.3287002 41.6614180 3.532023e-38 -0.3470015 0.4392441 -0.7899970 4.335832e-01 NA NA NA NA NA NA NA NA 5.311 5.311 4.4686 0.03998 53.096 53.096 44.6755 2.718e-08 1.181 1.181 0.9934 0.32414
NM_001001936 AFAP1L2 chr10 116154505 - 13.6941154 0.3287002 41.6614180 3.532023e-38 -0.3470015 0.4392441 -0.7899970 4.335832e-01 2.4076977 0.4648522 5.1794903 4.801518e-06 -0.6191209 0.6211849 -0.9966773 3.241354e-01 5.311 5.311 4.4686 0.03998 53.096 53.096 44.6755 2.718e-08 1.181 1.181 0.9934 0.32414
NR_002796 AFARP1 chr1 113267495 + 17.0966588 0.3393381 50.382378 4.792581e-25 -0.6907056 0.4534596 -1.523191 1.413431e-01 NA NA NA NA NA NA NA NA 2.9388 2.9388 2.3201 0.1413 NA NA NA NA NA NA NA NA
NM_005935 AFF1 chr4 88147177 + 15.4799821 0.3356833 46.1148371 3.600087e-24 -0.1345446 0.4485757 -0.2999373 7.669190e-01 NA NA NA NA NA NA NA NA 0.1115 0.11151 0.09 0.7669 NA NA NA NA NA NA NA NA
NM_002025 AFF2 chrX 147389831 + 7.6791782 0.530478 14.4759603 4.807748e-13 0.6527063 0.708881 0.9207558 3.667353e-01 NA NA NA NA NA NA NA NA 2.624 2.6243 0.8478 0.3667 NA NA NA NA NA NA NA NA
NM_001025108 AFF3 chr2 100088477 - 16.846751 0.6607044 25.498167 8.781704e-29 -4.717111 0.8829034 -5.342726 2.760107e-06 NA NA NA NA NA NA NA NA 204.030 204.030 42.4899 4.82e-08 1.846 1.846 0.3845 0.5383 5.167 5.167 1.0760 0.3050
NM_002285 AFF3 chr2 100125469 - 16.846751 0.6607044 25.498167 8.781704e-29 -4.717111 0.8829034 -5.342726 2.760107e-06 -1.109653 0.9343771 -1.187585 2.410930e-01 1.295218 1.2486139 1.037325 3.050067e-01 204.030 204.030 42.4899 4.82e-08 1.846 1.846 0.3845 0.5383 5.167 5.167 1.0760 0.3050
NM_014423 AFF4 chr5 132327253 - 18.1386910 0.2548309 71.179325 1.779802e-28 -0.9375978 0.3405321 -2.753332 1.131770e-02 NA NA NA NA NA NA NA NA 5.4152 5.4152 7.5808 0.01132 NA NA NA NA NA NA NA NA
NR_003227 AFG3L1 chr16 88566489 + 15.20752700 0.2939257 51.73936024 6.189371e-57 -0.29218242 0.3927747 -0.74389313 4.594669e-01 NA NA NA NA NA NA NA NA 0.228 0.228 0.2395 0.6261 240.257 120.128 126.4089 2e-16 1.068 0.534 0.5621 0.5726
NR_003226 AFG3L1 chr16 88566489 + 15.20752700 0.2939257 51.73936024 6.189371e-57 -0.29218242 0.3927747 -0.74389313 4.594669e-01 -0.23288303 0.4156737 -0.56025445 5.771205e-01 0.02264689 0.5554673 0.04077088 9.675963e-01 0.228 0.228 0.2395 0.6261 240.257 120.128 126.4089 2e-16 1.068 0.534 0.5621 0.5726
NR_003228 AFG3L1 chr16 88566489 + 15.20752700 0.2939257 51.73936024 6.189371e-57 -0.29218242 0.3927747 -0.74389313 4.594669e-01 -4.19382420 0.4156737 -10.08922209 3.231416e-15 0.52098863 0.5554673 0.93792848 3.515527e-01 0.228 0.228 0.2395 0.6261 240.257 120.128 126.4089 2e-16 1.068 0.534 0.5621 0.5726
NM_006796 AFG3L2 chr18 12367275 - 18.6415151 0.1526763 122.0982585 7.490623e-34 -0.0834681 0.2040223 -0.4091125 6.862418e-01 NA NA NA NA NA NA NA NA 0.0429 0.042916 0.1674 0.6862 NA NA NA NA NA NA NA NA
NR_027083 AFMID chr17 73694993 + 14.362086 0.3325862 43.183046 1.116583e-51 1.722196 0.4444370 3.875006 2.399138e-04 NA NA NA NA NA NA NA NA 11.904 11.9041 9.7836 0.002579 52.184 26.0922 21.4441 5.718e-08 11.366 5.6831 4.6707 0.012520
NM_001010982 AFMID chr17 73695032 + 14.362086 0.3325862 43.183046 1.116583e-51 1.722196 0.4444370 3.875006 2.399138e-04 3.115918 0.4703479 6.624708 6.324977e-09 -1.916364 0.6285289 -3.048968 3.254874e-03 11.904 11.9041 9.7836 0.002579 52.184 26.0922 21.4441 5.718e-08 11.366 5.6831 4.6707 0.012520
NM_001145526 AFMID chr17 73695038 + 14.362086 0.3325862 43.183046 1.116583e-51 1.722196 0.4444370 3.875006 2.399138e-04 1.530907 0.4703479 3.254840 1.759313e-03 -0.842430 0.6285289 -1.340320 1.845380e-01 11.904 11.9041 9.7836 0.002579 52.184 26.0922 21.4441 5.718e-08 11.366 5.6831 4.6707 0.012520
NM_001134 AFP chr4 74520797 + 9.3068541 1.671459 5.5681036 1.152777e-05 -0.8932304 2.233580 -0.3999097 6.929129e-01 NA NA NA NA NA NA NA NA 4.91 4.9148 0.1599 0.6929 NA NA NA NA NA NA NA NA
NM_017657 AFTPH chr2 64604943 + 17.9171368 0.2484941 72.1028772 1.065950e-66 -0.5196372 0.3320642 -1.5648698 1.221885e-01 NA NA NA NA NA NA NA NA 4.782 4.782 7.0405 0.009882 91.210 45.605 67.1412 2.2e-16 0.219 0.110 0.1612 0.851402
NM_203437 AFTPH chr2 64604943 + 17.9171368 0.2484941 72.1028772 1.065950e-66 -0.5196372 0.3320642 -1.5648698 1.221885e-01 -2.4360907 0.3514237 -6.9320621 1.765696e-09 -0.1165992 0.4696096 -0.2482897 8.046477e-01 4.782 4.782 7.0405 0.009882 91.210 45.605 67.1412 2.2e-16 0.219 0.110 0.1612 0.851402
NM_001002243 AFTPH chr2 64604943 + 17.9171368 0.2484941 72.1028772 1.065950e-66 -0.5196372 0.3320642 -1.5648698 1.221885e-01 -2.2174938 0.3514237 -6.3100296 2.309672e-08 0.1494112 0.4696096 0.3181605 7.513242e-01 4.782 4.782 7.0405 0.009882 91.210 45.605 67.1412 2.2e-16 0.219 0.110 0.1612 0.851402
NM_000027 AGA chr4 178600651 - 17.4799144 0.2897640 60.324656 7.845798e-27 -0.4674812 0.3872134 -1.207296 2.395879e-01 NA NA NA NA NA NA NA NA 1.3462 1.3462 1.4576 0.2396 NA NA NA NA NA NA NA NA
NM_001037131 AGAP1 chr2 236067475 + 15.85346576 0.3283668 48.279743954 4.648404e-41 -0.34057167 0.4387986 -0.776145732 4.416355e-01 NA NA NA NA NA NA NA NA 1.439 1.4390 1.2133 0.27642 5.578 5.5781 4.7030 0.03532 0.000 0.0000 0.0000 0.99695
NM_014914 AGAP1 chr2 236067475 + 15.85346576 0.3283668 48.279743954 4.648404e-41 -0.34057167 0.4387986 -0.776145732 4.416355e-01 -0.66668316 0.4643808 -1.435638935 1.578706e-01 -0.00238618 0.6205550 -0.003845236 9.969486e-01 1.439 1.4390 1.2133 0.27642 5.578 5.5781 4.7030 0.03532 0.000 0.0000 0.0000 0.99695
NM_133447 AGAP11 chr10 88720478 + 14.63840743 0.3451446 42.4123899 2.415330e-23 0.08279779 0.4612189 0.1795195 8.591019e-01 NA NA NA NA NA NA NA NA 0.0422 0.04223 0.0322 0.8591 NA NA NA NA NA NA NA NA
NM_014770 AGAP2 chr12 56422207 - 14.3224596 0.4460197 32.1117226 3.786476e-33 0.7614395 0.5960188 1.2775426 2.078210e-01 NA NA NA NA NA NA NA NA 4.907 4.907 2.2425 0.1411 43.530 43.530 19.8926 5.242e-05 0.209 0.209 0.0956 0.7586
NM_001122772 AGAP2 chr12 56418296 - 14.3224596 0.4460197 32.1117226 3.786476e-33 0.7614395 0.5960188 1.2775426 2.078210e-01 -1.7201719 0.6307671 -2.7271112 9.013334e-03 -0.2606360 0.8428979 -0.3092142 7.585549e-01 4.907 4.907 2.2425 0.1411 43.530 43.530 19.8926 5.242e-05 0.209 0.209 0.0956 0.7586
NM_001042535 AGAP3 chr7 150414759 + 16.388528 0.2458764 66.653533 2.065453e-47 1.119406 0.3285661 3.406942 1.373866e-03 NA NA NA NA NA NA NA NA 2.5445 2.5445 3.8263 0.056542 18.9274 18.9274 28.4619 2.834e-06 5.4473 5.4473 8.1913 0.006315
NM_031946 AGAP3 chr7 150414759 + 16.388528 0.2458764 66.653533 2.065453e-47 1.119406 0.3285661 3.406942 1.373866e-03 1.975262 0.3477217 5.680584 8.697099e-07 -1.329888 0.4646626 -2.862051 6.315187e-03 2.5445 2.5445 3.8263 0.056542 18.9274 18.9274 28.4619 2.834e-06 5.4473 5.4473 8.1913 0.006315
NM_133446 AGAP4 chr10 45662927 - 13.5892971 0.3284129 41.378696 4.230406e-23 0.6169842 0.4388602 1.405879 1.731263e-01 NA NA NA NA NA NA NA NA 2.3449 2.3449 1.9765 0.1731 NA NA NA NA NA NA NA NA
NM_001144000 AGAP5 chr10 75127560 - 14.9338288 0.3687190 40.501925 6.879034e-23 0.7161622 0.4927215 1.453483 1.595993e-01 NA NA NA NA NA NA NA NA 3.159 3.1594 2.1126 0.1596 NA NA NA NA NA NA NA NA
NM_001077665 AGAP6 chr10 51418084 + 15.1786896 0.2970204 51.103189 3.466418e-25 0.4910377 0.3969102 1.237151 2.285141e-01 NA NA NA NA NA NA NA NA 1.4853 1.48529 1.5305 0.2285 NA NA NA NA NA NA NA NA
NM_001077685 AGAP7 chr10 51156333 - 12.7370839 0.2694173 47.276417 2.043217e-24 0.9093874 0.3600240 2.525908 1.888146e-02 NA NA NA NA NA NA NA NA 5.0942 5.0942 6.3802 0.01888 NA NA NA NA NA NA NA NA
NM_001077686 AGAP8 chr10 50916541 - 12.7658905 0.3169414 40.278397 7.799555e-23 0.6912461 0.4235307 1.632104 1.162754e-01 NA NA NA NA NA NA NA NA 2.9434 2.9434 2.6638 0.1163 NA NA NA NA NA NA NA NA
NM_024783 AGBL2 chr11 47692878 - 13.115370 0.8156295 16.080058 5.284278e-14 -2.171063 1.0899308 -1.991927 5.838150e-02 NA NA NA NA NA NA NA NA 29.035 29.0352 3.9678 0.05838 NA NA NA NA NA NA NA NA
NM_178563 AGBL3 chr7 134321799 + 11.4997515 0.7753603 14.8314940 2.898014e-13 -0.6069537 1.0361188 -0.5857955 5.637176e-01 NA NA NA NA NA NA NA NA 2.269 2.2693 0.3432 0.5637 NA NA NA NA NA NA NA NA
NM_032785 AGBL4 chr1 50262213 - 10.772921 1.434948 7.507536 1.253382e-07 -2.904579 1.917529 -1.514751 1.434585e-01 NA NA NA NA NA NA NA NA 51.97 51.969 2.2945 0.1435 NA NA NA NA NA NA NA NA
NM_001035507 AGBL5 chr2 27127995 + 17.2888310 0.1737639 99.4960884 2.329228e-55 0.0975400 0.2322018 0.4200656 6.763932e-01 NA NA NA NA NA NA NA NA 1.841 1.841 5.5433 0.02288 41.789 41.789 125.8201 9.318e-15 1.029 1.029 3.0989 0.08500
NM_021831 AGBL5 chr2 27127995 + 17.2888310 0.1737639 99.4960884 2.329228e-55 0.0975400 0.2322018 0.4200656 6.763932e-01 -2.1521399 0.2457393 -8.7578174 2.317446e-11 0.5780711 0.3283830 1.7603565 8.499521e-02 1.841 1.841 5.5433 0.02288 41.789 41.789 125.8201 9.318e-15 1.029 1.029 3.0989 0.08500
NM_001136 AGER chr6 32260001 - 13.7312974 0.3618259 37.9500150 2.292812e-36 0.8559076 0.4835102 1.7701956 8.332193e-02 NA NA NA NA NA NA NA NA 16.440 16.4400 11.4159 0.0014915 24.147 24.1472 16.7678 0.0001691 1.103 1.1033 0.7662 0.3859546
NM_172197 AGER chr6 32260001 - 13.7312974 0.3618259 37.9500150 2.292812e-36 0.8559076 0.4835102 1.7701956 8.332193e-02 -1.7250574 0.5116991 -3.3712343 1.524397e-03 0.5985232 0.6837866 0.8753069 3.859546e-01 16.440 16.4400 11.4159 0.0014915 24.147 24.1472 16.7678 0.0001691 1.103 1.1033 0.7662 0.3859546
NM_004504 AGFG1 chr2 228045132 + 16.6200678 0.3819727 43.5111432 3.664311e-63 -0.4882983 0.5104325 -0.9566365 3.412579e-01 NA NA NA NA NA NA NA NA 15.867 15.867 9.8866 0.002242 282.508 94.169 58.6750 2.2e-16 24.288 8.096 5.0445 0.002791
NM_001135189 AGFG1 chr2 228045132 + 16.6200678 0.3819727 43.5111432 3.664311e-63 -0.4882983 0.5104325 -0.9566365 3.412579e-01 -5.5715929 0.5401909 -10.3141176 5.006207e-17 1.9268847 0.7218605 2.6693310 8.984499e-03 15.867 15.867 9.8866 0.002242 282.508 94.169 58.6750 2.2e-16 24.288 8.096 5.0445 0.002791
NM_001135188 AGFG1 chr2 228045132 + 16.6200678 0.3819727 43.5111432 3.664311e-63 -0.4882983 0.5104325 -0.9566365 3.412579e-01 -2.2437515 0.5401909 -4.1536267 7.313534e-05 0.7076479 0.7218605 0.9803111 3.295035e-01 15.867 15.867 9.8866 0.002242 282.508 94.169 58.6750 2.2e-16 24.288 8.096 5.0445 0.002791
NM_001135187 AGFG1 chr2 228045132 + 16.6200678 0.3819727 43.5111432 3.664311e-63 -0.4882983 0.5104325 -0.9566365 3.412579e-01 -4.7419658 0.5401909 -8.7783142 8.484401e-14 2.5285642 0.7218605 3.5028433 7.125976e-04 15.867 15.867 9.8866 0.002242 282.508 94.169 58.6750 2.2e-16 24.288 8.096 5.0445 0.002791
NM_006076 AGFG2 chr7 99974770 + 16.07513739 0.2360485 68.1009819 4.897565e-28 0.09058854 0.3154331 0.2871878 7.765401e-01 NA NA NA NA NA NA NA NA 0.0506 0.05055 0.0825 0.7765 NA NA NA NA NA NA NA NA
NM_018046 AGGF1 chr5 76361966 + 17.4588588 0.1486651 117.437510 1.830968e-33 -0.8054633 0.1986621 -4.054439 4.913724e-04 NA NA NA NA NA NA NA NA 3.9964 3.9964 16.439 0.0004914 NA NA NA NA NA NA NA NA
NM_018238 AGK chr7 140897547 + 16.9602230 0.1981460 85.5945920 2.599761e-30 0.1674365 0.2647837 0.6323519 5.333934e-01 NA NA NA NA NA NA NA NA 0.1727 0.17270 0.3999 0.5334 NA NA NA NA NA NA NA NA
NM_000028 AGL chr1 100088633 + 12.6764810 0.3834043 33.0629594 1.890656e-67 -0.8847280 0.5123456 -1.7268189 8.643784e-02 NA NA NA NA NA NA NA NA 78.905 78.905 48.7972 1.100e-10 55.642 11.128 6.8822 9.162e-06 6.287 1.257 0.7776 0.5675
NM_000643 AGL chr1 100088633 + 12.6764810 0.3834043 33.0629594 1.890656e-67 -0.8847280 0.5123456 -1.7268189 8.643784e-02 1.8151171 0.5422156 3.3475931 1.050780e-03 -1.0679599 0.7245660 -1.4739304 1.427778e-01 78.905 78.905 48.7972 1.100e-10 55.642 11.128 6.8822 9.162e-06 6.287 1.257 0.7776 0.5675
NM_000644 AGL chr1 100088633 + 12.6764810 0.3834043 33.0629594 1.890656e-67 -0.8847280 0.5123456 -1.7268189 8.643784e-02 1.7027946 0.5422156 3.1404385 2.064117e-03 -1.1604837 0.7245660 -1.6016259 1.115250e-01 78.905 78.905 48.7972 1.100e-10 55.642 11.128 6.8822 9.162e-06 6.287 1.257 0.7776 0.5675
NM_000646 AGL chr1 100089119 + 12.6764810 0.3834043 33.0629594 1.890656e-67 -0.8847280 0.5123456 -1.7268189 8.643784e-02 1.0692560 0.5422156 1.9720127 5.060765e-02 -0.5267644 0.7245660 -0.7270068 4.684533e-01 78.905 78.905 48.7972 1.100e-10 55.642 11.128 6.8822 9.162e-06 6.287 1.257 0.7776 0.5675
NM_000645 AGL chr1 100099354 + 12.6764810 0.3834043 33.0629594 1.890656e-67 -0.8847280 0.5123456 -1.7268189 8.643784e-02 0.9569226 0.5422156 1.7648379 7.980318e-02 -0.3203591 0.7245660 -0.4421393 6.590805e-01 78.905 78.905 48.7972 1.100e-10 55.642 11.128 6.8822 9.162e-06 6.287 1.257 0.7776 0.5675
NM_000642 AGL chr1 100088228 + 12.6764810 0.3834043 33.0629594 1.890656e-67 -0.8847280 0.5123456 -1.7268189 8.643784e-02 2.2528849 0.5422156 4.1549616 5.675418e-05 -0.3827668 0.7245660 -0.5282704 5.981602e-01 78.905 78.905 48.7972 1.100e-10 55.642 11.128 6.8822 9.162e-06 6.287 1.257 0.7776 0.5675
NM_024758 AGMAT chr1 15784192 - 13.5091724 0.5425151 24.901009 3.877928e-18 0.9972371 0.7249663 1.375564 1.822067e-01 NA NA NA NA NA NA NA NA 6.126 6.1260 1.8922 0.1822 NA NA NA NA NA NA NA NA
NM_032741 AGPAT1 chr6 32253866 - 16.884758 0.3391384 49.787219 1.159753e-41 -0.815390 0.4531927 -1.799212 7.854701e-02 NA NA NA NA NA NA NA NA 0.588 0.588 0.4650 0.49871 83.468 83.468 65.9739 1.953e-10 4.389 4.389 3.4691 0.06892
NM_006411 AGPAT1 chr6 32251894 - 16.884758 0.3391384 49.787219 1.159753e-41 -0.815390 0.4531927 -1.799212 7.854701e-02 1.915582 0.4796141 3.994007 2.321969e-04 1.193728 0.6409113 1.862548 6.891963e-02 0.588 0.588 0.4650 0.49871 83.468 83.468 65.9739 1.953e-10 4.389 4.389 3.4691 0.06892
NM_006412 AGPAT2 chr9 138701732 - 18.7478566 0.3174347 59.060519 5.056114e-45 0.4408485 0.4241899 1.039272 3.041105e-01 NA NA NA NA NA NA NA NA 14.145 14.145 12.7616 0.0008432 220.835 220.835 199.2355 2.2e-16 4.900 4.900 4.4209 0.0410034
NM_001012727 AGPAT2 chr9 138701732 - 18.7478566 0.3174347 59.060519 5.056114e-45 0.4408485 0.4241899 1.039272 3.041105e-01 -4.9095376 0.4489204 -10.936320 2.189291e-14 1.2613347 0.5998951 2.102592 4.100337e-02 14.145 14.145 12.7616 0.0008432 220.835 220.835 199.2355 2.2e-16 4.900 4.900 4.4209 0.0410034
NM_020132 AGPAT3 chr21 44109544 + 18.0668624 0.2797820 64.574789 8.738340e-47 -0.6760349 0.3738744 -1.808187 7.711751e-02 NA NA NA NA NA NA NA NA 11.150 11.150 12.950 0.0007796 99.671 99.671 115.754 3.777e-14 32.628 32.628 37.893 1.691e-07
NM_001037553 AGPAT3 chr21 44169707 + 18.0668624 0.2797820 64.574789 8.738340e-47 -0.6760349 0.3738744 -1.808187 7.711751e-02 -4.6464367 0.3956715 -11.743168 1.930550e-15 3.2547627 0.5287382 6.155716 1.691041e-07 11.150 11.150 12.950 0.0007796 99.671 99.671 115.754 3.777e-14 32.628 32.628 37.893 1.691e-07
NM_020133 AGPAT4 chr6 161615097 - 14.128497 0.2639959 53.51786 1.208945e-25 1.078136 0.3527794 3.05612 5.599523e-03 NA NA NA NA NA NA NA NA 7.1602 7.1602 9.3399 0.0056 NA NA NA NA NA NA NA NA
NM_018361 AGPAT5 chr8 6553286 + 16.5969488 0.2999442 55.3334590 5.644490e-26 -0.1986386 0.4008173 -0.4955838 6.248902e-01 NA NA NA NA NA NA NA NA 0.2431 0.24306 0.2456 0.6249 NA NA NA NA NA NA NA NA
NM_178819 AGPAT6 chr8 41554864 + 18.4023848 0.1990508 92.450710 4.440241e-31 -0.7169025 0.2659928 -2.695195 1.291900e-02 NA NA NA NA NA NA NA NA 3.1659 3.1659 7.2641 0.01292 NA NA NA NA NA NA NA NA
NM_032717 AGPAT9 chr4 84676677 + 14.7150556 0.4588445 32.0698115 1.348853e-20 0.4263864 0.6131567 0.6953955 4.937742e-01 NA NA NA NA NA NA NA NA 1.120 1.1199 0.4836 0.4938 NA NA NA NA NA NA NA NA
NM_003659 AGPS chr2 177965717 + 16.5201285 0.3339491 49.4690068 7.272959e-25 -0.1087551 0.4462582 -0.2437043 8.096204e-01 NA NA NA NA NA NA NA NA 0.0729 0.07286 0.0594 0.8096 NA NA NA NA NA NA NA NA
NM_006408 AGR2 chr7 16811263 - 21.114513 0.8365776 25.23916 2.873662e-18 -2.957926 1.1179239 -2.64591 1.444145e-02 NA NA NA NA NA NA NA NA 53.896 53.896 7.0008 0.01444 NA NA NA NA NA NA NA NA
NM_176813 AGR3 chr7 16888138 - 18.96556 1.797652 10.550184 2.756636e-10 -7.95725 2.402214 -3.312465 3.037639e-03 NA NA NA NA NA NA NA NA 390.04 390.04 10.972 0.003038 NA NA NA NA NA NA NA NA
NM_198576 AGRN chr1 945366 + 19.0316181 0.2022663 94.091903 2.965415e-31 0.2559151 0.2702897 0.946818 3.535737e-01 NA NA NA NA NA NA NA NA 0.4034 0.40343 0.8965 0.3536 NA NA NA NA NA NA NA NA
NM_001138 AGRP chr16 66075217 - 6.288745 1.438182 4.372704 0.0002223678 4.298662 1.921852 2.236729 0.0352905418 NA NA NA NA NA NA NA NA 113.83 113.828 5.003 0.03529 NA NA NA NA NA NA NA NA
NM_000029 AGT chr1 228916959 - 13.411355 0.8442076 15.886324 6.830600e-14 2.183136 1.1281198 1.935199 6.535555e-02 NA NA NA NA NA NA NA NA 29.359 29.3591 3.745 0.06536 NA NA NA NA NA NA NA NA
NM_015239 AGTPBP1 chr9 87546764 - 15.80070030 0.2258915 69.948174 2.653899e-28 0.06361886 0.3018603 0.210756 8.349337e-01 NA NA NA NA NA NA NA NA 0.0249 0.02493 0.0444 0.8349 NA NA NA NA NA NA NA NA
NM_032049 AGTR1 chr3 149930657 + 13.1123475 0.7222585 18.1546466 1.468015e-35 -3.8445048 0.9651585 -3.9832885 1.195651e-04 NA NA NA NA NA NA NA NA 238.06 238.061 41.4869 2.863e-09 39.12 9.780 1.7043 0.1538 15.61 3.901 0.6799 0.6073
NM_000685 AGTR1 chr3 149898348 + 13.1123475 0.7222585 18.1546466 1.468015e-35 -3.8445048 0.9651585 -3.9832885 1.195651e-04 1.1048011 1.0214277 1.0816243 2.816824e-01 0.9885615 1.3649402 0.7242526 4.703816e-01 238.06 238.061 41.4869 2.863e-09 39.12 9.780 1.7043 0.1538 15.61 3.901 0.6799 0.6073
NM_009585 AGTR1 chr3 149898348 + 13.1123475 0.7222585 18.1546466 1.468015e-35 -3.8445048 0.9651585 -3.9832885 1.195651e-04 0.8638648 1.0214277 0.8457425 3.994527e-01 0.6748826 1.3649402 0.4944411 6.219379e-01 238.06 238.061 41.4869 2.863e-09 39.12 9.780 1.7043 0.1538 15.61 3.901 0.6799 0.6073
NM_004835 AGTR1 chr3 149898348 + 13.1123475 0.7222585 18.1546466 1.468015e-35 -3.8445048 0.9651585 -3.9832885 1.195651e-04 0.2457922 1.0214277 0.2406359 8.102658e-01 1.6377830 1.3649402 1.1998935 2.326468e-01 238.06 238.061 41.4869 2.863e-09 39.12 9.780 1.7043 0.1538 15.61 3.901 0.6799 0.6073
NM_031850 AGTR1 chr3 149898348 + 13.1123475 0.7222585 18.1546466 1.468015e-35 -3.8445048 0.9651585 -3.9832885 1.195651e-04 -0.3587069 1.0214277 -0.3511818 7.260945e-01 2.0205191 1.3649402 1.4802986 1.415280e-01 238.06 238.061 41.4869 2.863e-09 39.12 9.780 1.7043 0.1538 15.61 3.901 0.6799 0.6073
NM_000686 AGTR2 chrX 115215986 + 4.659134 1.256734 3.707336 0.001160164 -3.885914 1.679381 -2.313896 0.029957350 NA NA NA NA NA NA NA NA 93.02 93.018 5.3541 0.02996 NA NA NA NA NA NA NA NA
NM_001040195 AGTRAP chr1 11718729 + 14.06227699 0.4014907 35.02516302 3.455746e-63 0.38859693 0.5365145 0.72429902 4.703531e-01 NA NA NA NA NA NA NA NA 20.539 20.539 11.5832 0.0009167 156.641 39.160 22.0852 1.520e-13 57.442 14.361 8.0989 8.649e-06
NM_020350 AGTRAP chr1 11718729 + 14.06227699 0.4014907 35.02516302 3.455746e-63 0.38859693 0.5365145 0.72429902 4.703531e-01 3.70542691 0.5677936 6.52601053 1.895255e-09 -1.26698852 0.7587461 -1.66984520 9.766984e-02 20.539 20.539 11.5832 0.0009167 156.641 39.160 22.0852 1.520e-13 57.442 14.361 8.0989 8.649e-06
NM_001040197 AGTRAP chr1 11718729 + 14.06227699 0.4014907 35.02516302 3.455746e-63 0.38859693 0.5365145 0.72429902 4.703531e-01 2.76383799 0.5677936 4.86768091 3.627743e-06 -0.04983226 0.7587461 -0.06567712 9.477489e-01 20.539 20.539 11.5832 0.0009167 156.641 39.160 22.0852 1.520e-13 57.442 14.361 8.0989 8.649e-06
NM_001040196 AGTRAP chr1 11718729 + 14.06227699 0.4014907 35.02516302 3.455746e-63 0.38859693 0.5365145 0.72429902 4.703531e-01 -0.20062281 0.5677936 -0.35333758 7.244823e-01 2.88132504 0.7587461 3.79748254 2.350980e-04 20.539 20.539 11.5832 0.0009167 156.641 39.160 22.0852 1.520e-13 57.442 14.361 8.0989 8.649e-06
NM_001040194 AGTRAP chr1 11718729 + 14.06227699 0.4014907 35.02516302 3.455746e-63 0.38859693 0.5365145 0.72429902 4.703531e-01 2.30827823 0.5677936 4.06534751 8.810000e-05 0.57551754 0.7587461 0.75851138 4.496966e-01 20.539 20.539 11.5832 0.0009167 156.641 39.160 22.0852 1.520e-13 57.442 14.361 8.0989 8.649e-06
NM_000030 AGXT chr2 241456835 + 4.465753 1.813318 2.4627520 0.02170098 1.616185 2.423148 0.6669773 0.51142307 NA NA NA NA NA NA NA NA 16.09 16.090 0.4449 0.5114 NA NA NA NA NA NA NA NA
NM_031900 AGXT2 chr5 35083997 - 3.808232 1.814199 2.0991254 0.04698169 1.057905 2.424326 0.4363709 0.66663653 NA NA NA NA NA NA NA NA 6.89 6.894 0.1904 0.6666 NA NA NA NA NA NA NA NA
NM_001146627 AGXT2L1 chr4 109903684 - 4.93524105 1.276495 3.86624475 0.0001835141 -2.90589390 1.705788 -1.70354943 0.0911662052 NA NA NA NA NA NA NA NA 336.69 336.69 18.7845 3.151e-05 3.00 0.75 0.0418 0.9966 4.74 1.19 0.0661 0.9919
NM_001146590 AGXT2L1 chr4 109903684 - 4.93524105 1.276495 3.86624475 0.0001835141 -2.90589390 1.705788 -1.70354943 0.0911662052 0.62780103 1.805236 0.34776671 0.7286511170 -0.82553488 2.412348 -0.34221214 0.7328158746 336.69 336.69 18.7845 3.151e-05 3.00 0.75 0.0418 0.9966 4.74 1.19 0.0661 0.9919
NR_027475 AGXT2L1 chr4 109903684 - 4.93524105 1.276495 3.86624475 0.0001835141 -2.90589390 1.705788 -1.70354943 0.0911662052 -0.05158329 1.805236 -0.02857426 0.9772536668 0.12642217 2.412348 0.05240627 0.9582959062 336.69 336.69 18.7845 3.151e-05 3.00 0.75 0.0418 0.9966 4.74 1.19 0.0661 0.9919
NR_027474 AGXT2L1 chr4 109903684 - 4.93524105 1.276495 3.86624475 0.0001835141 -2.90589390 1.705788 -1.70354943 0.0911662052 0.60428895 1.805236 0.33474232 0.7384292415 -0.53898479 2.412348 -0.22342743 0.8235992615 336.69 336.69 18.7845 3.151e-05 3.00 0.75 0.0418 0.9966 4.74 1.19 0.0661 0.9919
NM_031279 AGXT2L1 chr4 109903684 - 4.93524105 1.276495 3.86624475 0.0001835141 -2.90589390 1.705788 -1.70354943 0.0911662052 0.82346887 1.805236 0.45615576 0.6491382573 -0.76383343 2.412348 -0.31663480 0.7520947741 336.69 336.69 18.7845 3.151e-05 3.00 0.75 0.0418 0.9966 4.74 1.19 0.0661 0.9919
NM_153373 AGXT2L2 chr5 177592409 - 17.3193502 0.1905085 90.9111749 6.526880e-31 0.1909635 0.2545777 0.7501189 4.607882e-01 NA NA NA NA NA NA NA NA 0.2246 0.22464 0.5627 0.4608 NA NA NA NA NA NA NA NA
NM_015446 AHCTF1 chr1 245161349 - 16.4660670 0.1896056 86.843762 1.864829e-30 -0.4689352 0.2533712 -1.850783 7.708665e-02 NA NA NA NA NA NA NA NA 1.3546 1.35459 3.4254 0.07709 NA NA NA NA NA NA NA NA
NM_000687 AHCY chr20 32354876 - 20.4778051 0.2120353 96.577333 1.630380e-31 -0.3360338 0.2833441 -1.185956 2.477472e-01 NA NA NA NA NA NA NA NA 0.6956 0.69558 1.4065 0.2477 NA NA NA NA NA NA NA NA
NM_006621 AHCYL1 chr1 110328831 + 19.815695 0.1544138 128.328502 2.388381e-34 -0.398395 0.2063442 -1.930731 6.593480e-02 NA NA NA NA NA NA NA NA 0.9777 0.97771 3.7277 0.06593 NA NA NA NA NA NA NA NA
NM_015328 AHCYL2 chr7 128652091 + 15.4708001 0.4250140 36.4006835 2.014708e-56 -0.7673456 0.5679488 -1.3510822 1.799825e-01 NA NA NA NA NA NA NA NA 27.607 27.607 13.8937 0.0003339 136.979 45.660 22.9792 3.446e-11 5.060 1.687 0.8488 0.4707421
NM_001130722 AHCYL2 chr7 128802720 + 15.4708001 0.4250140 36.4006835 2.014708e-56 -0.7673456 0.5679488 -1.3510822 1.799825e-01 -2.7880271 0.6010606 -4.6385127 1.158071e-05 0.2354490 0.8032010 0.2931383 7.700766e-01 27.607 27.607 13.8937 0.0003339 136.979 45.660 22.9792 3.446e-11 5.060 1.687 0.8488 0.4707421
NM_001130723 AHCYL2 chr7 128795200 + 15.4708001 0.4250140 36.4006835 2.014708e-56 -0.7673456 0.5679488 -1.3510822 1.799825e-01 -1.1745186 0.6010606 -1.9540769 5.372917e-02 -0.9499481 0.8032010 -1.1827030 2.399744e-01 27.607 27.607 13.8937 0.0003339 136.979 45.660 22.9792 3.446e-11 5.060 1.687 0.8488 0.4707421
NM_001130720 AHCYL2 chr7 128652091 + 15.4708001 0.4250140 36.4006835 2.014708e-56 -0.7673456 0.5679488 -1.3510822 1.799825e-01 0.3709700 0.6010606 0.6171925 5.386323e-01 -0.4500922 0.8032010 -0.5603731 5.765870e-01 27.607 27.607 13.8937 0.0003339 136.979 45.660 22.9792 3.446e-11 5.060 1.687 0.8488 0.4707421
NM_001029882 AHDC1 chr1 27802730 - 16.5677715 0.1807445 91.664067 5.401827e-31 0.5405843 0.2415299 2.238167 3.518376e-02 NA NA NA NA NA NA NA NA 1.8001 1.80015 5.0094 0.03518 NA NA NA NA NA NA NA NA
NM_001134831 AHI1 chr6 135860596 - 13.2915361 0.3931467 33.8080851 1.130009e-53 0.7290216 0.5253643 1.3876496 1.685957e-01 NA NA NA NA NA NA NA NA 2.601 2.60115 1.5299 0.2193 8.748 2.91594 1.7151 0.1694 2.827 0.94221 0.5542 0.6466
NM_001134830 AHI1 chr6 135860596 - 13.2915361 0.3931467 33.8080851 1.130009e-53 0.7290216 0.5253643 1.3876496 1.685957e-01 0.9245601 0.5559934 1.6628978 9.973622e-02 -0.2528855 0.7429774 -0.3403677 7.343556e-01 2.601 2.60115 1.5299 0.2193 8.748 2.91594 1.7151 0.1694 2.827 0.94221 0.5542 0.6466
NM_017651 AHI1 chr6 135860596 - 13.2915361 0.3931467 33.8080851 1.130009e-53 0.7290216 0.5253643 1.3876496 1.685957e-01 0.4093367 0.5559934 0.7362259 4.634663e-01 -0.4383740 0.7429774 -0.5900233 5.566214e-01 2.601 2.60115 1.5299 0.2193 8.748 2.91594 1.7151 0.1694 2.827 0.94221 0.5542 0.6466
NM_001134832 AHI1 chr6 135860596 - 13.2915361 0.3931467 33.8080851 1.130009e-53 0.7290216 0.5253643 1.3876496 1.685957e-01 0.7249521 0.5559934 1.3038863 1.955254e-01 -0.9251885 0.7429774 -1.2452445 2.162042e-01 2.601 2.60115 1.5299 0.2193 8.748 2.91594 1.7151 0.1694 2.827 0.94221 0.5542 0.6466
NM_001620 AHNAK chr11 62070908 - 19.6233621 0.3265975 60.084241 2.316359e-45 -0.8993923 0.4364342 -2.060774 4.500489e-02 NA NA NA NA NA NA NA NA 3.608 3.608 3.0754 0.08615 97.905 97.905 83.4426 6.673e-12 1.581 1.581 1.3472 0.25175
NM_024060 AHNAK chr11 62070908 - 19.6233621 0.3265975 60.084241 2.316359e-45 -0.8993923 0.4364342 -2.060774 4.500489e-02 -3.1998291 0.4618786 -6.927858 1.169124e-08 0.7163976 0.6172112 1.160701 2.517519e-01 3.608 3.608 3.0754 0.08615 97.905 97.905 83.4426 6.673e-12 1.581 1.581 1.3472 0.25175
NM_138420 AHNAK2 chr14 104515739 - 15.0516573 0.4535943 33.1830860 6.252025e-21 -0.4221852 0.6061408 -0.6965135 4.930871e-01 NA NA NA NA NA NA NA NA 1.098 1.0980 0.4851 0.4931 NA NA NA NA NA NA NA NA
NM_001621 AHR chr7 17304801 + 17.1474259 0.3633398 47.1939151 2.126132e-24 -0.2741227 0.4855332 -0.5645808 5.778242e-01 NA NA NA NA NA NA NA NA 0.463 0.46288 0.3188 0.5778 NA NA NA NA NA NA NA NA
NM_020731 AHRR chr5 357291 + 12.518328 0.3737621 33.4927729 5.070342e-21 -0.269544 0.4994606 -0.5396703 5.946113e-01 NA NA NA NA NA NA NA NA 0.448 0.44755 0.2912 0.5946 NA NA NA NA NA NA NA NA
NM_012111 AHSA1 chr14 76994126 + 20.1605215 0.1470175 137.1300776 5.203719e-35 -0.0749956 0.1964604 -0.3817339 7.061628e-01 NA NA NA NA NA NA NA NA 0.0346 0.034646 0.1457 0.7062 NA NA NA NA NA NA NA NA
NM_152392 AHSA2 chr2 61258059 + 17.2703546 0.2470598 69.9035396 2.692971e-28 0.2049777 0.3301475 0.6208669 5.407917e-01 NA NA NA NA NA NA NA NA 0.2588 0.25882 0.3855 0.5408 NA NA NA NA NA NA NA NA
NM_001622 AHSG chr3 187813544 + 7.105427e-16 1.097698 6.473024e-16 1.00000000 2.947530e+00 1.466861 2.009413e+00 0.05636886 NA NA NA NA NA NA NA NA 53.518 53.518 4.0377 0.05637 NA NA NA NA NA NA NA NA
NM_020661 AICDA chr12 8656709 - 3.314643 1.490803 2.223394 0.0362953 3.311859 1.992170 1.662439 0.1099949 NA NA NA NA NA NA NA NA 67.57 67.565 2.7637 0.11 NA NA NA NA NA NA NA NA
NM_022831 AIDA chr1 220952487 - 17.0466352 0.2921540 58.348120 1.680067e-26 -0.4034457 0.3904072 -1.033397 3.121624e-01 NA NA NA NA NA NA NA NA 1.0027 1.00265 1.0679 0.3122 NA NA NA NA NA NA NA NA
NM_001623 AIF1 chr6 31691012 + 17.7902206 0.3792364 46.9106355 4.440640e-54 2.3575084 0.5067760 4.6519736 1.537628e-05 NA NA NA NA NA NA NA NA 66.00 66.001 41.720 1.253e-08 417.48 208.739 131.945 2.2e-16 12.48 6.238 3.943 0.02391
NM_004847 AIF1 chr6 31690973 + 17.7902206 0.3792364 46.9106355 4.440640e-54 2.3575084 0.5067760 4.6519736 1.537628e-05 -5.9017354 0.5363213 -11.0041048 7.791488e-17 0.2197108 0.7166894 0.3065634 7.600989e-01 66.00 66.001 41.720 1.253e-08 417.48 208.739 131.945 2.2e-16 12.48 6.238 3.943 0.02391
NM_032955 AIF1 chr6 31691768 + 17.7902206 0.3792364 46.9106355 4.440640e-54 2.3575084 0.5067760 4.6519736 1.537628e-05 -2.0415905 0.5363213 -3.8066558 3.016901e-04 -1.6227075 0.7166894 -2.2641711 2.670970e-02 66.00 66.001 41.720 1.253e-08 417.48 208.739 131.945 2.2e-16 12.48 6.238 3.943 0.02391
NM_031426 AIF1L chr9 132961684 + 16.457644 0.4749036 34.654708 2.348210e-21 1.933173 0.6346166 3.046206 5.732036e-03 NA NA NA NA NA NA NA NA 23.021 23.0209 9.2794 0.005732 NA NA NA NA NA NA NA NA
NM_145812 AIFM1 chrX 129127542 - 12.5512111 0.3413956 36.7644231 2.064805e-65 1.2676723 0.4562090 2.7787095 6.376070e-03 NA NA NA NA NA NA NA NA 12.97 12.966 10.1136 0.001892 555.08 138.770 108.2401 2.2e-16 17.79 4.448 3.4694 0.010275
NM_145813 AIFM1 chrX 129127489 - 12.5512111 0.3413956 36.7644231 2.064805e-65 1.2676723 0.4562090 2.7787095 6.376070e-03 2.5148349 0.4828062 5.2087871 8.436480e-07 -0.7988691 0.6451770 -1.2382169 2.181574e-01 12.97 12.966 10.1136 0.001892 555.08 138.770 108.2401 2.2e-16 17.79 4.448 3.4694 0.010275
NM_001130847 AIFM1 chrX 129127542 - 12.5512111 0.3413956 36.7644231 2.064805e-65 1.2676723 0.4562090 2.7787095 6.376070e-03 0.3437088 0.4828062 0.7118981 4.779696e-01 -0.9251116 0.6451770 -1.4338881 1.543177e-01 12.97 12.966 10.1136 0.001892 555.08 138.770 108.2401 2.2e-16 17.79 4.448 3.4694 0.010275
NM_001130846 AIFM1 chrX 129099696 - 12.5512111 0.3413956 36.7644231 2.064805e-65 1.2676723 0.4562090 2.7787095 6.376070e-03 -0.9948774 0.4828062 -2.0606142 4.159559e-02 0.4035375 0.6451770 0.6254680 5.329032e-01 12.97 12.966 10.1136 0.001892 555.08 138.770 108.2401 2.2e-16 17.79 4.448 3.4694 0.010275
NM_004208 AIFM1 chrX 129127542 - 12.5512111 0.3413956 36.7644231 2.064805e-65 1.2676723 0.4562090 2.7787095 6.376070e-03 5.9678624 0.4828062 12.3607814 7.617243e-23 -1.7737559 0.6451770 -2.7492548 6.938591e-03 12.97 12.966 10.1136 0.001892 555.08 138.770 108.2401 2.2e-16 17.79 4.448 3.4694 0.010275
NM_032797 AIFM2 chr10 71562696 - 16.1361810 0.1719204 93.858417 3.139361e-31 0.7191337 0.2297384 3.130229 4.698240e-03 NA NA NA NA NA NA NA NA 3.1857 3.1857 9.7983 0.004698 NA NA NA NA NA NA NA NA
NM_001018060 AIFM3 chr22 19649418 + 11.2075910 0.5512421 20.3315226 8.504558e-36 0.7127451 0.7366282 0.9675778 3.357920e-01 NA NA NA NA NA NA NA NA 9.203 9.2035 2.7534 0.10045 33.854 11.2846 3.3760 0.02169 2.386 0.7955 0.2380 0.86966
NM_144704 AIFM3 chr22 19649418 + 11.2075910 0.5512421 20.3315226 8.504558e-36 0.7127451 0.7366282 0.9675778 3.357920e-01 -1.2015769 0.7795740 -1.5413249 1.266704e-01 0.3507090 1.0417496 0.3366538 7.371446e-01 9.203 9.2035 2.7534 0.10045 33.854 11.2846 3.3760 0.02169 2.386 0.7955 0.2380 0.86966
NR_027464 AIFM3 chr22 19651447 + 11.2075910 0.5512421 20.3315226 8.504558e-36 0.7127451 0.7366282 0.9675778 3.357920e-01 -1.4653351 0.7795740 -1.8796612 6.331913e-02 -0.2807400 1.0417496 -0.2694889 7.881570e-01 9.203 9.2035 2.7534 0.10045 33.854 11.2846 3.3760 0.02169 2.386 0.7955 0.2380 0.86966
NM_001146288 AIFM3 chr22 19651447 + 11.2075910 0.5512421 20.3315226 8.504558e-36 0.7127451 0.7366282 0.9675778 3.357920e-01 -0.7395488 0.7795740 -0.9486576 3.452801e-01 -0.4763028 1.0417496 -0.4572142 6.485949e-01 9.203 9.2035 2.7534 0.10045 33.854 11.2846 3.3760 0.02169 2.386 0.7955 0.2380 0.86966
NM_016108 AIG1 chr6 143423716 + 18.5510353 0.2378885 77.9820549 2.199124e-29 -0.1777416 0.3178919 -0.5591259 5.814798e-01 NA NA NA NA NA NA NA NA 0.1946 0.19461 0.3126 0.5815 NA NA NA NA NA NA NA NA
NM_001624 AIM1 chr6 107066423 + 16.5150229 0.5248066 31.468778 2.064912e-20 0.7135814 0.7013023 1.017509 3.194959e-01 NA NA NA NA NA NA NA NA 3.137 3.1367 1.0353 0.3195 NA NA NA NA NA NA NA NA
NM_001039775 AIM1L chr1 26553208 - 11.7315625 0.7070015 16.5934045 2.710241e-14 0.3679641 0.9447706 0.3894746 7.005080e-01 NA NA NA NA NA NA NA NA 0.834 0.8340 0.1517 0.7005 NA NA NA NA NA NA NA NA
NM_004833 AIM2 chr1 157313271 - 13.075261 0.6382972 20.484597 2.867641e-16 1.479579 0.8529605 1.734639 9.618865e-02 NA NA NA NA NA NA NA NA 13.485 13.4852 3.009 0.09619 NA NA NA NA NA NA NA NA
NM_003977 AIP chr11 67007081 + 19.48134421 0.1526686 127.6054 2.719380e-34 -0.05379798 0.2040120 -0.2637 7.943593e-01 NA NA NA NA NA NA NA NA 0.0178 0.017828 0.0695 0.7944 NA NA NA NA NA NA NA NA
NM_001033054 AIPL1 chr17 6279243 - 0.62086411 1.096147 0.56640606 0.57295553 2.48686455 1.464788 1.69776464 0.09405832 NA NA NA NA NA NA NA NA 114.74 114.745 8.6817 0.004381 0.11 0.057 0.0043 0.995681 0.09 0.046 0.0034 0.996562
NM_014336 AIPL1 chr17 6279243 - 0.62086411 1.096147 0.56640606 0.57295553 2.48686455 1.464788 1.69776464 0.09405832 -0.02245333 1.550185 -0.01448429 0.98848541 -0.07842907 2.071522 -0.03786060 0.96990816 114.74 114.745 8.6817 0.004381 0.11 0.057 0.0043 0.995681 0.09 0.046 0.0034 0.996562
NM_001033055 AIPL1 chr17 6279243 - 0.62086411 1.096147 0.56640606 0.57295553 2.48686455 1.464788 1.69776464 0.09405832 -0.02574236 1.550185 -0.01660599 0.98679887 0.09327591 2.071522 0.04502771 0.96421529 114.74 114.745 8.6817 0.004381 0.11 0.057 0.0043 0.995681 0.09 0.046 0.0034 0.996562
NM_000658 AIRE chr21 44534702 + 3.5586781 1.561192 2.2794623 0.02732536 1.8030580 2.086230 0.8642660 0.39192634 NA NA NA NA NA NA NA NA 54.81 54.813 2.0445 0.1595 1.76 1.760 0.0656 0.7990 1.16 1.155 0.0431 0.8365
NM_000383 AIRE chr21 44530191 + 3.5586781 1.561192 2.2794623 0.02732536 1.8030580 2.086230 0.8642660 0.39192634 -0.7181643 2.207859 -0.3252764 0.74644681 0.6124578 2.950375 0.2075864 0.83646824 54.81 54.813 2.0445 0.1595 1.76 1.760 0.0656 0.7990 1.16 1.155 0.0431 0.8365
NM_001042478 AJAP1 chr1 4614965 + 9.4225918 0.9075699 10.3822211 1.217989e-13 -0.1463670 1.2127913 -0.1206861 9.044653e-01 NA NA NA NA NA NA NA NA 1.11 1.1056 0.1220 0.72845 31.05 31.0508 3.4270 0.07056 0.29 0.2891 0.0319 0.85901
NM_018836 AJAP1 chr1 4614965 + 9.4225918 0.9075699 10.3822211 1.217989e-13 -0.1463670 1.2127913 -0.1206861 9.044653e-01 1.7476718 1.2834977 1.3616478 1.799412e-01 -0.3063925 1.7151460 -0.1786393 8.590054e-01 1.11 1.1056 0.1220 0.72845 31.05 31.0508 3.4270 0.07056 0.29 0.2891 0.0319 0.85901
NM_000476 AK1 chr9 129679843 - 17.9474250 0.2545754 70.4994469 2.217274e-28 0.2829428 0.3401907 0.8317182 4.141201e-01 NA NA NA NA NA NA NA NA 0.4931 0.49315 0.6918 0.4141 NA NA NA NA NA NA NA NA
NM_001625 AK2 chr1 33275058 - 18.91641238 0.1658591 114.05111947 4.472234e-58 0.04861948 0.2216385 0.21936386 8.273371e-01 NA NA NA NA NA NA NA NA 0.0445 0.0445 0.1469 0.7033 8.6175 8.6175 28.4779 2.819e-06 0.0016 0.0016 0.0053 0.9421
NM_013411 AK2 chr1 33275079 - 18.91641238 0.1658591 114.05111947 4.472234e-58 0.04861948 0.2216385 0.21936386 8.273371e-01 -0.84312823 0.2345601 -3.59450766 7.891249e-04 0.02290813 0.3134442 0.07308518 9.420552e-01 0.0445 0.0445 0.1469 0.7033 8.6175 8.6175 28.4779 2.819e-06 0.0016 0.0016 0.0053 0.9421
NM_016282 AK3 chr9 4731227 - 18.38031311 0.2494240 73.69102238 8.043170e-29 0.02921108 0.3333069 0.08764018 9.309213e-01 NA NA NA NA NA NA NA NA 0.0053 0.00526 0.0077 0.9309 NA NA NA NA NA NA NA NA
NM_203464 AK3L1 chr1 65385820 + 14.31997338 0.4829903 29.64857139 5.453572e-41 0.36875504 0.6454230 0.57133856 5.696266e-01 NA NA NA NA NA NA NA NA 0.218 0.2182 0.0850 0.77144 43.390 21.6949 8.4545 0.00052 2.314 1.1572 0.4510 0.63889
NM_013410 AK3L1 chr1 65386438 + 14.31997338 0.4829903 29.64857139 5.453572e-41 0.36875504 0.6454230 0.57133856 5.696266e-01 1.23676932 0.6830515 1.81065316 7.454813e-02 -0.76042401 0.9127659 -0.83309858 4.076637e-01 0.218 0.2182 0.0850 0.77144 43.390 21.6949 8.4545 0.00052 2.314 1.1572 0.4510 0.63889
NM_001005353 AK3L1 chr1 65386101 + 14.31997338 0.4829903 29.64857139 5.453572e-41 0.36875504 0.6454230 0.57133856 5.696266e-01 -1.03607567 0.6830515 -1.51683394 1.338770e-01 -0.01982699 0.9127659 -0.02172187 9.827325e-01 0.218 0.2182 0.0850 0.77144 43.390 21.6949 8.4545 0.00052 2.314 1.1572 0.4510 0.63889
NM_012093 AK5 chr1 77520875 + 11.8387933 0.6633558 17.8468229 2.632296e-22 -0.1871901 0.8864465 -0.2111691 8.336881e-01 NA NA NA NA NA NA NA NA 15.986 15.986 3.3027 0.07568 113.250 113.250 23.3966 1.516e-05 11.164 11.164 2.3064 0.13568
NM_174858 AK5 chr1 77520330 + 11.8387933 0.6633558 17.8468229 2.632296e-22 -0.1871901 0.8864465 -0.2111691 8.336881e-01 4.0761496 0.9381268 4.3449881 7.611322e-05 -1.9038693 1.2536246 -1.5186917 1.356838e-01 15.986 15.986 3.3027 0.07568 113.250 113.250 23.3966 1.516e-05 11.164 11.164 2.3064 0.13568
NM_152327 AK7 chr14 95928201 + 12.735074 1.075339 11.842845 2.874033e-11 -2.171602 1.436982 -1.511224 1.443499e-01 NA NA NA NA NA NA NA NA 29.05 29.05 2.2838 0.1443 NA NA NA NA NA NA NA NA
NM_003488 AKAP1 chr17 52517552 + 18.43442596 0.1313777 140.3162471 3.070056e-35 0.03317429 0.1755608 0.1889618 8.517803e-01 NA NA NA NA NA NA NA NA 0.0068 0.006779 0.0357 0.8518 NA NA NA NA NA NA NA NA
NM_007202 AKAP10 chr17 19821721 - 17.447760 0.4337759 40.222983 8.047053e-23 -1.074603 0.5796574 -1.853858 7.662912e-02 NA NA NA NA NA NA NA NA 7.113 7.1134 3.4368 0.07663 NA NA NA NA NA NA NA NA
NM_016248 AKAP11 chr13 41744289 + 16.7030745 0.2154372 77.531063 2.511739e-29 -0.6176505 0.2878901 -2.145439 4.270600e-02 NA NA NA NA NA NA NA NA 2.350 2.34999 4.6029 0.04271 NA NA NA NA NA NA NA NA
NM_005100 AKAP12 chr6 151602827 + 15.6822994 0.5449559 28.7771883 4.641512e-31 -0.4038099 0.7282280 -0.5545103 5.819158e-01 NA NA NA NA NA NA NA NA 1.353 1.3533 0.4143 0.5230 6.622 6.6215 2.0269 0.1613 0.065 0.0645 0.0198 0.8888
NM_144497 AKAP12 chr6 151688359 + 15.6822994 0.5449559 28.7771883 4.641512e-31 -0.4038099 0.7282280 -0.5545103 5.819158e-01 -0.8088834 0.7706841 -1.0495655 2.994010e-01 0.1447575 1.0298699 0.1405590 8.888320e-01 1.353 1.3533 0.4143 0.5230 6.622 6.6215 2.0269 0.1613 0.065 0.0645 0.0198 0.8888
NM_007200 AKAP13 chr15 83724875 + 15.9818568 0.3308481 48.3057195 6.235253e-55 0.3040675 0.4421144 0.6877575 4.939110e-01 NA NA NA NA NA NA NA NA 0.117 0.1175 0.0976 0.75570 50.728 25.3638 21.0651 7.229e-08 6.325 3.1624 2.6264 0.07956
NM_006738 AKAP13 chr15 83724875 + 15.9818568 0.3308481 48.3057195 6.235253e-55 0.3040675 0.4421144 0.6877575 4.939110e-01 -1.3215783 0.4678899 -2.8245497 6.185089e-03 0.3531594 0.6252442 0.5648344 5.740182e-01 0.117 0.1175 0.0976 0.75570 50.728 25.3638 21.0651 7.229e-08 6.325 3.1624 2.6264 0.07956
NM_144767 AKAP13 chr15 84021272 + 15.9818568 0.3308481 48.3057195 6.235253e-55 0.3040675 0.4421144 0.6877575 4.939110e-01 1.4606557 0.4678899 3.1217936 2.625651e-03 -1.0261595 0.6252442 -1.6412140 1.053038e-01 0.117 0.1175 0.0976 0.75570 50.728 25.3638 21.0651 7.229e-08 6.325 3.1624 2.6264 0.07956
NM_001008535 AKAP14 chrX 118913964 + 5.2056561 1.413661 3.68239423 0.0004549337 -3.6123350 1.889084 -1.91221555 0.0600008980 NA NA NA NA NA NA NA NA 164.36 164.356 7.4766 0.007936 5.74 2.871 0.1306 0.877764 7.06 3.528 0.1605 0.852062
NM_178813 AKAP14 chrX 118913964 + 5.2056561 1.413661 3.68239423 0.0004549337 -3.6123350 1.889084 -1.91221555 0.0600008980 -0.1457991 1.999218 -0.07292805 0.9420743704 1.4694401 2.671568 0.55002914 0.5840755326 164.36 164.356 7.4766 0.007936 5.74 2.871 0.1306 0.877764 7.06 3.528 0.1605 0.852062
NM_001008534 AKAP14 chrX 118913964 + 5.2056561 1.413661 3.68239423 0.0004549337 -3.6123350 1.889084 -1.91221555 0.0600008980 0.1301440 1.999218 0.06509744 0.9482846551 0.4208548 2.671568 0.15753102 0.8752864523 164.36 164.356 7.4766 0.007936 5.74 2.871 0.1306 0.877764 7.06 3.528 0.1605 0.852062
NM_001136562 AKAP2 chr9 111927604 + 15.05039776 0.5343494 28.1658388 1.183258e-30 0.09958328 0.7140544 0.1394618 8.896941e-01 NA NA NA NA NA NA NA NA 1.864 1.86397 0.5935 0.4450 0.278 0.27757 0.0884 0.7676 1.032 1.03172 0.3285 0.5693
NM_001004065 AKAP2 chr9 111850797 + 15.05039776 0.5343494 28.1658388 1.183258e-30 0.09958328 0.7140544 0.1394618 8.896941e-01 -0.17509578 0.7556841 -0.2317050 8.177948e-01 0.57876927 1.0098254 0.5731380 5.693426e-01 1.864 1.86397 0.5935 0.4450 0.278 0.27757 0.0884 0.7676 1.032 1.03172 0.3285 0.5693
NM_006422 AKAP3 chr12 4624604 - 12.6801825 0.4519668 28.055560 2.714512e-19 -0.6486275 0.6039661 -1.073947 2.939849e-01 NA NA NA NA NA NA NA NA 2.592 2.5916 1.1534 0.294 NA NA NA NA NA NA NA NA
NM_004857 AKAP5 chr14 64001970 + 13.4239877 0.4780114 28.0829891 2.655808e-19 -0.2252775 0.6387695 -0.3526741 7.275442e-01 NA NA NA NA NA NA NA NA 0.313 0.31262 0.1244 0.7275 NA NA NA NA NA NA NA NA
NM_004274 AKAP6 chr14 31868230 + 12.5391380 0.3151966 39.781963 1.033390e-22 -0.4386175 0.4211991 -1.041354 3.085345e-01 NA NA NA NA NA NA NA NA 1.1851 1.1851 1.0844 0.3085 NA NA NA NA NA NA NA NA
NM_138633 AKAP7 chr6 131613197 + 11.611806341 0.3440991 33.74552989 1.274377e-44 1.135360307 0.4598218 2.46913132 1.602368e-02 NA NA NA NA NA NA NA NA 13.589 13.589 10.434 0.001897 85.182 42.591 32.701 1.024e-10 2.954 1.477 1.134 0.327654
NM_004842 AKAP7 chr6 131613197 + 11.611806341 0.3440991 33.74552989 1.274377e-44 1.135360307 0.4598218 2.46913132 1.602368e-02 0.110123031 0.4866296 0.22629743 8.216391e-01 0.009729636 0.6502862 0.01496208 9.881056e-01 13.589 13.589 10.434 0.001897 85.182 42.591 32.701 1.024e-10 2.954 1.477 1.134 0.327654
NM_016377 AKAP7 chr6 131508154 + 11.611806341 0.3440991 33.74552989 1.274377e-44 1.135360307 0.4598218 2.46913132 1.602368e-02 2.788510579 0.4866296 5.73025260 2.412159e-07 -0.843226297 0.6502862 -1.29670034 1.990540e-01 13.589 13.589 10.434 0.001897 85.182 42.591 32.701 1.024e-10 2.954 1.477 1.134 0.327654
NM_005858 AKAP8 chr19 15351603 - 17.1432726 0.1158962 147.919197 9.133251e-36 0.4728801 0.1548728 3.053345 5.636315e-03 NA NA NA NA NA NA NA NA 1.3775 1.37747 9.3229 0.005636 NA NA NA NA NA NA NA NA
NM_014371 AKAP8L chr19 15390833 - 19.0604317 0.2468279 77.221547 2.752861e-29 0.5187715 0.3298376 1.572809 1.294196e-01 NA NA NA NA NA NA NA NA 1.6578 1.65780 2.4737 0.1294 NA NA NA NA NA NA NA NA
NM_147185 AKAP9 chr7 91408125 + 15.5177674 0.2443261 63.512532 1.858634e-46 -0.7421284 0.3264944 -2.273020 2.774158e-02 NA NA NA NA NA NA NA NA 2.603 2.603 3.9640 0.05244 39.022 39.022 59.4262 7.972e-10 0.983 0.983 1.4971 0.22735
NM_005751 AKAP9 chr7 91408125 + 15.5177674 0.2443261 63.512532 1.858634e-46 -0.7421284 0.3264944 -2.273020 2.774158e-02 1.4504739 0.3455292 4.197833 1.219955e-04 0.5649593 0.4617329 1.223563 2.273479e-01 2.603 2.603 3.9640 0.05244 39.022 39.022 59.4262 7.972e-10 0.983 0.983 1.4971 0.22735
NM_145025 AKD2 chr6 110119108 - 14.7098711 0.2940690 50.0218435 9.377984e-42 -0.2567095 0.3929662 -0.6532611 5.168401e-01 NA NA NA NA NA NA NA NA 0.170 0.170 0.1787 0.6745 51.541 51.541 54.1831 2.627e-09 0.239 0.239 0.2512 0.6186
NM_001145128 AKD2 chr6 110119108 - 14.7098711 0.2940690 50.0218435 9.377984e-42 -0.2567095 0.3929662 -0.6532611 5.168401e-01 -2.1865637 0.4158763 -5.2577262 3.683918e-06 0.2785216 0.5557381 0.5011743 6.186385e-01 0.170 0.170 0.1787 0.6745 51.541 51.541 54.1831 2.627e-09 0.239 0.239 0.2512 0.6186
NM_001136275 AKIRIN1 chr1 39229503 + 13.454843 0.3104501 43.339800 6.000551e-39 1.731763 0.4148563 4.174369 1.314563e-04 NA NA NA NA NA NA NA NA 4.763 4.763 4.4927 0.0394670 171.201 171.201 161.4843 2.2e-16 15.179 15.179 14.3175 0.0004449
NM_024595 AKIRIN1 chr1 39229503 + 13.454843 0.3104501 43.339800 6.000551e-39 1.731763 0.4148563 4.174369 1.314563e-04 4.944003 0.4390427 11.260872 8.160019e-15 -2.219967 0.5866955 -3.783848 4.449169e-04 4.763 4.763 4.4927 0.0394670 171.201 171.201 161.4843 2.2e-16 15.179 15.179 14.3175 0.0004449
NM_018064 AKIRIN2 chr6 88468704 - 17.7692797 0.1838664 96.642365 1.605391e-31 0.8263229 0.2457018 3.363113 2.688119e-03 NA NA NA NA NA NA NA NA 4.2061 4.2061 11.31 0.002688 NA NA NA NA NA NA NA NA
NM_030767 AKNA chr9 116196506 - 15.683655 0.2826129 55.495184 5.280570e-26 1.442288 0.3776574 3.819038 8.807904e-04 NA NA NA NA NA NA NA NA 12.814 12.8140 14.585 0.0008808 NA NA NA NA NA NA NA NA
NM_006066 AKR1A1 chr1 45789085 + 17.8898298 0.2455507 72.8559458 3.579686e-49 0.5224276 0.3281310 1.5921314 1.182047e-01 NA NA NA NA NA NA NA NA 1.266 1.266 1.9086 0.1738 38.416 38.416 57.9208 1.116e-09 0.502 0.502 0.7570 0.3888
NM_153326 AKR1A1 chr1 45789085 + 17.8898298 0.2455507 72.8559458 3.579686e-49 0.5224276 0.3281310 1.5921314 1.182047e-01 1.9791775 0.3472612 5.6993920 8.153205e-07 -0.4037583 0.4640472 -0.8700802 3.887744e-01 1.266 1.266 1.9086 0.1738 38.416 38.416 57.9208 1.116e-09 0.502 0.502 0.7570 0.3888
NM_001628 AKR1B1 chr7 133794428 - 17.404233 0.2414542 72.080875 1.334099e-28 1.624527 0.3226568 5.034846 4.278466e-05 NA NA NA NA NA NA NA NA 16.257 16.2568 25.35 4.278e-05 NA NA NA NA NA NA NA NA
NM_020299 AKR1B10 chr7 133862884 + 9.049544 1.474633 6.136813 2.925826e-06 4.122433 1.970561 2.092010 4.767155e-02 NA NA NA NA NA NA NA NA 104.69 104.69 4.3765 0.04767 NA NA NA NA NA NA NA NA
NM_001080538 AKR1B10L chr7 133884389 + 6.760382 1.914988 3.530247 0.001790922 3.377868 2.559011 1.319990 0.199825997 NA NA NA NA NA NA NA NA 70.29 70.286 1.7424 0.1998 NA NA NA NA NA NA NA NA
NM_001353 AKR1C1 chr10 4995454 + 14.774356 0.6439618 22.942905 2.378200e-17 1.467905 0.8605302 1.705814 1.015129e-01 NA NA NA NA NA NA NA NA 13.273 13.2732 2.9098 0.1015 NA NA NA NA NA NA NA NA
NM_205845 AKR1C2 chr10 5050207 - 14.7515208 0.7272516 20.2839310 1.399590e-24 0.4735288 0.9718308 0.4872544 6.283921e-01 NA NA NA NA NA NA NA NA 5.099 5.099 0.8765 0.35405 38.961 38.961 6.6969 0.01288 0.355 0.355 0.0611 0.80591
NM_001354 AKR1C2 chr10 5050207 - 14.7515208 0.7272516 20.2839310 1.399590e-24 0.4735288 0.9718308 0.4872544 6.283921e-01 -1.9556811 1.0284890 -1.9015090 6.350953e-02 0.3396507 1.3743763 0.2471308 8.059067e-01 5.099 5.099 0.8765 0.35405 38.961 38.961 6.6969 0.01288 0.355 0.355 0.0611 0.80591
NM_003739 AKR1C3 chr10 5126568 + 17.6530709 0.6120180 28.8440377 1.459435e-19 -0.4250385 0.8178435 -0.5197065 6.082342e-01 NA NA NA NA NA NA NA NA 1.113 1.1129 0.2701 0.6082 NA NA NA NA NA NA NA NA
NM_001818 AKR1C4 chr10 5228798 + 10.3117486 1.800035 5.7286362 7.802694e-06 0.6534663 2.405399 0.2716666 7.883020e-01 NA NA NA NA NA NA NA NA 2.63 2.630 0.0738 0.7883 NA NA NA NA NA NA NA NA
NM_001040177 AKR1CL2 chr10 4858402 + 12.6024196 0.9697529 12.9954952 4.433006e-12 0.6679854 1.2958869 0.5154658 6.111470e-01 NA NA NA NA NA NA NA NA 2.749 2.7486 0.2657 0.6111 NA NA NA NA NA NA NA NA
NM_005989 AKR1D1 chr7 137411718 + 5.310259 1.484299 3.5776217 0.001595097 -1.067276 1.983478 -0.5380832 0.595688843 NA NA NA NA NA NA NA NA 7.02 7.0167 0.2895 0.5957 NA NA NA NA NA NA NA NA
NM_003689 AKR7A2 chr1 19511227 - 18.99318404 0.190844 99.52205928 8.183915e-32 0.02058817 0.255026 0.08072968 9.363553e-01 NA NA NA NA NA NA NA NA 0.0026 0.00261 0.0065 0.9364 NA NA NA NA NA NA NA NA
NM_012067 AKR7A3 chr1 19487867 - 17.759673 0.7169193 24.772208 4.351243e-18 -2.066115 0.9580237 -2.156642 4.172579e-02 NA NA NA NA NA NA NA NA 26.296 26.2960 4.6511 0.04173 NA NA NA NA NA NA NA NA
NM_001145289 AKR7L chr1 19473155 - 10.8701181 0.4362231 24.918713 2.357505e-28 0.5852194 0.5829276 1.003931 3.206636e-01 NA NA NA NA NA NA NA NA 1.215 1.215 0.5804 0.45003 49.880 49.880 23.8296 1.307e-05 9.963 9.963 4.7595 0.03428
NM_201252 AKR7L chr1 19473155 - 10.8701181 0.4362231 24.918713 2.357505e-28 0.5852194 0.5829276 1.003931 3.206636e-01 3.0047611 0.6169126 4.870643 1.355052e-05 -1.7985014 0.8243842 -2.181630 3.428380e-02 1.215 1.215 0.5804 0.45003 49.880 49.880 23.8296 1.307e-05 9.963 9.963 4.7595 0.03428
NM_001014431 AKT1 chr14 104333125 - 19.43242226 0.3280023 59.2447828 6.619078e-61 0.06222951 0.4383114 0.1419756 8.875130e-01 NA NA NA NA NA NA NA NA 1.162 1.162 0.9819 0.3252 177.312 88.656 74.9138 2e-16 2.359 1.179 0.9966 0.3744
NM_001014432 AKT1 chr14 104333125 - 19.43242226 0.3280023 59.2447828 6.619078e-61 0.06222951 0.4383114 0.1419756 8.875130e-01 -3.69480522 0.4638652 -7.9652557 2.314043e-11 -0.12599523 0.6198660 -0.2032620 8.395285e-01 1.162 1.162 0.9819 0.3252 177.312 88.656 74.9138 2e-16 2.359 1.179 0.9966 0.3744
NM_005163 AKT1 chr14 104330983 - 19.43242226 0.3280023 59.2447828 6.619078e-61 0.06222951 0.4383114 0.1419756 8.875130e-01 -1.49990572 0.4638652 -3.2334946 1.877318e-03 -0.81298237 0.6198660 -1.3115454 1.940210e-01 1.162 1.162 0.9819 0.3252 177.312 88.656 74.9138 2e-16 2.359 1.179 0.9966 0.3744
NM_001098632 AKT1S1 chr19 55072456 - 16.1275226 0.2852117 56.545799 1.549605e-59 1.6192342 0.3811301 4.248507 6.606657e-05 NA NA NA NA NA NA NA NA 16.707 16.7066 18.6707 5.109e-05 11.980 5.9900 6.6942 0.002203 6.714 3.3571 3.7517 0.028398
NM_032375 AKT1S1 chr19 55072390 - 16.1275226 0.2852117 56.545799 1.549605e-59 1.6192342 0.3811301 4.248507 6.606657e-05 0.8592831 0.4033502 2.130365 3.670886e-02 -1.4607701 0.5389994 -2.710151 8.477455e-03 16.707 16.7066 18.6707 5.109e-05 11.980 5.9900 6.6942 0.002203 6.714 3.3571 3.7517 0.028398
NM_001098633 AKT1S1 chr19 55072424 - 16.1275226 0.2852117 56.545799 1.549605e-59 1.6192342 0.3811301 4.248507 6.606657e-05 1.1726145 0.4033502 2.907187 4.900388e-03 -0.5445060 0.5389994 -1.010216 3.159211e-01 16.707 16.7066 18.6707 5.109e-05 11.980 5.9900 6.6942 0.002203 6.714 3.3571 3.7517 0.028398
NM_001626 AKT2 chr19 45483105 - 19.3798879 0.1290533 150.169688 6.455756e-36 -0.5793868 0.1724547 -3.359647 2.710741e-03 NA NA NA NA NA NA NA NA 2.0678 2.0678 11.287 0.002711 NA NA NA NA NA NA NA NA
NM_181690 AKT3 chr1 242073176 - 13.21167874 0.3461021 38.17278239 1.765901e-36 0.02429173 0.4624983 0.05252284 9.583395e-01 NA NA NA NA NA NA NA NA 0.093 0.093 0.0706 0.7917 96.148 96.148 72.9690 4.756e-11 0.048 0.048 0.0366 0.8491
NM_005465 AKT3 chr1 242073176 - 13.21167874 0.3461021 38.17278239 1.765901e-36 0.02429173 0.4624983 0.05252284 9.583395e-01 2.70331407 0.4894622 5.52302894 1.492226e-06 0.12517781 0.6540714 0.19138247 8.490682e-01 0.093 0.093 0.0706 0.7917 96.148 96.148 72.9690 4.756e-11 0.048 0.048 0.0366 0.8491
NM_022476 AKTIP chr16 52094671 - 16.9525486 0.3400923 49.8469043 1.098644e-41 -0.2764109 0.4544675 -0.6082083 5.460409e-01 NA NA NA NA NA NA NA NA 0.273 0.2734 0.2149 0.6452 8.477 8.4772 6.6630 0.0131 0.200 0.2001 0.1573 0.6935
NM_001012398 AKTIP chr16 52094671 - 16.9525486 0.3400923 49.8469043 1.098644e-41 -0.2764109 0.4544675 -0.6082083 5.460409e-01 -0.9662566 0.4809632 -2.0090034 5.042641e-02 0.2548927 0.6427140 0.3965880 6.935052e-01 0.273 0.2734 0.2149 0.6452 8.477 8.4772 6.6630 0.0131 0.200 0.2001 0.1573 0.6935
NM_000031 ALAD chr9 115203439 - 18.7647147 0.2237508 83.864337 4.152360e-30 -0.8886816 0.2989996 -2.972183 6.820963e-03 NA NA NA NA NA NA NA NA 4.8649 4.8649 8.8339 0.006821 NA NA NA NA NA NA NA NA
NM_000688 ALAS1 chr3 52207184 + 15.5923055 0.2573688 60.5835120 1.590407e-45 -0.2979420 0.3439235 -0.8663030 3.908203e-01 NA NA NA NA NA NA NA NA 0.425 0.425 0.5836 0.4488 79.729 79.729 109.4244 9.532e-14 0.155 0.155 0.2127 0.6468
NM_199166 ALAS1 chr3 52207156 + 15.5923055 0.2573688 60.5835120 1.590407e-45 -0.2979420 0.3439235 -0.8663030 3.908203e-01 2.3999175 0.3639744 6.5936428 3.715177e-08 0.2243258 0.4863813 0.4612138 6.468187e-01 0.425 0.425 0.5836 0.4488 79.729 79.729 109.4244 9.532e-14 0.155 0.155 0.2127 0.6468
NM_000032 ALAS2 chrX 55074222 - 4.96684448 1.366223 3.63545780 0.0005302288 -0.29374563 1.825692 -0.16089553 0.8726458371 NA NA NA NA NA NA NA NA 1.49 1.4945 0.0728 0.7881 1.33 0.6643 0.0324 0.9682 0.09 0.0462 0.0022 0.9978
NM_001037968 ALAS2 chrX 55074222 - 4.96684448 1.366223 3.63545780 0.0005302288 -0.29374563 1.825692 -0.16089553 0.8726458371 0.03092395 1.932130 0.01600510 0.9872765086 -0.07214318 2.581918 -0.02794170 0.9777893077 1.49 1.4945 0.0728 0.7881 1.33 0.6643 0.0324 0.9682 0.09 0.0462 0.0022 0.9978
NM_001037967 ALAS2 chrX 55074222 - 4.96684448 1.366223 3.63545780 0.0005302288 -0.29374563 1.825692 -0.16089553 0.8726458371 -0.34309833 1.932130 -0.17757513 0.8595769257 0.10023535 2.581918 0.03882205 0.9691443717 1.49 1.4945 0.0728 0.7881 1.33 0.6643 0.0324 0.9682 0.09 0.0462 0.0022 0.9978
NM_000477 ALB chr4 74488836 + 11.956916 1.822796 6.5596566 1.079910e-06 -1.215896 2.435814 -0.4991746 6.223976e-01 NA NA NA NA NA NA NA NA 9.11 9.107 0.2492 0.6224 NA NA NA NA NA NA NA NA
NM_001627 ALCAM chr3 106568403 + 19.205431 0.4586784 41.871239 3.233489e-23 -1.088107 0.6129347 -1.775242 8.909427e-02 NA NA NA NA NA NA NA NA 7.293 7.2933 3.1515 0.08909 NA NA NA NA NA NA NA NA
NM_153329 ALDH16A1 chr19 54648285 + 17.4367062 0.3069184 56.812196 2.943798e-44 -0.4785798 0.4101369 -1.166878 2.492733e-01 NA NA NA NA NA NA NA NA 0.002 0.002 0.0021 0.9634 50.615 50.615 48.8478 9.461e-09 2.666 2.666 2.5729 0.1156
NM_001145396 ALDH16A1 chr19 54648285 + 17.4367062 0.3069184 56.812196 2.943798e-44 -0.4785798 0.4101369 -1.166878 2.492733e-01 -2.5332787 0.4340481 -5.836401 5.089912e-07 0.9303692 0.5800212 1.604026 1.155531e-01 0.002 0.002 0.0021 0.9634 50.615 50.615 48.8478 9.461e-09 2.666 2.666 2.5729 0.1156
NM_001017423 ALDH18A1 chr10 97406557 - 16.8576256 0.2879795 58.537595 7.571848e-45 -0.8085619 0.3848288 -2.101095 4.114102e-02 NA NA NA NA NA NA NA NA 2.734 2.734 2.9967 0.09014 46.205 46.205 50.6489 6.089e-09 1.403 1.403 1.5384 0.22115
NM_002860 ALDH18A1 chr10 97406557 - 16.8576256 0.2879795 58.537595 7.571848e-45 -0.8085619 0.3848288 -2.101095 4.114102e-02 1.5445889 0.4072645 3.792594 4.331624e-04 0.6750106 0.5442300 1.240304 2.211524e-01 2.734 2.734 2.9967 0.09014 46.205 46.205 50.6489 6.089e-09 1.403 1.403 1.5384 0.22115
NM_000689 ALDH1A1 chr9 74757789 - 17.2302562 0.6350974 27.1301016 5.745237e-19 0.8457986 0.8486846 0.9965994 3.293291e-01 NA NA NA NA NA NA NA NA 4.407 4.4067 0.9932 0.3293 NA NA NA NA NA NA NA NA
NM_003888 ALDH1A2 chr15 56145198 - 12.5492960 0.7291827 17.2100845 1.144242e-26 -0.1371259 0.9744114 -0.1407269 8.884957e-01 NA NA NA NA NA NA NA NA 0.51 0.5060 0.0865 0.7695 32.89 16.4450 2.8117 0.0670 0.92 0.4581 0.0783 0.9247
NM_170696 ALDH1A2 chr15 56145198 - 12.5492960 0.7291827 17.2100845 1.144242e-26 -0.1371259 0.9744114 -0.1407269 8.884957e-01 -1.2546114 1.0312201 -1.2166282 2.278910e-01 0.5293471 1.3780258 0.3841344 7.020601e-01 0.51 0.5060 0.0865 0.7695 32.89 16.4450 2.8117 0.0670 0.92 0.4581 0.0783 0.9247
NM_170697 ALDH1A2 chr15 56093527 - 12.5492960 0.7291827 17.2100845 1.144242e-26 -0.1371259 0.9744114 -0.1407269 8.884957e-01 -1.8245099 1.0312201 -1.7692730 8.126714e-02 0.3784295 1.3780258 0.2746171 7.844310e-01 0.51 0.5060 0.0865 0.7695 32.89 16.4450 2.8117 0.0670 0.92 0.4581 0.0783 0.9247
NM_000693 ALDH1A3 chr15 99237532 + 16.0474579 0.5137710 31.234650 2.442636e-20 0.7913231 0.6865554 1.152599 2.609142e-01 NA NA NA NA NA NA NA NA 3.857 3.8573 1.3285 0.2609 NA NA NA NA NA NA NA NA
NM_000692 ALDH1B1 chr9 38382702 + 17.8349456 0.2620581 68.057218 4.970167e-28 0.5295932 0.3501899 1.512303 1.440767e-01 NA NA NA NA NA NA NA NA 1.7277 1.72769 2.2871 0.1441 NA NA NA NA NA NA NA NA
NM_012190 ALDH1L1 chr3 127382175 - 11.7075125 0.7091536 16.5091353 3.020524e-14 0.6263953 0.9476463 0.6610012 5.151788e-01 NA NA NA NA NA NA NA NA 2.417 2.4170 0.4369 0.5152 NA NA NA NA NA NA NA NA
NM_001034173 ALDH1L2 chr12 104002471 - 14.3894244 0.5447622 26.4141395 1.043458e-18 0.3551082 0.7279691 0.4878067 6.303045e-01 NA NA NA NA NA NA NA NA 0.777 0.7768 0.238 0.6303 NA NA NA NA NA NA NA NA
NM_000690 ALDH2 chr12 110688729 + 18.6132011 0.4525951 41.125505 4.863007e-23 0.6477554 0.6048056 1.071014 2.952737e-01 NA NA NA NA NA NA NA NA 2.585 2.5847 1.1471 0.2953 NA NA NA NA NA NA NA NA
NM_001135168 ALDH3A1 chr17 19589364 - 7.2607384 1.136491 6.3887341 1.672621e-08 1.9560644 1.518700 1.2879861 2.020536e-01 NA NA NA NA NA NA NA NA 118.77 118.773 8.3598 0.005126 21.31 10.657 0.7501 0.476132 3.21 1.603 0.1128 0.893501
NM_000691 ALDH3A1 chr17 19592338 - 7.2607384 1.136491 6.3887341 1.672621e-08 1.9560644 1.518700 1.2879861 2.020536e-01 0.5810263 1.607241 0.3615054 7.188263e-01 0.9615012 2.147766 0.4476750 6.557901e-01 118.77 118.773 8.3598 0.005126 21.31 10.657 0.7501 0.476132 3.21 1.603 0.1128 0.893501
NM_001135167 ALDH3A1 chr17 19589517 - 7.2607384 1.136491 6.3887341 1.672621e-08 1.9560644 1.518700 1.2879861 2.020536e-01 0.7074633 1.607241 0.4401725 6.611880e-01 0.7758415 2.147766 0.3612319 7.190299e-01 118.77 118.773 8.3598 0.005126 21.31 10.657 0.7501 0.476132 3.21 1.603 0.1128 0.893501
NM_000382 ALDH3A2 chr17 19492656 + 18.676779 0.3621171 51.576624 2.350237e-42 -1.554951 0.4838994 -3.213377 2.398409e-03 NA NA NA NA NA NA NA NA 11.697 11.697 8.1095 0.006561 86.542 86.542 59.9978 7.026e-10 4.152 4.152 2.8787 0.096515
NM_001031806 ALDH3A2 chr17 19492656 + 18.676779 0.3621171 51.576624 2.350237e-42 -1.554951 0.4838994 -3.213377 2.398409e-03 -3.281442 0.5121110 -6.407677 7.072498e-08 1.161102 0.6843371 1.696681 9.651490e-02 11.697 11.697 8.1095 0.006561 86.542 86.542 59.9978 7.026e-10 4.152 4.152 2.8787 0.096515
NM_001030010 ALDH3B1 chr11 67534366 + 13.400354 0.3013400 44.469213 1.887933e-39 2.026990 0.4026825 5.033716 7.849245e-06 NA NA NA NA NA NA NA NA 17.014 17.0139 17.0333 0.0001527 8.783 8.7833 8.7932 0.0047800 8.940 8.9396 8.9497 0.0044494
NM_000694 ALDH3B1 chr11 67534366 + 13.400354 0.3013400 44.469213 1.887933e-39 2.026990 0.4026825 5.033716 7.849245e-06 1.792297 0.4261592 4.205700 1.189742e-04 -1.703659 0.5694791 -2.991609 4.449371e-03 17.014 17.0139 17.0333 0.0001527 8.783 8.7833 8.7932 0.0047800 8.940 8.9396 8.9497 0.0044494
NM_000695 ALDH3B2 chr11 67198678 - 18.561932 0.6951888 26.700564 1.202590e-29 -1.940344 0.9289851 -2.088671 4.229949e-02 NA NA NA NA NA NA NA NA 1.710 1.710 0.3216 0.57338 255.781 255.781 48.1138 1.135e-08 30.283 30.283 5.6963 0.02117
NM_001031615 ALDH3B2 chr11 67205261 - 18.561932 0.6951888 26.700564 1.202590e-29 -1.940344 0.9289851 -2.088671 4.229949e-02 -6.279483 0.9831454 -6.387135 7.593704e-08 3.135601 1.3137833 2.386695 2.116942e-02 1.710 1.710 0.3216 0.57338 255.781 255.781 48.1138 1.135e-08 30.283 30.283 5.6963 0.02117
NM_170726 ALDH4A1 chr1 19101880 - 10.575981 0.3552482 29.770682 1.053027e-31 1.133660 0.4747204 2.388058 2.109995e-02 NA NA NA NA NA NA NA NA 0.01 0.01 0.0084 0.927407 410.88 410.88 295.9788 2.2e-16 14.99 14.99 10.7953 0.001952
NM_003748 ALDH4A1 chr1 19101880 - 10.575981 0.3552482 29.770682 1.053027e-31 1.133660 0.4747204 2.388058 2.109995e-02 6.968543 0.5023968 13.870596 4.767346e-18 -2.205818 0.6713560 -3.285616 1.951759e-03 0.01 0.01 0.0084 0.927407 410.88 410.88 295.9788 2.2e-16 14.99 14.99 10.7953 0.001952
NM_170740 ALDH5A1 chr6 24603176 + 13.6054153 0.3212628 42.349800 1.693453e-38 0.4620657 0.4293055 1.076310 2.874013e-01 NA NA NA NA NA NA NA NA 2.040 2.0400 1.7969 0.1866761 20.286 20.2858 17.8681 0.0001111 9.303 9.3033 8.1945 0.0063059
NM_001080 ALDH5A1 chr6 24603176 + 13.6054153 0.3212628 42.349800 1.693453e-38 0.4620657 0.4293055 1.076310 2.874013e-01 2.2471806 0.4543342 4.946096 1.053100e-05 -1.7379698 0.6071296 -2.862601 6.305922e-03 2.040 2.0400 1.7969 0.1866761 20.286 20.2858 17.8681 0.0001111 9.303 9.3033 8.1945 0.0063059
NM_005589 ALDH6A1 chr14 73620949 - 18.10337 0.4261707 42.479140 2.330549e-23 -0.87466 0.5694946 -1.535853 1.382178e-01 NA NA NA NA NA NA NA NA 4.713 4.7126 2.3588 0.1382 NA NA NA NA NA NA NA NA
NM_001182 ALDH7A1 chr5 125958981 - 17.7721929 0.3320118 53.5288036 1.203319e-25 -0.3075195 0.4436694 -0.6931276 4.951698e-01 NA NA NA NA NA NA NA NA 0.5825 0.58254 0.4804 0.4952 NA NA NA NA NA NA NA NA
NM_170771 ALDH8A1 chr6 135312953 - 9.3105140 0.9293309 10.0185134 3.837596e-13 2.5298611 1.2418706 2.0371373 4.741384e-02 NA NA NA NA NA NA NA NA 29.22 29.2196 3.0757 0.08613 20.34 20.3403 2.1410 0.15020 12.07 12.0705 1.2705 0.26551
NM_022568 ALDH8A1 chr6 135312953 - 9.3105140 0.9293309 10.0185134 3.837596e-13 2.5298611 1.2418706 2.0371373 4.741384e-02 -0.1670276 1.3142724 -0.1270875 8.994251e-01 -1.9796424 1.7562703 -1.1271855 2.655096e-01 29.22 29.2196 3.0757 0.08613 20.34 20.3403 2.1410 0.15020 12.07 12.0705 1.2705 0.26551
NM_000696 ALDH9A1 chr1 163934524 - 20.06274 0.2617028 76.662304 3.251749e-29 -1.02148 0.3497151 -2.920893 7.688819e-03 NA NA NA NA NA NA NA NA 6.4275 6.4275 8.5316 0.007689 NA NA NA NA NA NA NA NA
NM_000034 ALDOA chr16 29971992 + 17.55377769 0.3658957 47.9748179 6.686527e-67 -0.07047298 0.4889486 -0.1441317 8.857118e-01 NA NA NA NA NA NA NA NA 0.72 0.721 0.4893 0.4860 944.16 314.721 213.7070 2e-16 0.63 0.209 0.1417 0.9347
NM_184041 ALDOA chr16 29984545 + 17.55377769 0.3658957 47.9748179 6.686527e-67 -0.07047298 0.4889486 -0.1441317 8.857118e-01 5.55595275 0.5174546 10.7370824 6.527903e-18 0.28529050 0.6914778 0.4125808 6.808736e-01 0.72 0.721 0.4893 0.4860 944.16 314.721 213.7070 2e-16 0.63 0.209 0.1417 0.9347
NM_001127617 ALDOA chr16 29983474 + 17.55377769 0.3658957 47.9748179 6.686527e-67 -0.07047298 0.4889486 -0.1441317 8.857118e-01 -2.92887004 0.5174546 -5.6601487 1.703149e-07 0.44483784 0.6914778 0.6433147 5.216202e-01 0.72 0.721 0.4893 0.4860 944.16 314.721 213.7070 2e-16 0.63 0.209 0.1417 0.9347
NM_184043 ALDOA chr16 29983101 + 17.55377769 0.3658957 47.9748179 6.686527e-67 -0.07047298 0.4889486 -0.1441317 8.857118e-01 2.02789138 0.5174546 3.9189745 1.708441e-04 0.23580416 0.6914778 0.3410148 7.338700e-01 0.72 0.721 0.4893 0.4860 944.16 314.721 213.7070 2e-16 0.63 0.209 0.1417 0.9347
NM_000035 ALDOB chr9 103237883 - 6.942289 1.734973 4.001381 0.0005606158 2.259882 2.318456 0.974736 0.3398322894 NA NA NA NA NA NA NA NA 31.46 31.460 0.9501 0.3398 NA NA NA NA NA NA NA NA
NM_005165 ALDOC chr17 23928078 - 16.821998 0.4396936 38.258452 2.504616e-22 1.360656 0.5875654 2.315753 2.983866e-02 NA NA NA NA NA NA NA NA 11.405 11.4045 5.3627 0.02984 NA NA NA NA NA NA NA NA
NM_019109 ALG1 chr16 5061811 + 16.5569705 0.1492568 110.929403 6.779541e-33 -0.4054183 0.1994528 -2.032653 5.378930e-02 NA NA NA NA NA NA NA NA 1.0125 1.01248 4.1317 0.05379 NA NA NA NA NA NA NA NA
NM_032834 ALG10 chr12 34066483 + 14.28156444 0.2123012 67.270310 6.486060e-28 -0.08647668 0.2836993 -0.304818 7.632459e-01 NA NA NA NA NA NA NA NA 0.0461 0.04607 0.0929 0.7632 NA NA NA NA NA NA NA NA
NM_001013620 ALG10B chr12 36996824 + 14.197547 0.2696682 52.648211 1.757046e-25 -0.330919 0.3603593 -0.918303 3.679906e-01 NA NA NA NA NA NA NA NA 0.6746 0.67457 0.8433 0.368 NA NA NA NA NA NA NA NA
NM_001004127 ALG11 chr13 51484524 + 16.6342051 0.2391546 69.55420 3.020296e-28 -0.7486057 0.3195838 -2.34244 2.817925e-02 NA NA NA NA NA NA NA NA 3.4521 3.4521 5.487 0.02818 NA NA NA NA NA NA NA NA
NM_024105 ALG12 chr22 48698110 - 17.59598845 0.1612686 109.1098422 9.910662e-33 0.05765925 0.2155042 0.2675551 7.914265e-01 NA NA NA NA NA NA NA NA 0.0205 0.020479 0.0716 0.7914 NA NA NA NA NA NA NA NA
NM_018466 ALG13 chrX 110811002 + 14.496114 0.5353583 27.077407 6.000149e-19 -1.402855 0.7154026 -1.960931 6.210602e-02 NA NA NA NA NA NA NA NA 12.123 12.1229 3.8452 0.06211 NA NA NA NA NA NA NA NA
NM_144988 ALG14 chr1 95311095 - 17.3613517 0.1988607 87.304064 1.651917e-30 -0.3917606 0.2657389 -1.474232 1.539762e-01 NA NA NA NA NA NA NA NA 0.9454 0.94541 2.1734 0.154 NA NA NA NA NA NA NA NA
NM_001015050 ALG1L chr3 127138577 - 13.5405946 0.9678158 13.990880 9.750996e-13 -0.3408242 1.2932983 -0.263531 7.944880e-01 NA NA NA NA NA NA NA NA 0.716 0.7156 0.0694 0.7945 NA NA NA NA NA NA NA NA
NM_033087 ALG2 chr9 101024067 - 17.731429 0.1778707 99.687161 2.133325e-55 -1.144440 0.2376898 -4.814847 1.631723e-05 NA NA NA NA NA NA NA NA 2.9852 2.9852 8.5778 0.0052783 15.5554 15.5554 44.6971 2.702e-08 5.2404 5.2404 15.0578 0.0003306
NR_024532 ALG2 chr9 101024067 - 17.731429 0.1778707 99.687161 2.133325e-55 -1.144440 0.2376898 -4.814847 1.631723e-05 -1.845998 0.2515472 -7.338573 2.836665e-09 1.304386 0.3361441 3.880438 3.305571e-04 2.9852 2.9852 8.5778 0.0052783 15.5554 15.5554 44.6971 2.702e-08 5.2404 5.2404 15.0578 0.0003306
NM_001006941 ALG3 chr3 185450007 - 15.5715169 0.3605974 43.1825547 7.126617e-63 0.5557866 0.4818685 1.1533987 2.517345e-01 NA NA NA NA NA NA NA NA 29.221 29.221 20.4292 1.837e-05 235.724 78.575 54.9344 2.2e-16 13.569 4.523 3.1622 0.02828
NM_005787 ALG3 chr3 185449453 - 15.5715169 0.3605974 43.1825547 7.126617e-63 0.5557866 0.4818685 1.1533987 2.517345e-01 2.6823792 0.5099617 5.2599618 9.333335e-07 -0.3753214 0.6814650 -0.5507566 5.831355e-01 29.221 29.221 20.4292 1.837e-05 235.724 78.575 54.9344 2.2e-16 13.569 4.523 3.1622 0.02828
NR_024534 ALG3 chr3 185449453 - 15.5715169 0.3605974 43.1825547 7.126617e-63 0.5557866 0.4818685 1.1533987 2.517345e-01 0.7746330 0.5099617 1.5190022 1.321912e-01 1.4180487 0.6814650 2.0808825 4.022388e-02 29.221 29.221 20.4292 1.837e-05 235.724 78.575 54.9344 2.2e-16 13.569 4.523 3.1622 0.02828
NR_024533 ALG3 chr3 185449453 - 15.5715169 0.3605974 43.1825547 7.126617e-63 0.5557866 0.4818685 1.1533987 2.517345e-01 -2.1615830 0.5099617 -4.2387162 5.337858e-05 1.0900892 0.6814650 1.5996260 1.131103e-01 29.221 29.221 20.4292 1.837e-05 235.724 78.575 54.9344 2.2e-16 13.569 4.523 3.1622 0.02828
NM_001142364 ALG5 chr13 36471504 - 12.898327 0.1969069 65.504696 4.558306e-47 1.682393 0.2631279 6.393822 7.419969e-08 NA NA NA NA NA NA NA NA 8.009 8.009 18.778 7.903e-05 274.910 274.910 644.580 2.2e-16 9.457 9.457 22.174 2.318e-05
NM_013338 ALG5 chr13 36471504 - 12.898327 0.1969069 65.504696 4.558306e-47 1.682393 0.2631279 6.393822 7.419969e-08 5.670923 0.2784684 20.364691 1.186884e-24 -1.752269 0.3721191 -4.708894 2.318446e-05 8.009 8.009 18.778 7.903e-05 274.910 274.910 644.580 2.2e-16 9.457 9.457 22.174 2.318e-05
NM_013339 ALG6 chr1 63605849 + 16.161371 0.1888300 85.5868830 2.605136e-30 -0.142619 0.2523347 -0.5651977 5.774115e-01 NA NA NA NA NA NA NA NA 0.1253 0.12530 0.3194 0.5774 NA NA NA NA NA NA NA NA
NM_001007027 ALG8 chr11 77528347 - 15.1800752 0.2964557 51.205206 3.258935e-42 -0.8495240 0.3961556 -2.144420 3.731586e-02 NA NA NA NA NA NA NA NA 2.670 2.670 2.7621 0.1033 150.750 150.750 155.9350 2e-16 1.816 1.816 1.8788 0.1771
NM_024079 ALG8 chr11 77528347 - 15.1800752 0.2964557 51.205206 3.258935e-42 -0.8495240 0.3961556 -2.144420 3.731586e-02 3.0427016 0.4192517 7.257459 3.749959e-09 0.7679356 0.5602486 1.370705 1.771185e-01 2.670 2.670 2.7621 0.1033 150.750 150.750 155.9350 2e-16 1.816 1.816 1.8788 0.1771
NM_001077691 ALG9 chr11 111247214 - 14.179539805 0.2197538 64.52467703 2.119985e-78 0.250802888 0.2936583 0.85406367 3.952881e-01 NA NA NA NA NA NA NA NA 0.561 0.56051 1.0552 0.3070 2.935 0.97846 1.8419 0.1450 0.586 0.19537 0.3678 0.7764
NM_024740 ALG9 chr11 111247515 - 14.179539805 0.2197538 64.52467703 2.119985e-78 0.250802888 0.2936583 0.85406367 3.952881e-01 -0.096861884 0.3107787 -0.31167475 7.559929e-01 0.007456365 0.4152956 0.01795436 9.857141e-01 0.561 0.56051 1.0552 0.3070 2.935 0.97846 1.8419 0.1450 0.586 0.19537 0.3678 0.7764
NM_001077690 ALG9 chr11 111247515 - 14.179539805 0.2197538 64.52467703 2.119985e-78 0.250802888 0.2936583 0.85406367 3.952881e-01 -0.225651862 0.3107787 -0.72608527 4.696297e-01 -0.365081254 0.4152956 -0.87908780 3.816440e-01 0.561 0.56051 1.0552 0.3070 2.935 0.97846 1.8419 0.1450 0.586 0.19537 0.3678 0.7764
NM_001077692 ALG9 chr11 111247214 - 14.179539805 0.2197538 64.52467703 2.119985e-78 0.250802888 0.2936583 0.85406367 3.952881e-01 -0.009435474 0.3107787 -0.03036075 9.758451e-01 -0.042288276 0.4152956 -0.10182694 9.191156e-01 0.561 0.56051 1.0552 0.3070 2.935 0.97846 1.8419 0.1450 0.586 0.19537 0.3678 0.7764
NM_004304 ALK chr2 29997936 - 7.825305 0.9137809 8.563655 1.307928e-08 1.739687 1.2210912 1.424698 1.676730e-01 NA NA NA NA NA NA NA NA 18.643 18.643 2.0298 0.1677 NA NA NA NA NA NA NA NA
NM_006020 ALKBH1 chr14 77244109 - 16.279110 0.1878314 86.668729 1.953137e-30 -0.555762 0.2510003 -2.214189 3.700400e-02 NA NA NA NA NA NA NA NA 1.9026 1.90265 4.9026 0.037 NA NA NA NA NA NA NA NA
NR_026931 ALKBH2 chr12 108015676 - 14.3620948 0.2711111 52.974933 1.254123e-82 1.2644206 0.3622875 3.490103 6.855097e-04 NA NA NA NA NA NA NA NA 23.292 23.292 28.8082 4.203e-07 127.040 31.760 39.2820 2.2e-16 15.706 3.926 4.8563 0.001179
NM_001001655 ALKBH2 chr12 108015676 - 14.3620948 0.2711111 52.974933 1.254123e-82 1.2644206 0.3622875 3.490103 6.855097e-04 0.6847796 0.3834091 1.786029 7.672997e-02 -0.8977144 0.5123519 -1.752144 8.241452e-02 23.292 23.292 28.8082 4.203e-07 127.040 31.760 39.2820 2.2e-16 15.706 3.926 4.8563 0.001179
NM_001145374 ALKBH2 chr12 108015676 - 14.3620948 0.2711111 52.974933 1.254123e-82 1.2644206 0.3622875 3.490103 6.855097e-04 2.0252483 0.3834091 5.282213 6.118623e-07 -1.0420577 0.5123519 -2.033871 4.426589e-02 23.292 23.292 28.8082 4.203e-07 127.040 31.760 39.2820 2.2e-16 15.706 3.926 4.8563 0.001179
NM_001145375 ALKBH2 chr12 108015676 - 14.3620948 0.2711111 52.974933 1.254123e-82 1.2644206 0.3622875 3.490103 6.855097e-04 -2.1891059 0.3834091 -5.709583 8.997327e-08 0.8303932 0.5123519 1.620748 1.078106e-01 23.292 23.292 28.8082 4.203e-07 127.040 31.760 39.2820 2.2e-16 15.706 3.926 4.8563 0.001179
NR_026930 ALKBH2 chr12 108015676 - 14.3620948 0.2711111 52.974933 1.254123e-82 1.2644206 0.3622875 3.490103 6.855097e-04 0.4542447 0.3834091 1.184752 2.385581e-01 -0.8646552 0.5123519 -1.687620 9.419470e-02 23.292 23.292 28.8082 4.203e-07 127.040 31.760 39.2820 2.2e-16 15.706 3.926 4.8563 0.001179
NM_139178 ALKBH3 chr11 43858933 + 16.8376778 0.2846961 59.142626 1.233359e-26 0.3492496 0.3804412 0.918012 3.681397e-01 NA NA NA NA NA NA NA NA 0.7514 0.75137 0.8427 0.3681 NA NA NA NA NA NA NA NA
NM_017621 ALKBH4 chr7 101892326 - 16.0795566 0.1524491 105.474901 2.157223e-32 0.4390606 0.2037187 2.155229 4.184829e-02 NA NA NA NA NA NA NA NA 1.1875 1.18749 4.645 0.04185 NA NA NA NA NA NA NA NA
NM_017758 ALKBH5 chr17 18027592 + 19.16442744 0.1449243 132.2374938 1.198861e-34 -0.08873559 0.1936633 -0.4581953 6.511119e-01 NA NA NA NA NA NA NA NA 0.0485 0.048504 0.2099 0.6511 NA NA NA NA NA NA NA NA
NM_198867 ALKBH6 chr19 41196981 - 14.6475214 0.3029613 48.3478253 4.361996e-41 0.1729562 0.4048491 0.4272115 6.712184e-01 NA NA NA NA NA NA NA NA 0.925 0.925 0.9161 0.3435 59.736 59.736 59.1652 8.447e-10 0.126 0.126 0.1246 0.7257
NM_032878 ALKBH6 chr19 41196981 - 14.6475214 0.3029613 48.3478253 4.361996e-41 0.1729562 0.4048491 0.4272115 6.712184e-01 2.0728950 0.4284520 4.8381029 1.510231e-05 0.2020754 0.5725431 0.3529436 7.257429e-01 0.925 0.925 0.9161 0.3435 59.736 59.736 59.1652 8.447e-10 0.126 0.126 0.1246 0.7257
NM_032306 ALKBH7 chr19 6323444 + 18.012210 0.2134970 84.367499 3.620181e-30 0.626286 0.2852974 2.195204 3.850531e-02 NA NA NA NA NA NA NA NA 2.4162 2.41616 4.8189 0.03851 NA NA NA NA NA NA NA NA
NM_138775 ALKBH8 chr11 106941671 - 15.3410940 0.2485322 61.726778 4.639579e-27 -0.6045964 0.3321152 -1.820442 8.172977e-02 NA NA NA NA NA NA NA NA 2.2517 2.25171 3.314 0.08173 NA NA NA NA NA NA NA NA
NM_018436 ALLC chr2 3683661 + 5.166309 1.566740 3.2974887 0.003149192 -1.904946 2.093645 -0.9098708 0.372327590 NA NA NA NA NA NA NA NA 22.35 22.354 0.8279 0.3723 NA NA NA NA NA NA NA NA
NM_015120 ALMS1 chr2 73466394 + 15.3039844 0.1761592 86.875863 1.84909e-30 -0.3767695 0.2354027 -1.600532 1.23128e-01 NA NA NA NA NA NA NA NA 0.8744 0.87444 2.5617 0.1231 NA NA NA NA NA NA NA NA
NR_003683 ALMS1P chr2 73725554 + 10.4797048 1.439094 7.2821550 2.069615e-07 -0.5690218 1.923070 -0.2958924 7.699673e-01 NA NA NA NA NA NA NA NA 1.99 1.9945 0.0876 0.77 NA NA NA NA NA NA NA NA
NM_000697 ALOX12 chr17 6840108 + 11.7443602 0.3351685 35.040167 1.829021e-21 0.8945376 0.4478877 1.997236 5.776383e-02 NA NA NA NA NA NA NA NA 4.9292 4.9292 3.989 0.05776 NA NA NA NA NA NA NA NA
NM_001139 ALOX12B chr17 7931746 - 9.983199 1.383707 7.2148224 2.407261e-07 -1.436861 1.849056 -0.7770781 4.450321e-01 NA NA NA NA NA NA NA NA 12.72 12.718 0.6039 0.445 NA NA NA NA NA NA NA NA
NR_002710 ALOX12P2 chr17 6697619 + 12.7871998 0.9970598 12.8249070 5.798484e-12 -0.2062985 1.3323773 -0.1548349 8.783022e-01 NA NA NA NA NA NA NA NA 0.262 0.2622 0.024 0.8783 NA NA NA NA NA NA NA NA
NM_001140 ALOX15 chr17 4491709 - 11.951969 1.362407 8.772687 8.510352e-09 -2.196813 1.820593 -1.206647 2.398329e-01 NA NA NA NA NA NA NA NA 29.73 29.728 1.456 0.2398 NA NA NA NA NA NA NA NA
NM_001039130 ALOX15B chr17 7883083 + 13.9980917 0.6755965 20.7196049 2.449775e-31 -0.3827804 0.9028037 -0.4239907 6.728915e-01 NA NA NA NA NA NA NA NA 1.08 1.079 0.2148 0.6444554 87.74 43.872 8.7382 0.0004143 17.60 8.799 1.7526 0.1809527
NM_001141 ALOX15B chr17 7883083 + 13.9980917 0.6755965 20.7196049 2.449775e-31 -0.3827804 0.9028037 -0.4239907 6.728915e-01 0.7967546 0.9554377 0.8339159 4.072061e-01 -0.9771353 1.2767573 -0.7653258 4.466875e-01 1.08 1.079 0.2148 0.6444554 87.74 43.872 8.7382 0.0004143 17.60 8.799 1.7526 0.1809527
NM_001039131 ALOX15B chr17 7883083 + 13.9980917 0.6755965 20.7196049 2.449775e-31 -0.3827804 0.9028037 -0.4239907 6.728915e-01 -2.9438809 0.9554377 -3.0811857 2.960920e-03 1.4006800 1.2767573 1.0970605 2.764289e-01 1.08 1.079 0.2148 0.6444554 87.74 43.872 8.7382 0.0004143 17.60 8.799 1.7526 0.1809527
NM_000698 ALOX5 chr10 45189635 + 16.304515 0.4068011 40.079821 8.725122e-23 1.717191 0.5436108 3.158861 4.388923e-03 NA NA NA NA NA NA NA NA 18.164 18.1643 9.9784 0.004389 NA NA NA NA NA NA NA NA
NM_001629 ALOX5AP chr13 30207669 + 17.411625 0.3422223 50.878116 3.833542e-25 2.100275 0.4573138 4.592635 1.284804e-04 NA NA NA NA NA NA NA NA 27.173 27.1727 21.092 0.0001285 NA NA NA NA NA NA NA NA
NM_021628 ALOXE3 chr17 7962585 - 10.964323 1.199331 9.142035 4.038577e-09 -3.712709 1.602673 -2.316573 2.978632e-02 NA NA NA NA NA NA NA NA 84.91 84.911 5.3665 0.02979 NA NA NA NA NA NA NA NA
NM_001631 ALPI chr2 233029077 + 0.7488939 1.192799 0.6278459 0.5362895 1.5839859 1.593945 0.9937522 0.3306841 NA NA NA NA NA NA NA NA 15.46 15.456 0.9875 0.3307 NA NA NA NA NA NA NA NA
NM_025144 ALPK1 chr4 113437948 + 14.8648101 0.3101092 47.9341208 6.428263e-41 0.5908025 0.4144008 1.4256789 1.607121e-01 NA NA NA NA NA NA NA NA 3.537 3.5367 3.3433 0.073967 12.448 12.4483 11.7676 0.001283 0.037 0.0373 0.0352 0.851905
NM_001102406 ALPK1 chr4 113437948 + 14.8648101 0.3101092 47.9341208 6.428263e-41 0.5908025 0.4144008 1.4256789 1.607121e-01 -0.9363139 0.4385606 -2.1349704 3.812244e-02 -0.1100261 0.5860512 -0.1877415 8.519050e-01 3.537 3.5367 3.3433 0.073967 12.448 12.4483 11.7676 0.001283 0.037 0.0373 0.0352 0.851905
NM_052947 ALPK2 chr18 54447169 - 9.972497 0.8123426 12.276221 1.401507e-11 3.426489 1.0855384 3.156488 4.413792e-03 NA NA NA NA NA NA NA NA 72.323 72.323 9.9634 0.004414 NA NA NA NA NA NA NA NA
NM_020778 ALPK3 chr15 83160915 + 13.351754 0.2228855 59.904105 9.206470e-27 1.088189 0.2978432 3.653561 1.324144e-03 NA NA NA NA NA NA NA NA 7.2944 7.2944 13.348 0.001324 NA NA NA NA NA NA NA NA
NM_001127501 ALPL chr1 21708445 + 14.20398097 0.4620132 30.74366829 2.570821e-32 -0.05681177 0.6173911 -0.09201909 9.270825e-01 NA NA NA NA NA NA NA NA 0.430 0.430 0.1832 0.6706 54.916 54.916 23.3881 1.52e-05 0.732 0.732 0.3116 0.5794
NM_000478 ALPL chr1 21708445 + 14.20398097 0.4620132 30.74366829 2.570821e-32 -0.05681177 0.6173911 -0.09201909 9.270825e-01 1.82307951 0.6533854 2.79020566 7.641055e-03 0.48737636 0.8731229 0.55819904 5.794154e-01 0.430 0.430 0.1832 0.6706 54.916 54.916 23.3881 1.52e-05 0.732 0.732 0.3116 0.5794
NM_001632 ALPP chr2 232951592 + 1.681189 1.456260 1.154457 0.26016749 3.570154 1.946009 1.834604 0.07953332 NA NA NA NA NA NA NA NA 78.52 78.515 3.3658 0.07953 NA NA NA NA NA NA NA NA
NM_031313 ALPPL2 chr2 232979796 + 1.063833 1.173152 0.9068163 0.3739070 1.018516 1.567690 0.6496925 0.5223272 NA NA NA NA NA NA NA NA 6.39 6.3902 0.4221 0.5223 NA NA NA NA NA NA NA NA
NM_001135745 ALS2 chr2 202354140 - 14.63684005 0.2015188 72.6326197 4.117739e-49 -0.03603377 0.2692909 -0.1338099 8.941366e-01 NA NA NA NA NA NA NA NA 1.7836 1.7836 3.9927 0.05163 13.7558 13.7558 30.7937 1.364e-06 1.4617 1.4617 3.2723 0.07700
NM_020919 ALS2 chr2 202354140 - 14.63684005 0.2015188 72.6326197 4.117739e-49 -0.03603377 0.2692909 -0.1338099 8.941366e-01 1.43481737 0.2849907 5.0346120 7.825646e-06 -0.68890731 0.3808348 -1.8089401 7.699859e-02 1.7836 1.7836 3.9927 0.05163 13.7558 13.7558 30.7937 1.364e-06 1.4617 1.4617 3.2723 0.07700
NM_182775 ALS2CL chr3 46693903 - 12.3960576 0.4295182 28.8603749 4.092199e-31 0.5495146 0.5739679 0.9573961 3.433724e-01 NA NA NA NA NA NA NA NA 4.713 4.7132 2.3225 0.1344 3.241 3.2412 1.5972 0.2127 0.059 0.0587 0.0289 0.8657
NM_147129 ALS2CL chr3 46710198 - 12.3960576 0.4295182 28.8603749 4.092199e-31 0.5495146 0.5739679 0.9573961 3.433724e-01 0.4319278 0.6074305 0.7110737 4.806288e-01 0.1380026 0.8117132 0.1700140 8.657447e-01 4.713 4.7132 2.3225 0.1344 3.241 3.2412 1.5972 0.2127 0.059 0.0587 0.0289 0.8657
NM_152525 ALS2CR11 chr2 202192150 - 5.836343 1.412037 4.133279 0.0004038617 2.492983 1.886914 1.321196 0.1994300242 NA NA NA NA NA NA NA NA 38.28 38.284 1.7456 0.1994 NA NA NA NA NA NA NA NA
NM_001127391 ALS2CR12 chr2 201930346 - 9.8487669 0.3187917 30.8940519 2.074908e-32 1.1544300 0.4260033 2.7099084 9.425099e-03 NA NA NA NA NA NA NA NA 18.171 18.1710 16.2545 0.0002063 0.063 0.0627 0.0561 0.8138437 0.044 0.0444 0.0397 0.8429114
NM_139163 ALS2CR12 chr2 201930346 - 9.8487669 0.3187917 30.8940519 2.074908e-32 1.1544300 0.4260033 2.7099084 9.425099e-03 -0.1380606 0.4508395 -0.3062300 7.608113e-01 0.1200664 0.6024597 0.1992937 8.429114e-01 18.171 18.1710 16.2545 0.0002063 0.063 0.0627 0.0561 0.8138437 0.044 0.0444 0.0397 0.8429114
NM_001044385 ALS2CR4 chr2 202216469 - 15.2240440 0.3496202 43.5445234 4.855559e-39 -0.9359768 0.4671996 -2.0033767 5.104841e-02 NA NA NA NA NA NA NA NA 3.263 3.2630 2.4268 0.12613 4.660 4.6597 3.4656 0.06905 2.187 2.1871 1.6266 0.20857
NM_152388 ALS2CR4 chr2 202215655 - 15.2240440 0.3496202 43.5445234 4.855559e-39 -0.9359768 0.4671996 -2.0033767 5.104841e-02 0.1386569 0.4944376 0.2804336 7.804022e-01 0.8426781 0.6607200 1.2753936 2.085736e-01 3.263 3.2630 2.4268 0.12613 4.660 4.6597 3.4656 0.06905 2.187 2.1871 1.6266 0.20857
NM_024744 ALS2CR8 chr2 203485362 + 12.4897915 0.3057399 40.851038 8.517931e-38 -0.1866741 0.4085621 -0.456905 6.498898e-01 NA NA NA NA NA NA NA NA 4.096 4.0956 3.9831 0.0518986 14.567 14.5671 14.1669 0.0004729 1.873 1.8729 1.8215 0.1837429
NM_001104586 ALS2CR8 chr2 203485223 + 12.4897915 0.3057399 40.851038 8.517931e-38 -0.1866741 0.4085621 -0.456905 6.498898e-01 1.5162098 0.4323815 3.506648 1.024902e-03 -0.7798022 0.5777941 -1.349620 1.837429e-01 4.096 4.0956 3.9831 0.0518986 14.567 14.5671 14.1669 0.0004729 1.873 1.8729 1.8215 0.1837429
NM_006982 ALX1 chr12 84198167 + 4.630465 1.847015 2.506999 0.01968765 2.617159 2.468177 1.060361 0.29998917 NA NA NA NA NA NA NA NA 42.19 42.193 1.1244 0.3 NA NA NA NA NA NA NA NA
NM_006492 ALX3 chr1 110414845 - 12.5363372 0.8954136 14.000610 9.611811e-13 0.1299067 1.1965468 0.108568 9.144867e-01 NA NA NA NA NA NA NA NA 0.104 0.1040 0.0118 0.9145 NA NA NA NA NA NA NA NA
NM_021926 ALX4 chr11 44288292 - 12.215007 1.108435 11.0200452 1.186316e-10 -0.780527 1.481209 -0.5269526 6.032724e-01 NA NA NA NA NA NA NA NA 3.753 3.7528 0.2777 0.6033 NA NA NA NA NA NA NA NA
NM_152462 AMAC1 chr17 30545525 - 1.658765 1.396825 1.187525 0.24714052 3.368433 1.866586 1.804595 0.08424952 NA NA NA NA NA NA NA NA 69.89 69.893 3.2566 0.08425 NA NA NA NA NA NA NA NA
NM_054028 AMAC1L2 chr8 11225905 + 5.745743 1.514288 3.794353 0.0009361691 4.548558 2.023552 2.247808 0.0344750989 NA NA NA NA NA NA NA NA 127.45 127.447 5.0526 0.03448 NA NA NA NA NA NA NA NA
NM_001102614 AMAC1L3 chr17 7325445 + 3.628181 1.749801 2.073482 0.04951082 3.376180 2.338270 1.443879 0.16225749 NA NA NA NA NA NA NA NA 70.22 70.215 2.0848 0.1623 NA NA NA NA NA NA NA NA
NM_014324 AMACR chr5 34043977 - 16.598469 0.5649753 29.379103 1.879354e-31 -2.388885 0.7549800 -3.164170 2.756232e-03 NA NA NA NA NA NA NA NA 33.139 33.139 9.4383 0.003564 11.885 11.885 3.3849 0.072255 6.908 6.908 1.9674 0.167439
NM_203382 AMACR chr5 34043977 - 16.598469 0.5649753 29.379103 1.879354e-31 -2.388885 0.7549800 -3.164170 2.756232e-03 -1.813741 0.7989958 -2.270025 2.793698e-02 1.497598 1.0677030 1.402636 1.674389e-01 33.139 33.139 9.4383 0.003564 11.885 11.885 3.3849 0.072255 6.908 6.908 1.9674 0.167439
NM_001633 AMBP chr9 115880573 - 11.655997 1.465241 7.9550052 4.724349e-08 -1.110616 1.958010 -0.5672165 5.760620e-01 NA NA NA NA NA NA NA NA 7.60 7.5982 0.3217 0.5761 NA NA NA NA NA NA NA NA
NM_017749 AMBRA1 chr11 46569490 - 17.2628335 0.1348213 128.042319 2.514053e-34 -0.3856844 0.1801626 -2.140758 4.312164e-02 NA NA NA NA NA NA NA NA 0.9163 0.91632 4.5828 0.04312 NA NA NA NA NA NA NA NA
NM_001634 AMD1 chr6 111302680 + 17.4965251 0.4367179 40.063678 2.035779e-37 0.4067328 0.5835888 0.696951 4.893409e-01 NA NA NA NA NA NA NA NA 25.780 25.780 12.2883 0.0010285 35.730 35.730 17.0311 0.0001528 13.321 13.321 6.3495 0.0152769
NM_001033059 AMD1 chr6 111302681 + 17.4965251 0.4367179 40.063678 2.035779e-37 0.4067328 0.5835888 0.696951 4.893409e-01 -2.8552986 0.6176124 -4.623124 3.076074e-05 2.0796584 0.8253192 2.519823 1.527687e-02 25.780 25.780 12.2883 0.0010285 35.730 35.730 17.0311 0.0001528 13.321 13.321 6.3495 0.0152769
NM_152435 AMDHD1 chr12 94861202 + 12.412845 0.846617 14.6617010 3.685941e-13 -0.769962 1.131340 -0.6805755 5.029344e-01 NA NA NA NA NA NA NA NA 3.652 3.6519 0.4632 0.5029 NA NA NA NA NA NA NA NA
NM_015944 AMDHD2 chr16 2510364 + 17.3066643 0.2177791 79.468881 6.785490e-51 0.5462864 0.2910196 1.877146 6.684829e-02 NA NA NA NA NA NA NA NA 7.42 7.42 14.2274 0.0004614 343.77 343.77 658.9360 2.2e-16 0.65 0.65 1.2482 0.2696938
NM_001145815 AMDHD2 chr16 2510364 + 17.3066643 0.2177791 79.468881 6.785490e-51 0.5462864 0.2910196 1.877146 6.684829e-02 -5.5016962 0.3079862 -17.863450 2.535294e-22 0.4598151 0.4115639 1.117239 2.696938e-01 7.42 7.42 14.2274 0.0004614 343.77 343.77 658.9360 2.2e-16 0.65 0.65 1.2482 0.2696938
NM_182680 AMELX chrX 11221454 + 0.980174998 1.250749 0.783670551 0.4359153 1.995588348 1.671383 1.193974028 0.2365768 NA NA NA NA NA NA NA NA 73.47 73.467 4.2694 0.04256 0.11 0.057 0.0033 0.99672 0.36 0.182 0.0106 0.98949
NM_001142 AMELX chrX 11221454 + 0.980174998 1.250749 0.783670551 0.4359153 1.995588348 1.671383 1.193974028 0.2365768 0.004999459 1.768826 0.002826428 0.9977530 -0.174406576 2.363693 -0.073785628 0.9413945 73.47 73.467 4.2694 0.04256 0.11 0.057 0.0033 0.99672 0.36 0.182 0.0106 0.98949
NM_182681 AMELX chrX 11221454 + 0.980174998 1.250749 0.783670551 0.4359153 1.995588348 1.671383 1.193974028 0.2365768 -0.159659585 1.768826 -0.090263030 0.9283397 0.169246311 2.363693 0.071602492 0.9431254 73.47 73.467 4.2694 0.04256 0.11 0.057 0.0033 0.99672 0.36 0.182 0.0106 0.98949
NM_001144 AMFR chr16 55016945 - 20.157317 0.361367 55.780729 4.696553e-26 -1.662994 0.482897 -3.443785 2.210716e-03 NA NA NA NA NA NA NA NA 17.036 17.0358 11.86 0.002211 NA NA NA NA NA NA NA NA
NM_000479 AMH chr19 2200113 + 14.418632 0.985207 14.635130 3.828094e-13 -2.420055 1.316538 -1.838196 7.898432e-02 NA NA NA NA NA NA NA NA 36.077 36.077 3.379 0.07898 NA NA NA NA NA NA NA NA
NM_020547 AMHR2 chr12 52103906 + 7.635878 1.230025 6.207905 2.470840e-06 -2.405636 1.643690 -1.463558 1.568484e-01 NA NA NA NA NA NA NA NA 35.65 35.648 2.142 0.1568 NA NA NA NA NA NA NA NA
NM_153206 AMICA1 chr11 117589284 - 11.5619094 0.4255105 27.1718560 5.636097e-30 1.7586720 0.5686123 3.0929194 3.364496e-03 NA NA NA NA NA NA NA NA 29.533 29.533 14.8282 0.0003623 161.928 161.928 81.3032 9.834e-12 0.545 0.545 0.2739 0.6032715
NM_001098526 AMICA1 chr11 117601019 - 11.5619094 0.4255105 27.1718560 5.636097e-30 1.7586720 0.5686123 3.0929194 3.364496e-03 3.8348505 0.6017627 6.3726958 7.982878e-08 -0.4208129 0.8041392 -0.5233086 6.032715e-01 29.533 29.533 14.8282 0.0003623 161.928 161.928 81.3032 9.834e-12 0.545 0.545 0.2739 0.6032715
NM_020703 AMIGO1 chr1 109853859 - 15.088377 0.3600516 41.90616 3.172843e-23 -1.338587 0.4811391 -2.78212 1.059606e-02 NA NA NA NA NA NA NA NA 11.038 11.038 7.7402 0.0106 NA NA NA NA NA NA NA NA
NM_001143668 AMIGO2 chr12 45760001 - 17.279374486 0.5333703 32.396581761 2.565158e-33 -0.829912498 0.7127460 -1.164387382 2.502706e-01 NA NA NA NA NA NA NA NA 8.588 8.588 2.7443 0.1044 138.140 138.140 44.1437 3.12e-08 0.000 0.000 0.0001 0.9921
NM_181847 AMIGO2 chr12 45760001 - 17.279374486 0.5333703 32.396581761 2.565158e-33 -0.829912498 0.7127460 -1.164387382 2.502706e-01 -3.318736055 0.7542995 -4.399758996 6.376675e-05 -0.009993481 1.0079751 -0.009914413 9.921324e-01 8.588 8.588 2.7443 0.1044 138.140 138.140 44.1437 3.12e-08 0.000 0.000 0.0001 0.9921
NM_198722 AMIGO3 chr3 49732242 - 14.7028406 0.2200766 66.807821 7.595475e-28 0.4051376 0.2940898 1.377598 1.815857e-01 NA NA NA NA NA NA NA NA 1.0111 1.01108 1.8978 0.1816 NA NA NA NA NA NA NA NA
NM_015365 AMMECR1 chrX 109448036 - 14.97941715 0.2744652 54.5767456 1.817133e-43 0.06322077 0.3667695 0.1723719 8.639013e-01 NA NA NA NA NA NA NA NA 0.627 0.6269 0.7565 0.388936 7.981 7.9815 9.6320 0.003266 0.325 0.3247 0.3919 0.534402
NM_001025580 AMMECR1 chrX 109448036 - 14.97941715 0.2744652 54.5767456 1.817133e-43 0.06322077 0.3667695 0.1723719 8.639013e-01 -0.98090755 0.3881524 -2.5271196 1.500178e-02 0.32470594 0.5186905 0.6260110 5.344018e-01 0.627 0.6269 0.7565 0.388936 7.981 7.9815 9.6320 0.003266 0.325 0.3247 0.3919 0.534402
NM_031445 AMMECR1L chr2 128358904 - 17.0108203 0.1608402 105.762238 2.026628e-32 -0.3999081 0.2149318 -1.860628 7.563017e-02 NA NA NA NA NA NA NA NA 0.9851 0.98515 3.4619 0.07563 NA NA NA NA NA NA NA NA
NM_030943 AMN chr14 102458746 + 9.620113 1.605917 5.9904172 4.151123e-06 1.121112 2.145997 0.5224201 6.063738e-01 NA NA NA NA NA NA NA NA 7.74 7.7425 0.2729 0.6064 NA NA NA NA NA NA NA NA
NM_001113402 AMN1 chr12 31773375 - 15.7192642 0.3621431 43.4062263 5.601577e-39 -0.9853027 0.4839340 -2.0360269 4.752971e-02 NA NA NA NA NA NA NA NA 6.130 6.1296 4.2489 0.04495 16.563 16.5631 11.4813 0.00145 0.966 0.9655 0.6693 0.41752
NR_004854 AMN1 chr12 31773375 - 15.7192642 0.3621431 43.4062263 5.601577e-39 -0.9853027 0.4839340 -2.0360269 4.752971e-02 -1.4646468 0.5121476 -2.8598136 6.353033e-03 0.5598899 0.6843861 0.8180907 4.175231e-01 6.130 6.1296 4.2489 0.04495 16.563 16.5631 11.4813 0.00145 0.966 0.9655 0.6693 0.41752
NM_133265 AMOT chrX 111970699 - 14.0978091 0.6567342 21.4665369 1.317988e-25 -0.1206076 0.8775980 -0.1374292 8.912914e-01 NA NA NA NA NA NA NA NA 1.371 1.3708 0.2889 0.5935 8.725 8.7246 1.8390 0.1817 0.559 0.5588 0.1178 0.7330
NM_001113490 AMOT chrX 111953010 - 14.0978091 0.6567342 21.4665369 1.317988e-25 -0.1206076 0.8775980 -0.1374292 8.912914e-01 1.0739645 0.9287624 1.1563393 2.535127e-01 -0.4259284 1.2411110 -0.3431832 7.330242e-01 1.371 1.3708 0.2889 0.5935 8.725 8.7246 1.8390 0.1817 0.559 0.5588 0.1178 0.7330
NM_130847 AMOTL1 chr11 94141156 + 16.52855235 0.2945531 56.11399176 4.099165e-26 -0.01812718 0.3936132 -0.04605329 9.636653e-01 NA NA NA NA NA NA NA NA 0.002 0.00202 0.0021 0.9637 NA NA NA NA NA NA NA NA
NM_016201 AMOTL2 chr3 135576096 - 17.50868805 0.3099959 56.4803799 3.532945e-26 -0.01663195 0.4142495 -0.0401496 9.683203e-01 NA NA NA NA NA NA NA NA 0.0017 0.0017 0.0016 0.9683 NA NA NA NA NA NA NA NA
NM_000036 AMPD1 chr1 115039762 - 9.6055690 1.346945 7.1313740 2.905517e-07 -0.6819243 1.799931 -0.3788614 7.082657e-01 NA NA NA NA NA NA NA NA 2.86 2.8645 0.1435 0.7083 NA NA NA NA NA NA NA NA
NM_004037 AMPD2 chr1 109964799 + 13.353355 0.2943183 45.370457 4.138499e-53 1.921521 0.3932994 4.885644 6.433122e-06 NA NA NA NA NA NA NA NA 21.094 21.094 22.1379 1.263e-05 94.643 47.321 49.6628 4.346e-14 6.882 3.441 3.6111 0.03225
NM_139156 AMPD2 chr1 109963982 + 13.353355 0.2943183 45.370457 4.138499e-53 1.921521 0.3932994 4.885644 6.433122e-06 3.427486 0.4162289 8.234618 7.441803e-12 -1.392457 0.5562093 -2.503476 1.466812e-02 21.094 21.094 22.1379 1.263e-05 94.643 47.321 49.6628 4.346e-14 6.882 3.441 3.6111 0.03225
NM_203404 AMPD2 chr1 109969572 + 13.353355 0.2943183 45.370457 4.138499e-53 1.921521 0.3932994 4.885644 6.433122e-06 1.328649 0.4162289 3.192111 2.127554e-03 -1.166931 0.5562093 -2.098007 3.956851e-02 21.094 21.094 22.1379 1.263e-05 94.643 47.321 49.6628 4.346e-14 6.882 3.441 3.6111 0.03225
NM_001025389 AMPD3 chr11 10433242 + 12.65668041 0.3561472 35.53778293 4.343098e-46 0.89979282 0.4759217 1.89063221 6.287311e-02 NA NA NA NA NA NA NA NA 3.426 3.4263 2.4557 0.12168 6.488 3.2439 2.3250 0.10540 7.112 3.5561 2.5487 0.08552
NM_001025390 AMPD3 chr11 10434057 + 12.65668041 0.3561472 35.53778293 4.343098e-46 0.89979282 0.4759217 1.89063221 6.287311e-02 0.54293042 0.5036681 1.07795268 2.848090e-01 -0.06180847 0.6730549 -0.09183274 9.270970e-01 3.426 3.4263 2.4557 0.12168 6.488 3.2439 2.3250 0.10540 7.112 3.5561 2.5487 0.08552
NM_000480 AMPD3 chr11 10428800 + 12.65668041 0.3561472 35.53778293 4.343098e-46 0.89979282 0.4759217 1.89063221 6.287311e-02 0.56568146 0.5036681 1.12312336 2.652778e-01 -1.34581431 0.6730549 -1.99956107 4.948678e-02 3.426 3.4263 2.4557 0.12168 6.488 3.2439 2.3250 0.10540 7.112 3.5561 2.5487 0.08552
NM_139316 AMPH chr7 38637545 - 15.286959 0.3951925 38.682306 9.770352e-37 -1.788038 0.5280982 -3.385807 1.461163e-03 NA NA NA NA NA NA NA NA 10.667 10.6666 6.2089 0.0163776 27.766 27.7665 16.1626 0.0002139 9.060 9.0602 5.2738 0.0262525
NM_001635 AMPH chr7 38637545 - 15.286959 0.3951925 38.682306 9.770352e-37 -1.788038 0.5280982 -3.385807 1.461163e-03 -2.450872 0.5588867 -4.385276 6.682683e-05 1.715112 0.7468437 2.296481 2.625249e-02 10.667 10.6666 6.2089 0.0163776 27.766 27.7665 16.1626 0.0002139 9.060 9.0602 5.2738 0.0262525
NM_000481 AMT chr3 49435115 - 15.1495327 0.2839003 53.3621566 1.292075e-25 0.2261193 0.3793777 0.5960268 5.569781e-01 NA NA NA NA NA NA NA NA 0.315 0.31496 0.3552 0.557 NA NA NA NA NA NA NA NA
NM_212557 AMTN chr4 71418887 + 5.2264719 1.906860 2.74087889 0.01164404 0.1162907 2.548149 0.04563734 0.96399325 NA NA NA NA NA NA NA NA 0.08 0.083 0.0021 0.964 NA NA NA NA NA NA NA NA
NM_004038_dup2 AMY1A chr1 104093963 + 7.9465675 1.091735 7.2788397 2.318268e-11 3.2999621 1.458893 2.2619633 2.526259e-02 NA NA NA NA NA NA NA NA 459.89 459.89 35.0774 2.396e-08 451.63 90.33 6.8894 9.040e-06 79.54 15.91 1.2133 0.3061
NM_001008221 AMY1A chr1 103999664 + 7.9465675 1.091735 7.2788397 2.318268e-11 3.2999621 1.458893 2.2619633 2.526259e-02 -3.8367102 1.543947 -2.4850010 1.415038e-02 -1.1277947 2.063186 -0.5466277 5.855173e-01 459.89 459.89 35.0774 2.396e-08 451.63 90.33 6.8894 9.040e-06 79.54 15.91 1.2133 0.3061
NM_004038 AMY1A chr1 103999825 + 7.9465675 1.091735 7.2788397 2.318268e-11 3.2999621 1.458893 2.2619633 2.526259e-02 -1.0408479 1.543947 -0.6741474 5.013453e-01 -0.4404987 2.063186 -0.2135041 8.312489e-01 459.89 459.89 35.0774 2.396e-08 451.63 90.33 6.8894 9.040e-06 79.54 15.91 1.2133 0.3061
NM_001008221_dup1 AMY1A chr1 104040596 - 7.9465675 1.091735 7.2788397 2.318268e-11 3.2999621 1.458893 2.2619633 2.526259e-02 -3.5299332 1.543947 -2.2863045 2.375923e-02 0.2632301 2.063186 0.1275843 8.986637e-01 459.89 459.89 35.0774 2.396e-08 451.63 90.33 6.8894 9.040e-06 79.54 15.91 1.2133 0.3061
NM_001008221_dup2 AMY1A chr1 104093802 + 7.9465675 1.091735 7.2788397 2.318268e-11 3.2999621 1.458893 2.2619633 2.526259e-02 -3.4707498 1.543947 -2.2479719 2.616386e-02 -0.6802265 2.063186 -0.3296971 7.421287e-01 459.89 459.89 35.0774 2.396e-08 451.63 90.33 6.8894 9.040e-06 79.54 15.91 1.2133 0.3061
NM_004038_dup1 AMY1A chr1 104040435 - 7.9465675 1.091735 7.2788397 2.318268e-11 3.2999621 1.458893 2.2619633 2.526259e-02 -2.3071947 1.543947 -1.4943483 1.373677e-01 3.3502530 2.063186 1.6238249 1.066952e-01 459.89 459.89 35.0774 2.396e-08 451.63 90.33 6.8894 9.040e-06 79.54 15.91 1.2133 0.3061
NM_000699 AMY2A chr1 103961522 + 9.4805939 1.670525 5.6752168 8.882468e-06 -0.2982668 2.232333 -0.1336121 8.948715e-01 NA NA NA NA NA NA NA NA 0.55 0.548 0.0179 0.8949 NA NA NA NA NA NA NA NA
NM_020978 AMY2B chr1 103898845 + 15.1830814 0.3025901 50.1770542 5.260258e-25 0.4019983 0.4043531 0.9941765 3.304819e-01 NA NA NA NA NA NA NA NA 0.9955 0.99547 0.9884 0.3305 NA NA NA NA NA NA NA NA
NM_133463 AMZ1 chr7 2685689 + 12.5119459 0.5136951 24.356755 6.332842e-18 -0.1895938 0.6864540 -0.276193 7.848664e-01 NA NA NA NA NA NA NA NA 0.221 0.22143 0.0763 0.7849 NA NA NA NA NA NA NA NA
NM_001033574 AMZ2 chr17 63755740 + 13.356792 0.3719109 35.913958 6.796784e-72 2.538282 0.4969868 5.107342 1.065024e-06 NA NA NA NA NA NA NA NA 1.317 1.3167 0.8654 0.3539 135.241 27.0483 17.7774 1.416e-13 60.294 12.0589 7.9257 1.369e-06
NM_001033571 AMZ2 chr17 63755740 + 13.356792 0.3719109 35.913958 6.796784e-72 2.538282 0.4969868 5.107342 1.065024e-06 3.193345 0.5259614 6.071444 1.158601e-08 -3.142268 0.7028455 -4.470780 1.612403e-05 1.317 1.3167 0.8654 0.3539 135.241 27.0483 17.7774 1.416e-13 60.294 12.0589 7.9257 1.369e-06
NM_001033569 AMZ2 chr17 63755740 + 13.356792 0.3719109 35.913958 6.796784e-72 2.538282 0.4969868 5.107342 1.065024e-06 4.079049 0.5259614 7.755415 1.749248e-12 -3.377445 0.7028455 -4.805387 3.978473e-06 1.317 1.3167 0.8654 0.3539 135.241 27.0483 17.7774 1.416e-13 60.294 12.0589 7.9257 1.369e-06
NM_001033572 AMZ2 chr17 63755740 + 13.356792 0.3719109 35.913958 6.796784e-72 2.538282 0.4969868 5.107342 1.065024e-06 2.867453 0.5259614 5.451831 2.230727e-07 -2.534368 0.7028455 -3.605867 4.337040e-04 1.317 1.3167 0.8654 0.3539 135.241 27.0483 17.7774 1.416e-13 60.294 12.0589 7.9257 1.369e-06
NM_001033570 AMZ2 chr17 63755740 + 13.356792 0.3719109 35.913958 6.796784e-72 2.538282 0.4969868 5.107342 1.065024e-06 3.303006 0.5259614 6.279940 4.121191e-09 -3.659441 0.7028455 -5.206608 6.830986e-07 1.317 1.3167 0.8654 0.3539 135.241 27.0483 17.7774 1.416e-13 60.294 12.0589 7.9257 1.369e-06
NM_016627 AMZ2 chr17 63755740 + 13.356792 0.3719109 35.913958 6.796784e-72 2.538282 0.4969868 5.107342 1.065024e-06 5.172072 0.5259614 9.833557 1.275962e-17 -3.648648 0.7028455 -5.191252 7.319278e-07 1.317 1.3167 0.8654 0.3539 135.241 27.0483 17.7774 1.416e-13 60.294 12.0589 7.9257 1.369e-06
NM_022662 ANAPC1 chr2 112358212 - 16.1679608 0.2241490 72.13041 1.313274e-28 -0.4233043 0.2995317 -1.41322 1.709824e-01 NA NA NA NA NA NA NA NA 1.1038 1.10379 1.9972 0.171 NA NA NA NA NA NA NA NA
NM_014885 ANAPC10 chr4 146238818 - 16.5857025 0.2673285 62.0423945 4.128828e-27 -0.2744219 0.3572328 -0.7681878 4.501914e-01 NA NA NA NA NA NA NA NA 0.4639 0.46389 0.5901 0.4502 NA NA NA NA NA NA NA NA
NM_016476 ANAPC11 chr17 77442895 + 16.02234296 0.3689588 43.42583256 8.380656e-91 0.77984734 0.4930419 1.58170592 1.156792e-01 NA NA NA NA NA NA NA NA 8.21 8.215 5.4858 0.0204 350.40 58.400 38.9999 2e-16 10.46 1.744 1.1645 0.3280
NM_001002246 ANAPC11 chr17 77442895 + 16.02234296 0.3689588 43.42583256 8.380656e-91 0.77984734 0.4930419 1.58170592 1.156792e-01 0.98495328 0.5217865 1.88765561 6.087158e-02 0.03066611 0.6972666 0.04398047 9.649745e-01 8.21 8.215 5.4858 0.0204 350.40 58.400 38.9999 2e-16 10.46 1.744 1.1645 0.3280
NM_001002244 ANAPC11 chr17 77442895 + 16.02234296 0.3689588 43.42583256 8.380656e-91 0.77984734 0.4930419 1.58170592 1.156792e-01 -2.63312494 0.5217865 -5.04636430 1.204894e-06 0.50714178 0.6972666 0.72732838 4.680811e-01 8.21 8.215 5.4858 0.0204 350.40 58.400 38.9999 2e-16 10.46 1.744 1.1645 0.3280
NM_001002249 ANAPC11 chr17 77443114 + 16.02234296 0.3689588 43.42583256 8.380656e-91 0.77984734 0.4930419 1.58170592 1.156792e-01 -0.96659221 0.5217865 -1.85246675 6.578968e-02 -0.60053567 0.6972666 -0.86127125 3.903695e-01 8.21 8.215 5.4858 0.0204 350.40 58.400 38.9999 2e-16 10.46 1.744 1.1645 0.3280
NM_001002247 ANAPC11 chr17 77442895 + 16.02234296 0.3689588 43.42583256 8.380656e-91 0.77984734 0.4930419 1.58170592 1.156792e-01 2.14173580 0.5217865 4.10462068 6.421318e-05 -0.87569187 0.6972666 -1.25589249 2.109744e-01 8.21 8.215 5.4858 0.0204 350.40 58.400 38.9999 2e-16 10.46 1.744 1.1645 0.3280
NM_001002248 ANAPC11 chr17 77442895 + 16.02234296 0.3689588 43.42583256 8.380656e-91 0.77984734 0.4930419 1.58170592 1.156792e-01 1.95884163 0.5217865 3.75410535 2.425815e-04 -0.55268122 0.6972666 -0.79263977 4.291542e-01 8.21 8.215 5.4858 0.0204 350.40 58.400 38.9999 2e-16 10.46 1.744 1.1645 0.3280
NM_001002245 ANAPC11 chr17 77442895 + 16.02234296 0.3689588 43.42583256 8.380656e-91 0.77984734 0.4930419 1.58170592 1.156792e-01 1.31874100 0.5217865 2.52735729 1.245641e-02 -0.91253226 0.6972666 -1.30872794 1.924916e-01 8.21 8.215 5.4858 0.0204 350.40 58.400 38.9999 2e-16 10.46 1.744 1.1645 0.3280
NM_015391 ANAPC13 chr3 135687553 - 18.56770608 0.3905529 47.5421014 1.813904e-54 -0.73076175 0.5218983 -1.4001996 1.659342e-01 NA NA NA NA NA NA NA NA 5.524 5.524 3.2924 0.07395 210.665 105.332 62.7783 2.939e-16 0.814 0.407 0.2427 0.78516
NR_024400 ANAPC13 chr3 135687555 - 18.56770608 0.3905529 47.5421014 1.813904e-54 -0.73076175 0.5218983 -1.4001996 1.659342e-01 -1.52006651 0.5523252 -2.7521222 7.558734e-03 0.47780603 0.7380756 0.6473673 5.195423e-01 5.524 5.524 3.2924 0.07395 210.665 105.332 62.7783 2.939e-16 0.814 0.407 0.2427 0.78516
NR_024401 ANAPC13 chr3 135687521 - 18.56770608 0.3905529 47.5421014 1.813904e-54 -0.73076175 0.5218983 -1.4001996 1.659342e-01 -4.05359077 0.5523252 -7.3391375 3.219292e-10 0.07426463 0.7380756 0.1006193 9.201445e-01 5.524 5.524 3.2924 0.07395 210.665 105.332 62.7783 2.939e-16 0.814 0.407 0.2427 0.78516
NM_013366 ANAPC2 chr9 139202878 - 18.1429322 0.2167289 83.712561 4.328447e-30 -0.1486418 0.2896162 -0.513237 6.126805e-01 NA NA NA NA NA NA NA NA 0.1361 0.13610 0.2634 0.6127 NA NA NA NA NA NA NA NA
NM_013367 ANAPC4 chr4 24987946 + 16.9111595 0.1503582 112.472474 4.936895e-33 -0.2164276 0.2009246 -1.077158 2.925783e-01 NA NA NA NA NA NA NA NA 0.2885 0.28854 1.1603 0.2926 NA NA NA NA NA NA NA NA
NM_001137559 ANAPC5 chr12 120276395 - 17.5682523 0.3144814 55.864209 6.314944e-44 -0.5371119 0.4202434 -1.278097 2.076271e-01 NA NA NA NA NA NA NA NA 2.616 2.6158 2.4045 0.1278 25.017 25.0174 22.9964 1.74e-05 0.072 0.0718 0.0660 0.7984
NM_016237 ANAPC5 chr12 120274648 - 17.5682523 0.3144814 55.864209 6.314944e-44 -0.5371119 0.4202434 -1.278097 2.076271e-01 1.3292195 0.4447438 2.988731 4.484522e-03 0.1526519 0.5943139 0.256854 7.984369e-01 2.616 2.6158 2.4045 0.1278 25.017 25.0174 22.9964 1.74e-05 0.072 0.0718 0.0660 0.7984
NM_001137664 ANAPC7 chr12 109325918 - 16.7146629 0.2338861 71.464955 8.622806e-49 -0.5248293 0.3125435 -1.679220 9.989023e-02 NA NA NA NA NA NA NA NA 0.3907 0.3907 0.6492 0.4245 23.8086 23.8086 39.5669 1.062e-07 1.4814 1.4814 2.4618 0.1235
NM_016238 ANAPC7 chr12 109325918 - 16.7146629 0.2338861 71.464955 8.622806e-49 -0.5248293 0.3125435 -1.679220 9.989023e-02 0.9917376 0.3307650 2.998315 4.368472e-03 0.6935112 0.4420033 1.569018 1.234977e-01 0.3907 0.3907 0.6492 0.4245 23.8086 23.8086 39.5669 1.062e-07 1.4814 1.4814 2.4618 0.1235
NM_001097577 ANG chr14 20226772 + 15.8756046 0.3840942 41.3325839 5.038473e-38 0.2829594 0.5132674 0.5512905 5.841027e-01 NA NA NA NA NA NA NA NA 1.623 1.62268 0.9999 0.3226 0.628 0.62848 0.3873 0.5368 0.079 0.07877 0.0485 0.8266
NM_001145 ANG chr14 20222176 + 15.8756046 0.3840942 41.3325839 5.038473e-38 0.2829594 0.5132674 0.5512905 5.841027e-01 0.1346721 0.5431912 0.2479277 8.052938e-01 0.1599217 0.7258698 0.2203173 8.265989e-01 1.623 1.62268 0.9999 0.3226 0.628 0.62848 0.3873 0.5368 0.079 0.07877 0.0485 0.8266
NM_015305 ANGEL1 chr14 76349036 - 16.7450874 0.1917741 87.3167123 1.646438e-30 -0.1735859 0.2562690 -0.6773581 5.049357e-01 NA NA NA NA NA NA NA NA 0.1856 0.18561 0.4588 0.5049 NA NA NA NA NA NA NA NA
NM_144567 ANGEL2 chr1 211255791 - 16.5843712 0.1661646 99.8068796 7.664407e-32 -0.2002113 0.2220468 -0.9016627 3.765817e-01 NA NA NA NA NA NA NA NA 0.2469 0.24692 0.813 0.3766 NA NA NA NA NA NA NA NA
NM_001146 ANGPT1 chr8 108579430 - 13.69053875 0.3976693 34.42694111 2.725264e-21 -0.02621401 0.5314080 -0.04932935 9.610827e-01 NA NA NA NA NA NA NA NA 0.004 0.00423 0.0024 0.9611 NA NA NA NA NA NA NA NA
NM_001118888 ANGPT2 chr8 6408192 - 11.4906368 0.4835790 23.76165585 6.060650e-35 0.0629156 0.6462096 0.09736098 9.227220e-01 NA NA NA NA NA NA NA NA 5.351 5.351 2.0800 0.1538 82.230 41.115 15.9835 1.977e-06 3.512 1.756 0.6826 0.5087
NM_001147 ANGPT2 chr8 6408192 - 11.4906368 0.4835790 23.76165585 6.060650e-35 0.0629156 0.6462096 0.09736098 9.227220e-01 2.5967106 0.6838839 3.79700490 3.115537e-04 -0.7826289 0.9138783 -0.85638198 3.947509e-01 5.351 5.351 2.0800 0.1538 82.230 41.115 15.9835 1.977e-06 3.512 1.756 0.6826 0.5087
NM_001118887 ANGPT2 chr8 6408192 - 11.4906368 0.4835790 23.76165585 6.060650e-35 0.0629156 0.6462096 0.09736098 9.227220e-01 2.8504767 0.6838839 4.16807099 8.766700e-05 -1.0203648 0.9138783 -1.11652149 2.680720e-01 5.351 5.351 2.0800 0.1538 82.230 41.115 15.9835 1.977e-06 3.512 1.756 0.6826 0.5087
NM_015985 ANGPT4 chr20 844960 - 8.753150 1.431565 6.1143933 3.086369e-06 -1.351291 1.913009 -0.7063695 4.870530e-01 NA NA NA NA NA NA NA NA 11.25 11.248 0.499 0.4871 NA NA NA NA NA NA NA NA
NM_004673 ANGPTL1 chr1 177106838 - 14.64691 0.7169649 20.429052 3.042917e-16 -1.19737 0.9580846 -1.249753 2.239577e-01 NA NA NA NA NA NA NA NA 8.832 8.8316 1.5619 0.224 NA NA NA NA NA NA NA NA
NM_012098 ANGPTL2 chr9 128924865 - 18.0291083 0.3906971 46.145997 3.545155e-24 0.5706876 0.5220910 1.093081 2.856754e-01 NA NA NA NA NA NA NA NA 2.006 2.0062 1.1948 0.2857 NA NA NA NA NA NA NA NA
NM_014495 ANGPTL3 chr1 62835775 + 3.2936227 1.859247 1.7714823 0.08973177 0.9564473 2.484523 0.3849621 0.70380237 NA NA NA NA NA NA NA NA 5.64 5.635 0.1482 0.7038 NA NA NA NA NA NA NA NA
NM_001039667 ANGPTL4 chr19 8335011 + 13.961870 0.5286099 26.412427 1.922550e-29 3.023704 0.7063847 4.280535 9.364798e-05 NA NA NA NA NA NA NA NA 70.038 70.038 22.7861 1.872e-05 13.518 13.518 4.3978 0.04151 5.037 5.037 1.6387 0.20692
NM_139314 ANGPTL4 chr19 8335011 + 13.961870 0.5286099 26.412427 1.922550e-29 3.023704 0.7063847 4.280535 9.364798e-05 1.756041 0.7475673 2.349007 2.317435e-02 -1.278804 0.9989788 -1.280112 2.069239e-01 70.038 70.038 22.7861 1.872e-05 13.518 13.518 4.3978 0.04151 5.037 5.037 1.6387 0.20692
NM_178127 ANGPTL5 chr11 101292463 - 4.481599 1.460451 3.068640 0.005436385 -2.199644 1.951610 -1.127092 0.271325362 NA NA NA NA NA NA NA NA 29.80 29.805 1.2703 0.2713 NA NA NA NA NA NA NA NA
NM_031917 ANGPTL6 chr19 10074425 - 11.819514 0.2696308 43.835926 1.140472e-23 1.739316 0.3603093 4.827286 7.162124e-05 NA NA NA NA NA NA NA NA 18.635 18.6354 23.303 7.162e-05 NA NA NA NA NA NA NA NA
NM_021146 ANGPTL7 chr1 11171985 + 11.291214 1.381959 8.170441 2.981746e-08 -2.982391 1.846720 -1.614966 1.199544e-01 NA NA NA NA NA NA NA NA 54.79 54.791 2.6081 0.12 NA NA NA NA NA NA NA NA
NM_020475 ANK1 chr8 41774297 - 9.43971821 0.8229596 11.470451230 2.523355e-23 -0.27829087 1.0997261 -0.253054725 8.005084e-01 NA NA NA NA NA NA NA NA 6.89 6.8902 0.9249 0.3374594 194.51 27.7878 3.7300 0.0008428 3.20 0.4572 0.0614 0.9996517
NM_000037 ANK1 chr8 41774297 - 9.43971821 0.8229596 11.470451230 2.523355e-23 -0.27829087 1.0997261 -0.253054725 8.005084e-01 0.06919372 1.1638407 0.059452917 9.526559e-01 -0.01413643 1.5552475 -0.009089507 9.927576e-01 6.89 6.8902 0.9249 0.3374594 194.51 27.7878 3.7300 0.0008428 3.20 0.4572 0.0614 0.9996517
NM_001142446 ANK1 chr8 41873437 - 9.43971821 0.8229596 11.470451230 2.523355e-23 -0.27829087 1.0997261 -0.253054725 8.005084e-01 -1.16345150 1.1638407 -0.999665628 3.187852e-01 -0.25432646 1.5552475 -0.163527963 8.702822e-01 6.89 6.8902 0.9249 0.3374594 194.51 27.7878 3.7300 0.0008428 3.20 0.4572 0.0614 0.9996517
NM_020478 ANK1 chr8 41641961 - 9.43971821 0.8229596 11.470451230 2.523355e-23 -0.27829087 1.0997261 -0.253054725 8.005084e-01 -0.44258005 1.1638407 -0.380275471 7.041796e-01 0.35953548 1.5552475 0.231175730 8.174351e-01 6.89 6.8902 0.9249 0.3374594 194.51 27.7878 3.7300 0.0008428 3.20 0.4572 0.0614 0.9996517
NM_020476 ANK1 chr8 41774297 - 9.43971821 0.8229596 11.470451230 2.523355e-23 -0.27829087 1.0997261 -0.253054725 8.005084e-01 0.70758868 1.1638407 0.607977282 5.439522e-01 -0.27526582 1.5552475 -0.176991647 8.597096e-01 6.89 6.8902 0.9249 0.3374594 194.51 27.7878 3.7300 0.0008428 3.20 0.4572 0.0614 0.9996517
NM_001142445 ANK1 chr8 41641961 - 9.43971821 0.8229596 11.470451230 2.523355e-23 -0.27829087 1.0997261 -0.253054725 8.005084e-01 0.23742031 1.1638407 0.203997262 8.385811e-01 0.15778581 1.5552475 0.101453825 9.193007e-01 6.89 6.8902 0.9249 0.3374594 194.51 27.7878 3.7300 0.0008428 3.20 0.4572 0.0614 0.9996517
NM_020477 ANK1 chr8 41774297 - 9.43971821 0.8229596 11.470451230 2.523355e-23 -0.27829087 1.0997261 -0.253054725 8.005084e-01 -2.40152464 1.1638407 -2.063447970 4.047407e-02 -0.48136416 1.5552475 -0.309509686 7.572841e-01 6.89 6.8902 0.9249 0.3374594 194.51 27.7878 3.7300 0.0008428 3.20 0.4572 0.0614 0.9996517
NM_020480 ANK1 chr8 41641961 - 9.43971821 0.8229596 11.470451230 2.523355e-23 -0.27829087 1.0997261 -0.253054725 8.005084e-01 -0.35701236 1.1638407 -0.306753641 7.593778e-01 -0.25728355 1.5552475 -0.165429331 8.687877e-01 6.89 6.8902 0.9249 0.3374594 194.51 27.7878 3.7300 0.0008428 3.20 0.4572 0.0614 0.9996517
NM_020977 ANK2 chr4 114190234 + 14.2200920 0.6041095 23.5389318 1.081857e-34 0.2240074 0.8072753 0.2774857 7.822369e-01 NA NA NA NA NA NA NA NA 13.866 13.866 3.454 0.06736 181.620 90.810 22.621 2.788e-08 6.054 3.027 0.754 0.47430
NM_001148 ANK2 chr4 114190234 + 14.2200920 0.6041095 23.5389318 1.081857e-34 0.2240074 0.8072753 0.2774857 7.822369e-01 -4.5551852 0.8543398 -5.3318188 1.162218e-06 1.3900161 1.1416596 1.2175398 2.275464e-01 13.866 13.866 3.454 0.06736 181.620 90.810 22.621 2.788e-08 6.054 3.027 0.754 0.47430
NM_001127493 ANK2 chr4 113958688 + 14.2200920 0.6041095 23.5389318 1.081857e-34 0.2240074 0.8072753 0.2774857 7.822369e-01 -1.7425833 0.8543398 -2.0396840 4.521266e-02 0.5366030 1.1416596 0.4700201 6.398228e-01 13.866 13.866 3.454 0.06736 181.620 90.810 22.621 2.788e-08 6.054 3.027 0.754 0.47430
NM_020987 ANK3 chr10 61819494 - 13.1372930 0.3158833 41.589076 3.818249e-38 -0.7013399 0.4221168 -1.661483 1.034179e-01 NA NA NA NA NA NA NA NA 3.202 3.202 2.9176 0.09436 182.913 182.913 166.6475 2e-16 0.452 0.452 0.4116 0.52433
NM_001149 ANK3 chr10 61570752 - 13.1372930 0.3158833 41.589076 3.818249e-38 -0.7013399 0.4221168 -1.661483 1.034179e-01 3.6108365 0.4467264 8.082881 2.232893e-10 0.3829991 0.5969633 0.641579 5.243308e-01 3.202 3.202 2.9176 0.09436 182.913 182.913 166.6475 2e-16 0.452 0.452 0.4116 0.52433
NM_144708 ANKAR chr2 190248956 + 12.3715050 0.4193808 29.4994532 8.819103e-20 0.4969846 0.5604212 0.8868054 3.843629e-01 NA NA NA NA NA NA NA NA 1.521 1.5215 0.7864 0.3844 NA NA NA NA NA NA NA NA
NM_182703 ANKDD1A chr15 62991154 + 13.375014 0.2398615 55.761397 4.733880e-26 1.309169 0.3205285 4.084409 4.560834e-04 NA NA NA NA NA NA NA NA 10.558 10.5578 16.682 0.0004561 NA NA NA NA NA NA NA NA
NM_153228 ANKFN1 chr17 51585835 + 8.602755 1.715200 5.015599 4.487437e-05 -3.398642 2.292032 -1.482807 1.516995e-01 NA NA NA NA NA NA NA NA 71.15 71.153 2.1987 0.1517 NA NA NA NA NA NA NA NA
NM_020740 ANKFY1 chr17 4114023 - 11.9410586 0.2786438 42.854201 9.953244e-39 0.8883538 0.3723535 2.385781 2.121616e-02 NA NA NA NA NA NA NA NA 1.199 1.199 1.4036 0.24220 274.141 274.141 320.9835 2e-16 4.093 4.093 4.7928 0.03369
NM_016376 ANKFY1 chr17 4114023 - 11.9410586 0.2786438 42.854201 9.953244e-39 0.8883538 0.3723535 2.385781 2.121616e-02 5.3286727 0.3940619 13.522426 1.225112e-17 -1.1528335 0.5265873 -2.189254 3.369009e-02 1.199 1.199 1.4036 0.24220 274.141 274.141 320.9835 2e-16 4.093 4.093 4.7928 0.03369
NM_054027 ANKH chr5 14924887 - 17.1913968 0.2999450 57.315172 2.526817e-26 0.4181895 0.4008183 1.043339 3.076340e-01 NA NA NA NA NA NA NA NA 1.0773 1.07728 1.0886 0.3076 NA NA NA NA NA NA NA NA
NM_017747 ANKHD1 chr5 139761613 + 18.3549059 0.2041854 89.8933205 3.079238e-73 -0.1616273 0.2728543 -0.5923575 5.555475e-01 NA NA NA NA NA NA NA NA 3.891 3.8912 8.4849 0.004822 27.085 13.5426 29.5297 5.427e-10 5.066 2.5331 5.5235 0.005955
NM_017978 ANKHD1 chr5 139761613 + 18.3549059 0.2041854 89.8933205 3.079238e-73 -0.1616273 0.2728543 -0.5923575 5.555475e-01 -2.0943942 0.2887618 -7.2530168 4.618746e-10 1.2806849 0.3858742 3.3189183 1.445564e-03 3.891 3.8912 8.4849 0.004822 27.085 13.5426 29.5297 5.427e-10 5.066 2.5331 5.5235 0.005955
NM_024668 ANKHD1 chr5 139761613 + 18.3549059 0.2041854 89.8933205 3.079238e-73 -0.1616273 0.2728543 -0.5923575 5.555475e-01 -1.4639492 0.2887618 -5.0697469 3.197813e-06 0.5808162 0.3858742 1.5051957 1.368380e-01 3.891 3.8912 8.4849 0.004822 27.085 13.5426 29.5297 5.427e-10 5.066 2.5331 5.5235 0.005955
NM_020690 ANKHD1-EIF4EBP3 chr5 139761613 + 17.4013395 0.2857136 60.9048375 6.303746e-27 -0.3031656 0.3818008 -0.7940413 4.352879e-01 NA NA NA NA NA NA NA NA 0.5662 0.56616 0.6305 0.4353 NA NA NA NA NA NA NA NA
NM_019004 ANKIB1 chr7 91713484 + 17.5498342 0.2065918 84.949333 3.092365e-30 -0.3824523 0.2760699 -1.385346 1.792363e-01 NA NA NA NA NA NA NA NA 0.901 0.90102 1.9192 0.1792 NA NA NA NA NA NA NA NA
NM_178510 ANKK1 chr11 112763723 + 12.1699098 0.3763189 32.3393539 1.117127e-20 -0.4987191 0.5028773 -0.9917312 3.316482e-01 NA NA NA NA NA NA NA NA 1.532 1.5321 0.9835 0.3316 NA NA NA NA NA NA NA NA
NM_152363 ANKLE1 chr19 17253454 + 11.0033439 0.8901074 12.3618156 1.218889e-11 0.9329394 1.1894561 0.7843412 4.408438e-01 NA NA NA NA NA NA NA NA 5.362 5.3615 0.6152 0.4408 NA NA NA NA NA NA NA NA
NM_015114 ANKLE2 chr12 131848524 - 18.07942855 0.1358245 133.1087087 1.030999e-34 -0.04067536 0.1815032 -0.2241027 8.246561e-01 NA NA NA NA NA NA NA NA 0.0102 0.010192 0.0502 0.8247 NA NA NA NA NA NA NA NA
NM_016552 ANKMY1 chr2 241146078 - 14.760457976 0.3361326 43.912605852 3.326187e-39 -0.001232326 0.4491761 -0.002743525 9.978229e-01 NA NA NA NA NA NA NA NA 1.813 1.81326 1.4590 0.2333 0.144 0.14442 0.1162 0.7347 1.802 1.80163 1.4496 0.2347
NM_017844 ANKMY1 chr2 241146078 - 14.760457976 0.3361326 43.912605852 3.326187e-39 -0.001232326 0.4491761 -0.002743525 9.978229e-01 0.535785385 0.4753633 1.127107246 2.655424e-01 -0.764816414 0.6352309 -1.203997521 2.347496e-01 1.813 1.81326 1.4590 0.2333 0.144 0.14442 0.1162 0.7347 1.802 1.80163 1.4496 0.2347
NM_020319 ANKMY2 chr7 16651967 - 16.8599973 0.2816165 59.868638 9.331955e-27 -0.6027317 0.3763259 -1.601622 1.228860e-01 NA NA NA NA NA NA NA NA 2.2378 2.23784 2.5652 0.1229 NA NA NA NA NA NA NA NA
NM_023039 ANKRA2 chr5 72897267 - 16.8186655 0.1871543 89.865236 8.511023e-31 -0.5067468 0.2500955 -2.026214 5.449331e-02 NA NA NA NA NA NA NA NA 1.5818 1.58184 4.1055 0.05449 NA NA NA NA NA NA NA NA
NM_014391 ANKRD1 chr10 92671012 - 5.707152 1.175557 4.854850 6.687745e-05 8.264519 1.570904 5.260996 2.447185e-05 NA NA NA NA NA NA NA NA 420.74 420.74 27.678 2.447e-05 NA NA NA NA NA NA NA NA
NM_017664 ANKRD10 chr13 110365417 - 18.2486692 0.2473683 73.7712527 7.845162e-29 0.2658251 0.3305598 0.8041665 4.295348e-01 NA NA NA NA NA NA NA NA 0.4353 0.43528 0.6467 0.4295 NA NA NA NA NA NA NA NA
NM_013275 ANKRD11 chr16 88084470 - 17.1600945 0.1461342 117.426951 1.834752e-33 0.6576247 0.1952800 3.367598 2.659128e-03 NA NA NA NA NA NA NA NA 2.6640 2.66402 11.341 0.002659 NA NA NA NA NA NA NA NA
NM_015208 ANKRD12 chr18 9126758 + 15.8761880 0.2691008 58.9971812 5.308589e-45 0.4333340 0.3596011 1.2050409 2.343504e-01 NA NA NA NA NA NA NA NA 1.399 1.3990 1.7563 0.19163 3.792 3.7922 4.7607 0.03426 0.114 0.1144 0.1436 0.70649
NM_001083625 ANKRD12 chr18 9126758 + 15.8761880 0.2691008 58.9971812 5.308589e-45 0.4333340 0.3596011 1.2050409 2.343504e-01 0.6587119 0.3805660 1.7308742 9.017785e-02 -0.1927032 0.5085527 -0.3789247 7.064872e-01 1.399 1.3990 1.7563 0.19163 3.792 3.7922 4.7607 0.03426 0.114 0.1144 0.1436 0.70649
NM_033121 ANKRD13A chr12 108921618 + 17.3674328 0.1131707 153.462275 3.922016e-36 0.2668068 0.1512307 1.764237 9.097137e-02 NA NA NA NA NA NA NA NA 0.4385 0.43850 3.1125 0.09097 NA NA NA NA NA NA NA NA
NM_152345 ANKRD13B chr17 24944653 + 15.8974719 0.4455726 35.678746 1.216043e-21 0.7011687 0.5954214 1.177601 2.509980e-01 NA NA NA NA NA NA NA NA 3.028 3.0285 1.3867 0.251 NA NA NA NA NA NA NA NA
NM_030816 ANKRD13C chr1 70593005 - 16.0594126 0.2080993 77.1718628 2.793762e-29 -0.2604785 0.2780844 -0.9366887 3.586509e-01 NA NA NA NA NA NA NA NA 0.418 0.41795 0.8774 0.3587 NA NA NA NA NA NA NA NA
NM_207354 ANKRD13D chr11 66813338 + 17.9252353 0.2682982 66.81086 7.587573e-28 -0.4613618 0.3585286 -1.28682 2.109583e-01 NA NA NA NA NA NA NA NA 1.3112 1.31118 1.6559 0.211 NA NA NA NA NA NA NA NA
NM_019046 ANKRD16 chr10 5971866 - 14.63111254 0.3403466 42.98885488 1.507228e-51 0.31657897 0.4548073 0.69607270 4.887214e-01 NA NA NA NA NA NA NA NA 2.562 2.56207 2.0107 0.16069 6.085 3.04259 2.3879 0.09938 0.047 0.02335 0.0183 0.98184
NM_001009943 ANKRD16 chr10 5971866 - 14.63111254 0.3403466 42.98885488 1.507228e-51 0.31657897 0.4548073 0.69607270 4.887214e-01 -0.76052256 0.4813228 -1.58006747 1.186651e-01 0.12184217 0.6431947 0.18943280 8.503098e-01 2.562 2.56207 2.0107 0.16069 6.085 3.04259 2.3879 0.09938 0.047 0.02335 0.0183 0.98184
NM_001009941 ANKRD16 chr10 5971866 - 14.63111254 0.3403466 42.98885488 1.507228e-51 0.31657897 0.4548073 0.69607270 4.887214e-01 -0.44683818 0.4813228 -0.92835441 3.564600e-01 0.04545295 0.6431947 0.07066748 9.438668e-01 2.562 2.56207 2.0107 0.16069 6.085 3.04259 2.3879 0.09938 0.047 0.02335 0.0183 0.98184
NM_032217 ANKRD17 chr4 74343366 - 17.4116981 0.1785405 97.5224235 5.829518e-55 -0.1419393 0.2385847 -0.5949221 5.548109e-01 NA NA NA NA NA NA NA NA 0.6192 0.61916 1.7658 0.1905 0.1482 0.14819 0.4226 0.5189 0.0833 0.08333 0.2376 0.6282
NM_198889 ANKRD17 chr4 74343366 - 17.4116981 0.1785405 97.5224235 5.829518e-55 -0.1419393 0.2385847 -0.5949221 5.548109e-01 0.2009906 0.2524943 0.7960203 4.301091e-01 -0.1644797 0.3374097 -0.4874777 6.282351e-01 0.6192 0.61916 1.7658 0.1905 0.1482 0.14819 0.4226 0.5189 0.0833 0.08333 0.2376 0.6282
NR_026868 ANKRD19 chr9 94611714 + 17.9371314 0.3046216 58.88331 1.363657e-26 0.5204442 0.4070678 1.27852 2.138176e-01 NA NA NA NA NA NA NA NA 1.6685 1.6685 1.6346 0.2138 NA NA NA NA NA NA NA NA
NM_020349 ANKRD2 chr10 99322246 + 11.4958419 1.309923 8.7759684 2.181821e-11 -4.1865094 1.750458 -2.3916650 2.091703e-02 NA NA NA NA NA NA NA NA 168.94 168.936 8.9503 0.004448 7.45 7.446 0.3945 0.533044 2.88 2.880 0.1526 0.697882
NM_001129981 ANKRD2 chr10 99322246 + 11.4958419 1.309923 8.7759684 2.181821e-11 -4.1865094 1.750458 -2.3916650 2.091703e-02 -1.3133325 1.852511 -0.7089473 4.819350e-01 0.9669862 2.475522 0.3906192 6.978820e-01 168.94 168.936 8.9503 0.004448 7.45 7.446 0.3945 0.533044 2.88 2.880 0.1526 0.697882
NM_032250 ANKRD20A1 chr9 67516581 + 7.674424 1.196270 6.415292 1.514076e-06 -1.700439 1.598583 -1.063716 2.984984e-01 NA NA NA NA NA NA NA NA 17.81 17.812 1.1315 0.2985 NA NA NA NA NA NA NA NA
NM_001012421_dup1 ANKRD20A2 chr9 42358299 + 6.8280049 1.283134 5.3213494 2.968199e-06 -3.6439955 1.714660 -2.1251999 3.897247e-02 NA NA NA NA NA NA NA NA 51.77 51.769 2.8585 0.09766 19.32 19.319 1.0667 0.30709 31.31 31.308 1.7287 0.19510
NM_001012421 ANKRD20A2 chr9 43123540 - 6.8280049 1.283134 5.3213494 2.968199e-06 -3.6439955 1.714660 -2.1251999 3.897247e-02 -0.5422262 1.814626 -0.2988088 7.664317e-01 3.1882258 2.424896 1.3147889 1.950983e-01 51.77 51.769 2.8585 0.09766 19.32 19.319 1.0667 0.30709 31.31 31.308 1.7287 0.19510
NM_001098805 ANKRD20A4 chr9 68671801 + 9.9810604 0.6958112 14.3444944 5.812248e-13 -0.4188311 0.9298169 -0.4504447 6.566073e-01 NA NA NA NA NA NA NA NA 1.081 1.0806 0.2029 0.6566 NA NA NA NA NA NA NA NA
NR_003366 ANKRD20B chr2 94886547 - 7.61403 0.8445661 9.015316 5.205071e-09 2.39006 1.1285989 2.117723 4.522058e-02 NA NA NA NA NA NA NA NA 35.188 35.188 4.4848 0.04522 NA NA NA NA NA NA NA NA
NM_144590 ANKRD22 chr10 90601712 - 14.714358 0.4066163 36.187330 8.829673e-22 0.884863 0.5433639 1.628491 1.170430e-01 NA NA NA NA NA NA NA NA 4.823 4.8232 2.652 0.117 NA NA NA NA NA NA NA NA
NM_144994 ANKRD23 chr2 96873485 - 14.0274091 0.2614976 53.642601 1.146383e-25 0.7016979 0.3494408 2.008059 5.652244e-02 NA NA NA NA NA NA NA NA 3.0331 3.03306 4.0323 0.05652 NA NA NA NA NA NA NA NA
NM_133475 ANKRD24 chr19 4134351 + 13.4602277 0.4025992 33.433321 5.277654e-21 -0.8008629 0.5379958 -1.488604 1.501759e-01 NA NA NA NA NA NA NA NA 3.951 3.9509 2.2159 0.1502 NA NA NA NA NA NA NA NA
NM_014915 ANKRD26 chr10 27429433 - 14.8940118 0.2080423 71.591262 1.559476e-28 0.4267786 0.2780082 1.535129 1.383949e-01 NA NA NA NA NA NA NA NA 1.122 1.1220 2.3566 0.1384 NA NA NA NA NA NA NA NA
NR_026844 ANKRD26L1 chr1 166483292 - 16.034317190 0.3558434 45.06003663 6.095563e-24 0.007579669 0.4755158 0.01593989 9.874198e-01 NA NA NA NA NA NA NA NA 0.000 0.00035 3e-04 0.9874 NA NA NA NA NA NA NA NA
NM_032139 ANKRD27 chr19 37857942 - 17.3270035 0.1765328 98.151777 1.124957e-31 -0.4928116 0.2359018 -2.089054 4.796086e-02 NA NA NA NA NA NA NA NA 1.4960 1.4960 4.3641 0.04796 NA NA NA NA NA NA NA NA
NM_015199 ANKRD28 chr3 15876057 - 16.05026738 0.3857288 41.610243 3.726902e-23 0.05063592 0.5154517 0.098236 9.225960e-01 NA NA NA NA NA NA NA NA 0.016 0.01579 0.0097 0.9226 NA NA NA NA NA NA NA NA
NM_173505 ANKRD29 chr18 19496847 - 15.042190 0.4797024 31.357337 2.236469e-20 -1.433645 0.6410293 -2.236474 3.530952e-02 NA NA NA NA NA NA NA NA 12.661 12.6609 5.0018 0.03531 NA NA NA NA NA NA NA NA
NM_052997 ANKRD30A chr10 37454791 + 17.217546 1.180624 14.583435 4.121226e-13 -4.442819 1.577675 -2.816055 9.801388e-03 NA NA NA NA NA NA NA NA 121.59 121.590 7.9302 0.009801 NA NA NA NA NA NA NA NA
NM_001145029 ANKRD30B chr18 14738239 + 12.097143 1.574909 7.681171 8.556155e-08 -6.065124 2.104560 -2.881896 8.418188e-03 NA NA NA NA NA NA NA NA 226.60 226.600 8.3053 0.008418 NA NA NA NA NA NA NA NA
NM_032290 ANKRD32 chr5 93980147 + 15.1968985 0.1720474 88.329721 1.263735e-30 -0.4061259 0.2299080 -1.766471 9.058750e-02 NA NA NA NA NA NA NA NA 1.0160 1.0160 3.1204 0.09059 NA NA NA NA NA NA NA NA
NM_001130015 ANKRD33 chr12 50568060 + 1.5717144 1.061029 1.4813112 0.1453416 -0.3169364 1.417860 -0.2235315 0.8241116 NA NA NA NA NA NA NA NA 2.50 2.501 0.2020 0.6553 0.30 0.301 0.0243 0.8768 0.22 0.220 0.0178 0.8946
NM_182608 ANKRD33 chr12 50568060 + 1.5717144 1.061029 1.4813112 0.1453416 -0.3169364 1.417860 -0.2235315 0.8241116 0.3048219 1.500522 0.2031439 0.8399185 -0.2672405 2.005157 -0.1332766 0.8945560 2.50 2.501 0.2020 0.6553 0.30 0.301 0.0243 0.8768 0.22 0.220 0.0178 0.8946
NM_001039888 ANKRD34A chr1 144181865 + 13.1975972 0.3261803 40.461050 7.038489e-23 -0.5566072 0.4358768 -1.276983 2.143502e-01 NA NA NA NA NA NA NA NA 1.9084 1.9084 1.6307 0.2144 NA NA NA NA NA NA NA NA
NM_001004441 ANKRD34B chr5 79902060 - 4.600961 1.636507 2.8114521 0.009905766 2.128967 2.186874 0.9735205 0.340422866 NA NA NA NA NA NA NA NA 27.92 27.92 0.9477 0.3404 NA NA NA NA NA NA NA NA
NM_001146341 ANKRD34C chr15 77362201 + 3.523873 1.158297 3.042289 0.005785209 -1.692602 1.547839 -1.093526 0.285484151 NA NA NA NA NA NA NA NA 17.65 17.648 1.1958 0.2855 NA NA NA NA NA NA NA NA
NM_144698 ANKRD35 chr1 144260566 + 13.3763547 0.3826895 34.9535491 1.934210e-21 0.2694953 0.5113903 0.5269856 6.032499e-01 NA NA NA NA NA NA NA NA 0.447 0.44739 0.2777 0.6032 NA NA NA NA NA NA NA NA
NM_025190 ANKRD36B chr2 97572860 - 13.880778 0.3896920 35.61987 1.262309e-21 1.782207 0.5207479 3.42240 2.328545e-03 NA NA NA NA NA NA NA NA 19.566 19.5658 11.713 0.002329 NA NA NA NA NA NA NA NA
NM_181726 ANKRD37 chr4 186554834 + 15.513513 0.2831444 54.790103 7.071039e-26 1.056585 0.3783677 2.792481 1.034717e-02 NA NA NA NA NA NA NA NA 6.8768 6.8768 7.798 0.01035 NA NA NA NA NA NA NA NA
NM_016466 ANKRD39 chr2 96887483 - 17.1966797 0.2039998 84.297529 3.689709e-30 0.4240129 0.2726062 1.555404 1.335037e-01 NA NA NA NA NA NA NA NA 1.1075 1.10749 2.4193 0.1335 NA NA NA NA NA NA NA NA
NM_052855 ANKRD40 chr17 46140269 - 18.2878105 0.2198090 83.198647 4.984806e-30 -0.6712379 0.2937321 -2.285204 3.184773e-02 NA NA NA NA NA NA NA NA 2.7755 2.77545 5.2222 0.03185 NA NA NA NA NA NA NA NA
NM_182603 ANKRD42 chr11 82582939 + 15.464317 0.3184825 48.556250 1.111841e-24 -1.341012 0.4255902 -3.150947 4.472395e-03 NA NA NA NA NA NA NA NA 11.078 11.0776 9.9285 0.004472 NA NA NA NA NA NA NA NA
NM_175873 ANKRD43 chr5 132176932 + 14.216065 1.009889 14.076853 8.590160e-13 -3.638339 1.349521 -2.696021 1.289482e-02 NA NA NA NA NA NA NA NA 81.543 81.543 7.2685 0.01289 NA NA NA NA NA NA NA NA
NM_153697 ANKRD44 chr2 197883766 - 12.6016036 0.3376811 37.3180559 4.400983e-22 0.4320592 0.4512454 0.9574817 3.482813e-01 NA NA NA NA NA NA NA NA 1.1499 1.1499 0.9168 0.3483 NA NA NA NA NA NA NA NA
NM_198493 ANKRD45 chr1 171905624 - 9.1906093 1.506413 6.1009889 3.186618e-06 0.3029223 2.013029 0.1504808 8.816972e-01 NA NA NA NA NA NA NA NA 0.57 0.5653 0.0226 0.8817 NA NA NA NA NA NA NA NA
NM_198401 ANKRD46 chr8 101641188 - 17.439385 0.3207734 54.366682 8.441253e-26 -1.454747 0.4286515 -3.393776 2.495876e-03 NA NA NA NA NA NA NA NA 13.036 13.0363 11.518 0.002496 NA NA NA NA NA NA NA NA
NM_017704 ANKRD49 chr11 93866801 + 16.5168188 0.1351263 122.232490 7.303967e-34 0.6565372 0.1805701 3.635914 1.382767e-03 NA NA NA NA NA NA NA NA 2.6552 2.65521 13.22 0.001383 NA NA NA NA NA NA NA NA
NM_198798 ANKRD5 chr20 9963697 + 15.727689 0.3350691 46.938644 1.656237e-40 -1.214563 0.4477549 -2.712563 9.360458e-03 NA NA NA NA NA NA NA NA 3.349 3.349 2.7117 0.10643 39.462 39.462 31.9537 9.568e-07 5.920 5.920 4.7936 0.03368
NM_022096 ANKRD5 chr20 9963697 + 15.727689 0.3350691 46.938644 1.656237e-40 -1.214563 0.4477549 -2.712563 9.360458e-03 -2.553168 0.4738593 -5.388031 2.365649e-06 1.386387 0.6332211 2.189421 3.367722e-02 3.349 3.349 2.7117 0.10643 39.462 39.462 31.9537 9.568e-07 5.920 5.920 4.7936 0.03368
NM_020337 ANKRD50 chr4 125853337 - 17.201638 0.3810958 45.137309 5.862499e-24 -1.793622 0.5092607 -3.522011 1.827289e-03 NA NA NA NA NA NA NA NA 19.817 19.8172 12.405 0.001827 NA NA NA NA NA NA NA NA
NM_173595 ANKRD52 chr12 54938410 - 17.1150590 0.2052512 83.3859006 4.734381e-30 0.2678479 0.2742785 0.9765545 3.389501e-01 NA NA NA NA NA NA NA NA 0.4419 0.44193 0.9537 0.339 NA NA NA NA NA NA NA NA
NM_001115116 ANKRD53 chr2 71059083 + 10.0039925 0.3782013 26.4515004 1.803567e-29 1.7437973 0.5053928 3.4503803 1.209797e-03 NA NA NA NA NA NA NA NA 34.343 34.343 21.8271 2.619e-05 1.731 1.731 1.0999 0.2998 0.068 0.068 0.0431 0.8364
NM_024933 ANKRD53 chr2 71059083 + 10.0039925 0.3782013 26.4515004 1.803567e-29 1.7437973 0.5053928 3.4503803 1.209797e-03 0.4551780 0.5348574 0.8510267 3.991630e-01 -0.1483955 0.7147333 -0.2076236 8.364393e-01 34.343 34.343 21.8271 2.619e-05 1.731 1.731 1.0999 0.2998 0.068 0.068 0.0431 0.8364
NM_138797 ANKRD54 chr22 36570299 - 17.3241999 0.1932388 89.65179 8.988153e-31 -0.6348852 0.2582261 -2.45864 2.189747e-02 NA NA NA NA NA NA NA NA 2.4830 2.48297 6.0449 0.0219 NA NA NA NA NA NA NA NA
NM_024669 ANKRD55 chr5 55564943 - 8.229223 1.518620 5.418883 1.660295e-05 -1.073239 2.029341 -0.528861 6.019689e-01 NA NA NA NA NA NA NA NA 7.10 7.0953 0.2797 0.602 NA NA NA NA NA NA NA NA
NM_001029870 ANKRD56 chr4 78038026 - 14.104813 0.952068 14.814921 2.966553e-13 -1.656447 1.272254 -1.301978 2.058132e-01 NA NA NA NA NA NA NA NA 16.902 16.9019 1.6951 0.2058 NA NA NA NA NA NA NA NA
NM_023016 ANKRD57 chr2 109729200 + 16.7945486 0.2731939 61.474825 5.094451e-27 -0.6166476 0.3650707 -1.689118 1.047098e-01 NA NA NA NA NA NA NA NA 2.3424 2.34237 2.8531 0.1047 NA NA NA NA NA NA NA NA
NM_001105576 ANKRD58 chrX 118776604 + 12.808858 0.3365302 38.061539 2.815241e-22 0.771742 0.4497074 1.716098 9.958533e-02 NA NA NA NA NA NA NA NA 3.6688 3.6688 2.945 0.09959 NA NA NA NA NA NA NA NA
NM_014942 ANKRD6 chr6 90199616 + 14.703084295 0.3001687 48.982729709 9.109513e-25 -0.002680478 0.4011174 -0.006682528 9.947258e-01 NA NA NA NA NA NA NA NA 0.000 0.00004 0 0.9947 NA NA NA NA NA NA NA NA
NM_019644 ANKRD7 chr7 117651948 + 7.015119 1.435026 4.888498 0.0000615129 -4.544217 1.917634 -2.369700 0.0265720746 NA NA NA NA NA NA NA NA 127.2 127.203 5.6155 0.02657 NA NA NA NA NA NA NA NA
NM_152326 ANKRD9 chr14 102045881 - 16.6962010 0.2931187 56.960540 2.911748e-26 0.5454236 0.3916964 1.392465 1.770987e-01 NA NA NA NA NA NA NA NA 1.8325 1.8325 1.939 0.1771 NA NA NA NA NA NA NA NA
NM_015245 ANKS1A chr6 34965016 + 16.8110206 0.1569111 107.1372316 1.506606e-32 0.1035508 0.2096813 0.4938484 6.260966e-01 NA NA NA NA NA NA NA NA 0.0661 0.066052 0.2439 0.6261 NA NA NA NA NA NA NA NA
NM_181670 ANKS1B chr12 98072603 - 12.3179685 0.7223775 17.0519821 1.919415e-26 -1.0466903 0.9653176 -1.0842963 2.820076e-01 NA NA NA NA NA NA NA NA 17.32 17.319 3.0171 0.0868507 89.77 44.884 7.8193 0.0008693 7.03 3.513 0.6120 0.5451939
NM_152788 ANKS1B chr12 98902563 - 12.3179685 0.7223775 17.0519821 1.919415e-26 -1.0466903 0.9653176 -1.0842963 2.820076e-01 1.5168805 1.0215961 1.4848143 1.421474e-01 -0.6341558 1.3651652 -0.4645268 6.437328e-01 17.32 17.319 3.0171 0.0868507 89.77 44.884 7.8193 0.0008693 7.03 3.513 0.6120 0.5451939
NM_020140 ANKS1B chr12 98072603 - 12.3179685 0.7223775 17.0519821 1.919415e-26 -1.0466903 0.9653176 -1.0842963 2.820076e-01 -1.9976884 1.0215961 -1.9554582 5.457993e-02 0.8700104 1.3651652 0.6372931 5.260430e-01 17.32 17.319 3.0171 0.0868507 89.77 44.884 7.8193 0.0008693 7.03 3.513 0.6120 0.5451939
NM_133450 ANKS3 chr16 4724164 - 15.9026189 0.1933127 82.263690 6.459086e-30 0.3920001 0.2583250 1.517469 1.427745e-01 NA NA NA NA NA NA NA NA 0.9466 0.94657 2.3027 0.1428 NA NA NA NA NA NA NA NA
NM_145865 ANKS4B chr16 21152517 + 4.141395 1.755948 2.358495 0.02722223 2.460276 2.346485 1.048495 0.30530426 NA NA NA NA NA NA NA NA 37.29 37.286 1.0993 0.3053 NA NA NA NA NA NA NA NA
NM_173551 ANKS6 chr9 100598615 - 14.051416 0.3754141 37.429109 4.114627e-22 1.123756 0.5016682 2.240037 3.504523e-02 NA NA NA NA NA NA NA NA 7.779 7.7790 5.0178 0.03505 NA NA NA NA NA NA NA NA
NM_001042410 ANKZF1 chr2 219802854 + 14.8310550 0.3163434 46.8827715 1.747590e-40 0.4589136 0.4227316 1.0855909 2.833166e-01 NA NA NA NA NA NA NA NA 3.625 3.625 3.2929 0.07611 41.814 41.814 37.9852 1.648e-07 0.086 0.086 0.0780 0.78121
NM_018089 ANKZF1 chr2 219802723 + 14.8310550 0.3163434 46.8827715 1.747590e-40 0.4589136 0.4227316 1.0855909 2.833166e-01 1.7354453 0.4473771 3.8791553 3.318706e-04 0.1670157 0.5978328 0.2793686 7.812143e-01 3.625 3.625 3.2929 0.07611 41.814 41.814 37.9852 1.648e-07 0.086 0.086 0.0780 0.78121
NM_018685 ANLN chr7 36395957 + 15.71911593 0.5546239 28.34193816 2.162648e-19 0.03471392 0.7411473 0.04683809 9.630466e-01 NA NA NA NA NA NA NA NA 0.007 0.0074 0.0022 0.963 NA NA NA NA NA NA NA NA
NM_018043 ANO1 chr11 69602056 + 18.470922 0.3873009 47.691401 1.674417e-24 -1.564984 0.5175526 -3.023816 6.042455e-03 NA NA NA NA NA NA NA NA 15.087 15.087 9.1435 0.006042 NA NA NA NA NA NA NA NA
NM_018075 ANO10 chr3 43638564 - 18.4609118 0.1448228 127.472441 2.785290e-34 -0.4032701 0.1935276 -2.083786 4.848024e-02 NA NA NA NA NA NA NA NA 1.0018 1.00178 4.3422 0.04848 NA NA NA NA NA NA NA NA
NM_020373 ANO2 chr12 5925659 - 12.9960813 0.3323282 39.106162 1.524101e-22 -0.9342818 0.4440923 -2.103801 4.653323e-02 NA NA NA NA NA NA NA NA 5.377 5.3770 4.426 0.04653 NA NA NA NA NA NA NA NA
NM_031418 ANO3 chr11 26310254 + 7.64169723 1.449319 5.27261415 2.378162e-05 0.06451916 1.936733 0.03331339 9.737121e-01 NA NA NA NA NA NA NA NA 0.03 0.0256 0.0011 0.9737 NA NA NA NA NA NA NA NA
NM_178826 ANO4 chr12 99712505 + 10.462361 1.251502 8.359841 1.999738e-08 -2.542996 1.672390 -1.520576 1.419959e-01 NA NA NA NA NA NA NA NA 39.84 39.836 2.3122 0.142 NA NA NA NA NA NA NA NA
NM_001142649 ANO5 chr11 22171298 + 11.35488298 1.130714 10.04221952 3.559219e-13 -1.51894256 1.510981 -1.00526928 3.200261e-01 NA NA NA NA NA NA NA NA 29.90 29.9043 2.1264 0.1516 0.01 0.0071 0.0005 0.9822 0.02 0.0188 0.0013 0.9710
NM_213599 ANO5 chr11 22171298 + 11.35488298 1.130714 10.04221952 3.559219e-13 -1.51894256 1.510981 -1.00526928 3.200261e-01 0.06752022 1.599072 0.04222464 9.665024e-01 -0.07807325 2.136850 -0.03653662 9.710126e-01 29.90 29.9043 2.1264 0.1516 0.01 0.0071 0.0005 0.9822 0.02 0.0188 0.0013 0.9710
NM_001142678 ANO6 chr12 43972733 + 16.4452179 0.5158056 31.8825862 1.635587e-51 -1.8920682 0.6892743 -2.7450150 7.276502e-03 NA NA NA NA NA NA NA NA 2.584 2.584 0.8829 0.3498770 255.660 85.220 29.1190 2.507e-13 56.045 18.682 6.3834 0.0005605
NM_001025356 ANO6 chr12 43896037 + 16.4452179 0.5158056 31.8825862 1.635587e-51 -1.8920682 0.6892743 -2.7450150 7.276502e-03 0.4279678 0.7294593 0.5866918 5.588476e-01 1.6513425 0.9747810 1.6940651 9.363592e-02 2.584 2.584 0.8829 0.3498770 255.660 85.220 29.1190 2.507e-13 56.045 18.682 6.3834 0.0005605
NM_001142680 ANO6 chr12 43896143 + 16.4452179 0.5158056 31.8825862 1.635587e-51 -1.8920682 0.6892743 -2.7450150 7.276502e-03 -4.3879879 0.7294593 -6.0153975 3.599079e-08 3.5617985 0.9747810 3.6539473 4.292612e-04 2.584 2.584 0.8829 0.3498770 255.660 85.220 29.1190 2.507e-13 56.045 18.682 6.3834 0.0005605
NM_001142679 ANO6 chr12 43896037 + 16.4452179 0.5158056 31.8825862 1.635587e-51 -1.8920682 0.6892743 -2.7450150 7.276502e-03 -4.4008634 0.7294593 -6.0330483 3.328310e-08 3.6504328 0.9747810 3.7448747 3.143582e-04 2.584 2.584 0.8829 0.3498770 255.660 85.220 29.1190 2.507e-13 56.045 18.682 6.3834 0.0005605
NM_001001891 ANO7 chr2 241776597 + 11.8532198 1.148987 10.3162328 1.498088e-13 1.2685686 1.535399 0.8262144 4.129474e-01 NA NA NA NA NA NA NA NA 15.60 15.60 1.0743 0.3054 1270.30 1270.30 87.4749 3.27e-12 0.25 0.25 0.0174 0.8956
NM_001001666 ANO7 chr2 241776597 + 11.8532198 1.148987 10.3162328 1.498088e-13 1.2685686 1.535399 0.8262144 4.129474e-01 -9.9203901 1.624913 -6.1051811 2.013765e-07 -0.2865843 2.171382 -0.1319825 8.955738e-01 15.60 15.60 1.0743 0.3054 1270.30 1270.30 87.4749 3.27e-12 0.25 0.25 0.0174 0.8956
NM_020959 ANO8 chr19 17306638 - 16.6250237 0.2006138 82.87081 5.457080e-30 0.3561195 0.2680814 1.32840 1.970771e-01 NA NA NA NA NA NA NA NA 0.7812 0.78122 1.7646 0.1971 NA NA NA NA NA NA NA NA
NM_001012302 ANO9 chr11 432011 - 15.191957 0.4645513 32.702432 8.686825e-21 1.586831 0.6207828 2.556178 1.765460e-02 NA NA NA NA NA NA NA NA 15.511 15.5111 6.534 0.01765 NA NA NA NA NA NA NA NA
NM_006305 ANP32A chr15 66900315 - 19.9332345 0.1698657 117.34699305 1.863676e-33 -0.0157767 0.2269927 -0.06950312 9.451899e-01 NA NA NA NA NA NA NA NA 0.0015 0.00153 0.0048 0.9452 NA NA NA NA NA NA NA NA
NM_006401 ANP32B chr9 99785310 + 20.1731382 0.2382861 84.659320 3.344612e-30 0.7669949 0.3184232 2.408728 2.441766e-02 NA NA NA NA NA NA NA NA 3.6238 3.6238 5.802 0.02442 NA NA NA NA NA NA NA NA
NM_012403 ANP32C chr4 165338313 - 17.618972 0.2825240 62.362734 3.670092e-27 1.009564 0.3775386 2.674067 1.355216e-02 NA NA NA NA NA NA NA NA 6.2784 6.2784 7.1506 0.01355 NA NA NA NA NA NA NA NA
NM_012404 ANP32D chr12 47152715 + 14.7473094 0.2992186 49.286074 7.913803e-25 0.5809039 0.3998477 1.452813 1.597835e-01 NA NA NA NA NA NA NA NA 2.0787 2.07869 2.1107 0.1598 NA NA NA NA NA NA NA NA
NM_030920 ANP32E chr1 148475128 - 17.4322148 0.3580786 48.6826472 3.702385e-55 1.0275436 0.4785027 2.1474145 3.527570e-02 NA NA NA NA NA NA NA NA 28.89 28.887 20.4811 2.444e-05 394.02 197.012 139.6826 2.2e-16 12.85 6.426 4.5562 0.01385
NM_001136479 ANP32E chr1 148473650 - 17.4322148 0.3580786 48.6826472 3.702385e-55 1.0275436 0.4785027 2.1474145 3.527570e-02 -5.2203375 0.5063996 -10.3087310 1.312474e-15 -0.6689286 0.6767050 -0.9885085 3.263575e-01 28.89 28.887 20.4811 2.444e-05 394.02 197.012 139.6826 2.2e-16 12.85 6.426 4.5562 0.01385
NM_001136478 ANP32E chr1 148475128 - 17.4322148 0.3580786 48.6826472 3.702385e-55 1.0275436 0.4785027 2.1474145 3.527570e-02 -3.9510713 0.5063996 -7.8022793 4.596187e-11 1.3370776 0.6767050 1.9758649 5.217025e-02 28.89 28.887 20.4811 2.444e-05 394.02 197.012 139.6826 2.2e-16 12.85 6.426 4.5562 0.01385
NM_001150 ANPEP chr15 88159076 - 17.7500919 0.5615405 31.609640 1.867486e-20 0.7461893 0.7503900 0.994402 3.303745e-01 NA NA NA NA NA NA NA NA 3.430 3.4299 0.9888 0.3304 NA NA NA NA NA NA NA NA
NM_053034 ANTXR1 chr2 69093780 + 11.13929856 0.3731607 29.8512069 3.524725e-41 0.57436659 0.4986570 1.1518269 2.533676e-01 NA NA NA NA NA NA NA NA 2.01 2.01 1.3135 0.2557 664.01 332.00 216.7490 2e-16 2.10 1.05 0.6843 0.5079
NM_032208 ANTXR1 chr2 69093780 + 11.13929856 0.3731607 29.8512069 3.524725e-41 0.57436659 0.4986570 1.1518269 2.533676e-01 7.55053185 0.5277290 14.3075936 2.488267e-22 -0.72066121 0.7052075 -1.0219137 3.103914e-01 2.01 2.01 1.3135 0.2557 664.01 332.00 216.7490 2e-16 2.10 1.05 0.6843 0.5079
NM_018153 ANTXR1 chr2 69093780 + 11.13929856 0.3731607 29.8512069 3.524725e-41 0.57436659 0.4986570 1.1518269 2.533676e-01 4.81787873 0.5277290 9.1294564 1.735850e-13 -0.01258534 0.7052075 -0.0178463 9.858130e-01 2.01 2.01 1.3135 0.2557 664.01 332.00 216.7490 2e-16 2.10 1.05 0.6843 0.5079
NM_001145794 ANTXR2 chr4 81213501 - 13.48232746 0.3950458 34.12851958 2.566753e-34 -0.44472742 0.5279021 -0.84244295 4.038990e-01 NA NA NA NA NA NA NA NA 2.144 2.144 1.2490 0.2695 144.482 144.482 84.1643 5.864e-12 0.009 0.009 0.0054 0.9415
NM_058172 ANTXR2 chr4 81213501 - 13.48232746 0.3950458 34.12851958 2.566753e-34 -0.44472742 0.5279021 -0.84244295 4.038990e-01 3.36893505 0.5586791 6.03017921 2.609269e-07 0.05510513 0.7465663 0.07381143 9.414805e-01 2.144 2.144 1.2490 0.2695 144.482 144.482 84.1643 5.864e-12 0.009 0.009 0.0054 0.9415
NR_003601 ANTXRL chr10 47128240 + 2.534238 1.564427 1.619914 0.1188823 2.212886 2.090554 1.058517 0.3008108 NA NA NA NA NA NA NA NA 30.16 30.165 1.1205 0.3008 NA NA NA NA NA NA NA NA
NM_174890 ANUBL1 chr10 45488257 - 14.7013946 0.3697256 39.7629908 2.851649e-37 -1.1034830 0.4940666 -2.2334703 3.042268e-02 NA NA NA NA NA NA NA NA 10.420 10.4196 6.9295 0.011504 16.316 16.3156 10.8506 0.001905 0.416 0.4164 0.2769 0.601268
NM_001128324 ANUBL1 chr10 45488257 - 14.7013946 0.3697256 39.7629908 2.851649e-37 -1.1034830 0.4940666 -2.2334703 3.042268e-02 -1.3483723 0.5228709 -2.5787862 1.317931e-02 0.3676735 0.6987157 0.5262134 6.012680e-01 10.420 10.4196 6.9295 0.011504 16.316 16.3156 10.8506 0.001905 0.416 0.4164 0.2769 0.601268
NM_000700 ANXA1 chr9 74956601 + 20.1344863 0.4567385 44.083185 1.003541e-23 0.4231974 0.6103424 0.693377 4.950163e-01 NA NA NA NA NA NA NA NA 1.103 1.1032 0.4808 0.495 NA NA NA NA NA NA NA NA
NM_007193 ANXA10 chr4 169250282 + 2.7153200 1.490642 1.8215775 0.08155173 0.3978273 1.991954 0.1997171 0.84345709 NA NA NA NA NA NA NA NA 0.97 0.9749 0.0399 0.8435 NA NA NA NA NA NA NA NA
NM_145869 ANXA11 chr10 81955308 - 14.4829737 0.3588081 40.364116 9.881502e-50 1.4701842 0.4794775 3.066221 3.094234e-03 NA NA NA NA NA NA NA NA 11.457 11.457 8.0901 0.005852 171.867 85.933 60.6798 6.237e-16 5.239 2.620 1.8498 0.164981
NM_145868 ANXA11 chr10 81955308 - 14.4829737 0.3588081 40.364116 9.881502e-50 1.4701842 0.4794775 3.066221 3.094234e-03 4.3006464 0.5074313 8.475327 2.701635e-12 -1.2991667 0.6780837 -1.915939 5.951686e-02 11.457 11.457 8.0901 0.005852 171.867 85.933 60.6798 6.237e-16 5.239 2.620 1.8498 0.164981
NM_001157 ANXA11 chr10 81955308 - 14.4829737 0.3588081 40.364116 9.881502e-50 1.4701842 0.4794775 3.066221 3.094234e-03 3.0644130 0.5074313 6.039069 6.965068e-08 -0.7492414 0.6780837 -1.104939 2.730239e-01 11.457 11.457 8.0901 0.005852 171.867 85.933 60.6798 6.237e-16 5.239 2.620 1.8498 0.164981
NM_004306 ANXA13 chr8 124818828 - 9.74567436 1.468197 6.63785030 3.188020e-08 -1.37284151 1.961961 -0.69972916 4.876201e-01 NA NA NA NA NA NA NA NA 21.73 21.7287 0.9164 0.3434 0.38 0.3837 0.0162 0.8993 0.02 0.0247 0.0010 0.9744
NM_001003954 ANXA13 chr8 124818828 - 9.74567436 1.468197 6.63785030 3.188020e-08 -1.37284151 1.961961 -0.69972916 4.876201e-01 -0.22536918 2.076345 -0.10854132 9.140384e-01 0.08960317 2.774632 0.03229371 9.743775e-01 21.73 21.7287 0.9164 0.3434 0.38 0.3837 0.0162 0.8993 0.02 0.0247 0.0010 0.9744
NM_001002858 ANXA2 chr15 58477477 - 14.9113413 0.5032270 29.6314421 7.626075e-49 2.1669086 0.6724653 3.2223350 1.759120e-03 NA NA NA NA NA NA NA NA 44.607 44.607 16.013 0.0001271 261.022 87.007 31.235 5.15e-14 43.781 14.594 5.239 0.0022053
NM_001136015 ANXA2 chr15 58477477 - 14.9113413 0.5032270 29.6314421 7.626075e-49 2.1669086 0.6724653 3.2223350 1.759120e-03 2.0192518 0.7116704 2.8373412 5.595929e-03 -2.2909272 0.9510096 -2.4089422 1.799133e-02 44.607 44.607 16.013 0.0001271 261.022 87.007 31.235 5.15e-14 43.781 14.594 5.239 0.0022053
NM_001002857 ANXA2 chr15 58477477 - 14.9113413 0.5032270 29.6314421 7.626075e-49 2.1669086 0.6724653 3.2223350 1.759120e-03 5.2834993 0.7116704 7.4240816 5.577015e-11 -1.9227119 0.9510096 -2.0217586 4.610618e-02 44.607 44.607 16.013 0.0001271 261.022 87.007 31.235 5.15e-14 43.781 14.594 5.239 0.0022053
NM_004039 ANXA2 chr15 58477477 - 14.9113413 0.5032270 29.6314421 7.626075e-49 2.1669086 0.6724653 3.2223350 1.759120e-03 1.8077255 0.7116704 2.5401161 1.275786e-02 0.9279592 0.9510096 0.9757622 3.317411e-01 44.607 44.607 16.013 0.0001271 261.022 87.007 31.235 5.15e-14 43.781 14.594 5.239 0.0022053
NR_001562 ANXA2P1 chr4 154449413 - 19.3366893 0.4618237 41.8702876 3.235159e-23 -0.1078018 0.6171378 -0.1746803 8.628594e-01 NA NA NA NA NA NA NA NA 0.072 0.07159 0.0305 0.8629 NA NA NA NA NA NA NA NA
NR_003573 ANXA2P2 chr9 33614223 + 22.7027133 0.2919374 77.765695 2.343697e-29 -0.6308722 0.3901177 -1.617133 1.194840e-01 NA NA NA NA NA NA NA NA 2.4517 2.4517 2.6151 0.1195 NA NA NA NA NA NA NA NA
NR_001446 ANXA2P3 chr10 66255291 + 17.4214018 0.3272929 53.2287752 1.368023e-25 0.2669791 0.4373636 0.6104283 5.475631e-01 NA NA NA NA NA NA NA NA 0.4391 0.43907 0.3726 0.5476 NA NA NA NA NA NA NA NA
NM_005139 ANXA3 chr4 79691766 + 16.458981 0.5953495 27.645914 3.771837e-19 1.835357 0.7955692 2.306973 3.040386e-02 NA NA NA NA NA NA NA NA 20.750 20.7502 5.3221 0.0304 NA NA NA NA NA NA NA NA
NM_001153 ANXA4 chr2 69822631 + 18.956134 0.2336436 81.1326965 8.871508e-30 0.119004 0.3122194 0.3811552 7.065863e-01 NA NA NA NA NA NA NA NA 0.0872 0.08724 0.1453 0.7066 NA NA NA NA NA NA NA NA
NM_001154 ANXA5 chr4 122837597 - 21.5938566 0.1514648 142.5667893 2.130013e-35 0.1323639 0.2024034 0.6539606 5.196229e-01 NA NA NA NA NA NA NA NA 0.1079 0.10792 0.4277 0.5196 NA NA NA NA NA NA NA NA
NM_001155 ANXA6 chr5 150517636 - 20.2221869 0.2558027 79.0538493 1.608364e-29 -0.2549653 0.3418307 -0.7458817 4.632946e-01 NA NA NA NA NA NA NA NA 0.4004 0.40044 0.5563 0.4633 NA NA NA NA NA NA NA NA
NM_004034 ANXA7 chr10 74843847 - 13.102307 0.3018338 43.409011 5.585453e-39 1.261992 0.4033424 3.128835 3.043624e-03 NA NA NA NA NA NA NA NA 1.29 1.29 1.292 0.261558 417.12 417.12 416.234 2.2e-16 10.84 10.84 10.812 0.001938
NM_001156 ANXA7 chr10 74843847 - 13.102307 0.3018338 43.409011 5.585453e-39 1.261992 0.4033424 3.128835 3.043624e-03 6.827016 0.4268575 15.993666 2.053397e-20 -1.875605 0.5704123 -3.288157 1.937581e-03 1.29 1.29 1.292 0.261558 417.12 417.12 416.234 2.2e-16 10.84 10.84 10.812 0.001938
NM_001040084 ANXA8 chr10 46594128 - 10.772480 1.239044 8.6941866 9.994122e-09 1.454137 1.655742 0.8782389 3.888968e-01 NA NA NA NA NA NA NA NA 13.03 13.025 0.7713 0.3889 NA NA NA NA NA NA NA NA
NM_001098845_dup1 ANXA8L1 chr10 47875313 + 9.734415 1.546677 6.2937622 2.016169e-06 1.820334 2.066834 0.8807359 3.875716e-01 NA NA NA NA NA NA NA NA 20.41 20.412 0.7757 0.3876 NA NA NA NA NA NA NA NA
NM_001630 ANXA8L2 chr10 47216926 + 10.977292 1.474448 7.4450190 1.439484e-07 1.452865 1.970314 0.7373775 4.683492e-01 NA NA NA NA NA NA NA NA 13.00 13.003 0.5437 0.4683 NA NA NA NA NA NA NA NA
NM_003568 ANXA9 chr1 149221123 + 17.409408 0.3867987 45.008959 6.254910e-24 -2.217158 0.5168815 -4.289489 2.736541e-04 NA NA NA NA NA NA NA NA 30.281 30.2813 18.4 0.0002737 NA NA NA NA NA NA NA NA
NM_001637 AOAH chr7 36730679 - 14.5563581 0.5332932 27.29522 5.017072e-19 0.8390163 0.7126431 1.17733 2.511037e-01 NA NA NA NA NA NA NA NA 4.336 4.3363 1.3861 0.2511 NA NA NA NA NA NA NA NA
NM_001158 AOC2 chr17 38250135 + 11.1983197 0.3931730 28.48191674 7.277437e-31 0.2999404 0.5253995 0.57088061 5.708591e-01 NA NA NA NA NA NA NA NA 4.098 4.0977 2.4098 0.1274 0.825 0.8247 0.4850 0.4897 0.944 0.9438 0.5550 0.4601
NM_009590 AOC2 chr17 38250135 + 11.1983197 0.3931730 28.48191674 7.277437e-31 0.2999404 0.5253995 0.57088061 5.708591e-01 -0.0531390 0.5560305 -0.09556849 9.242784e-01 0.5535607 0.7430271 0.74500742 4.600569e-01 4.098 4.0977 2.4098 0.1274 0.825 0.8247 0.4850 0.4897 0.944 0.9438 0.5550 0.4601
NM_003734 AOC3 chr17 38256727 + 16.6282141 0.3742838 44.4267550 8.411082e-24 0.2880083 0.5001577 0.5758349 5.703188e-01 NA NA NA NA NA NA NA NA 0.511 0.51096 0.3316 0.5703 NA NA NA NA NA NA NA NA
NM_153042 AOF1 chr6 18263598 + 15.9508008 0.2031305 78.524889 1.875891e-29 0.4342873 0.2714446 1.599912 1.232660e-01 NA NA NA NA NA NA NA NA 1.1618 1.16181 2.5597 0.1233 NA NA NA NA NA NA NA NA
NM_001159 AOX1 chr2 201158976 + 14.0047725 0.7398552 18.9290710 1.599309e-15 0.5864607 0.9886732 0.5931796 5.588494e-01 NA NA NA NA NA NA NA NA 2.119 2.1186 0.3519 0.5588 NA NA NA NA NA NA NA NA
NR_001557 AOX2P chr2 201268691 + 7.037245 1.393998 5.048244 4.138823e-05 -3.744613 1.862809 -2.010197 5.628008e-02 NA NA NA NA NA NA NA NA 86.38 86.376 4.0409 0.05628 NA NA NA NA NA NA NA NA
NM_001127 AP1B1 chr22 28114572 - 12.6061313 0.2353518 53.562933 4.249083e-43 0.8664611 0.3145020 2.755025 8.380332e-03 NA NA NA NA NA NA NA NA 4.49 4.49 7.3667 0.009321 457.63 457.63 751.0741 2.2e-16 0.85 0.85 1.3972 0.243271
NM_145730 AP1B1 chr22 28114572 - 12.6061313 0.2353518 53.562933 4.249083e-43 0.8664611 0.3145020 2.755025 8.380332e-03 6.3450345 0.3328377 19.063451 1.805525e-23 -0.5257319 0.4447730 -1.182023 2.432711e-01 4.49 4.49 7.3667 0.009321 457.63 457.63 751.0741 2.2e-16 0.85 0.85 1.3972 0.243271
NM_001030007 AP1G1 chr16 70400477 - 14.9686671 0.2557010 58.539720 7.559382e-45 0.8412238 0.3416949 2.461915 1.762796e-02 NA NA NA NA NA NA NA NA 0.405 0.405 0.5636 0.4566382 53.920 53.920 74.9702 3.225e-11 12.883 12.883 17.9132 0.0001093
NM_001128 AP1G1 chr16 70400477 - 14.9686671 0.2557010 58.539720 7.559382e-45 0.8412238 0.3416949 2.461915 1.762796e-02 3.2222367 0.3616159 8.910662 1.396163e-11 -2.0452226 0.4832295 -4.232404 1.092526e-04 0.405 0.405 0.5636 0.4566382 53.920 53.920 74.9702 3.225e-11 12.883 12.883 17.9132 0.0001093
NM_003917 AP1G2 chr14 23107119 - 18.3882345 0.2288803 80.3399490 1.111083e-29 -0.1142867 0.3058542 -0.3736641 7.120765e-01 NA NA NA NA NA NA NA NA 0.0805 0.08046 0.1396 0.7121 NA NA NA NA NA NA NA NA
NM_007247 AP1GBP1 chr17 33043599 - 16.087286 0.3936789 40.863978 8.397951e-38 -1.103555 0.5260756 -2.097713 4.145364e-02 NA NA NA NA NA NA NA NA 0.619 0.619 0.3634 0.54960 36.943 36.943 21.6698 2.769e-05 9.526 9.526 5.5876 0.02237
NM_080550 AP1GBP1 chr17 33043599 - 16.087286 0.3936789 40.863978 8.397951e-38 -1.103555 0.5260756 -2.097713 4.145364e-02 -2.703973 0.5567460 -4.856745 1.419310e-05 1.758633 0.7439832 2.363807 2.236754e-02 0.619 0.619 0.3634 0.54960 36.943 36.943 21.6698 2.769e-05 9.526 9.526 5.5876 0.02237
NM_001130524 AP1M1 chr19 16169665 + 12.840445 0.2433610 52.762959 8.398471e-43 2.271160 0.3252048 6.983785 9.637041e-09 NA NA NA NA NA NA NA NA 17.567 17.567 26.965 4.590e-06 225.709 225.709 346.462 2.2e-16 14.292 14.292 21.938 2.519e-05
NM_032493 AP1M1 chr19 16169665 + 12.840445 0.2433610 52.762959 8.398471e-43 2.271160 0.3252048 6.983785 9.637041e-09 5.455622 0.3441644 15.851790 2.908762e-20 -2.154104 0.4599090 -4.683760 2.519113e-05 17.567 17.567 26.965 4.590e-06 225.709 225.709 346.462 2.2e-16 14.292 14.292 21.938 2.519e-05
NM_005498 AP1M2 chr19 10558991 - 19.477175 0.1901349 102.438739 4.217477e-32 -0.665597 0.2540784 -2.619652 1.531989e-02 NA NA NA NA NA NA NA NA 2.7290 2.72900 6.8626 0.01532 NA NA NA NA NA NA NA NA
NM_001283 AP1S1 chr7 100584406 + 19.4089853 0.1600707 121.252596 8.786953e-34 0.5574464 0.2139034 2.606066 1.579388e-02 NA NA NA NA NA NA NA NA 1.9142 1.91420 6.7916 0.01579 NA NA NA NA NA NA NA NA
NM_003916 AP1S2 chrX 15783021 - 16.0807597 0.3023240 53.190482 1.390678e-25 0.7677453 0.4039975 1.900372 6.999112e-02 NA NA NA NA NA NA NA NA 3.6309 3.6309 3.6114 0.06999 NA NA NA NA NA NA NA NA
NM_001039569 AP1S3 chr2 224410563 - 14.9708325 0.2710305 55.236709 5.874621e-26 0.6180217 0.3621797 1.706395 1.014032e-01 NA NA NA NA NA NA NA NA 2.3528 2.35282 2.9118 0.1014 NA NA NA NA NA NA NA NA
NM_014203 AP2A1 chr19 54961992 + 14.64631926 0.4521663 32.39144051 2.583179e-33 -0.04626762 0.6042327 -0.07657252 9.392957e-01 NA NA NA NA NA NA NA NA 1.288 1.288 0.5727 0.4531 167.290 167.290 74.3842 3.611e-11 0.946 0.946 0.4205 0.5199
NM_130787 AP2A1 chr19 54961992 + 14.64631926 0.4521663 32.39144051 2.583179e-33 -0.04626762 0.6042327 -0.07657252 9.392957e-01 3.96861621 0.6394598 6.20620146 1.420178e-07 -0.55412723 0.8545141 -0.64847058 5.199049e-01 1.288 1.288 0.5727 0.4531 167.290 167.290 74.3842 3.611e-11 0.946 0.946 0.4205 0.5199
NM_012305 AP2A2 chr11 915841 + 18.1599247 0.1515553 119.8237389 1.153630e-33 0.1277162 0.2025243 0.6306214 5.345046e-01 NA NA NA NA NA NA NA NA 0.1005 0.10048 0.3977 0.5345 NA NA NA NA NA NA NA NA
NM_001282 AP2B1 chr17 30938395 + 19.736140 0.2540666 77.680956 1.918162e-50 -1.996488 0.3395108 -5.880483 4.372887e-07 NA NA NA NA NA NA NA NA 25.583 25.5829 36.0298 2.871e-07 0.030 0.0300 0.0422 0.8381 3.801 3.8013 5.3536 0.0252
NM_001030006 AP2B1 chr17 30938395 + 19.736140 0.2540666 77.680956 1.918162e-50 -1.996488 0.3395108 -5.880483 4.372887e-07 -0.671115 0.3593045 -1.867817 6.816578e-02 1.110940 0.4801408 2.313779 2.520066e-02 25.583 25.5829 36.0298 2.871e-07 0.030 0.0300 0.0422 0.8381 3.801 3.8013 5.3536 0.0252
NM_001025205 AP2M1 chr3 185375328 + 21.57436470 0.2569444 83.9651236 5.488726e-52 -0.06281319 0.3433563 -0.1829388 8.556500e-01 NA NA NA NA NA NA NA NA 2.24 2.24 3.0832 0.08576 341.07 341.07 469.6418 2e-16 2.95 2.95 4.0587 0.04981
NM_004068 AP2M1 chr3 185375328 + 21.57436470 0.2569444 83.9651236 5.488726e-52 -0.06281319 0.3433563 -0.1829388 8.556500e-01 -5.77135396 0.3633742 -15.8826742 2.695914e-20 0.97826383 0.4855792 2.0146329 4.981068e-02 2.24 2.24 3.0832 0.08576 341.07 341.07 469.6418 2e-16 2.95 2.95 4.0587 0.04981
NM_021575 AP2S1 chr19 52046043 - 14.3647508 0.3960476 36.2702634 1.722415e-35 1.0417647 0.5292409 1.9684131 5.506402e-02 NA NA NA NA NA NA NA NA 8.73 8.73 5.0598 0.02932 366.01 366.01 212.1344 2e-16 0.49 0.49 0.2855 0.59567
NM_004069 AP2S1 chr19 52046043 - 14.3647508 0.3960476 36.2702634 1.722415e-35 1.0417647 0.5292409 1.9684131 5.506402e-02 5.6351762 0.5600959 10.0610919 3.352281e-13 -0.3999428 0.7484596 -0.5343546 5.956696e-01 8.73 8.73 5.0598 0.02932 366.01 366.01 212.1344 2e-16 0.49 0.49 0.2855 0.59567
NM_003664 AP3B1 chr5 77626284 - 18.3675449 0.1508011 121.799810 7.923689e-34 -0.8677964 0.2015164 -4.306331 2.624000e-04 NA NA NA NA NA NA NA NA 4.6389 4.6389 18.544 0.0002624 NA NA NA NA NA NA NA NA
NM_004644 AP3B2 chr15 81175689 - 13.6824091 0.6448674 21.2173984 1.328561e-16 -0.4944939 0.8617403 -0.5738316 5.716511e-01 NA NA NA NA NA NA NA NA 1.506 1.5063 0.3293 0.5717 NA NA NA NA NA NA NA NA
NM_001077523 AP3D1 chr19 2102556 - 17.5387122 0.1742524 100.6511778 1.372945e-55 0.1895494 0.2328546 0.8140248 4.198248e-01 NA NA NA NA NA NA NA NA 0.0117 0.0117 0.0351 0.8522 17.5157 17.5157 52.4417 3.96e-09 0.3103 0.3103 0.9290 0.3402
NM_003938 AP3D1 chr19 2102556 - 17.5387122 0.1742524 100.6511778 1.372945e-55 0.1895494 0.2328546 0.8140248 4.198248e-01 1.3614898 0.2464301 5.5248506 1.482958e-06 -0.3173984 0.3293061 -0.9638400 3.401659e-01 0.0117 0.0117 0.0351 0.8522 17.5157 17.5157 52.4417 3.96e-09 0.3103 0.3103 0.9290 0.3402
NM_207012 AP3M1 chr10 75580832 - 16.8680638 0.2929505 57.5799202 1.601006e-44 -0.4239877 0.3914715 -1.0830615 2.844258e-01 NA NA NA NA NA NA NA NA 4.572 4.5718 4.8429 0.03282 1.722 1.7217 1.8238 0.18347 0.422 0.4225 0.4475 0.50685
NM_012095 AP3M1 chr10 75580832 - 16.8680638 0.2929505 57.5799202 1.601006e-44 -0.4239877 0.3914715 -1.0830615 2.844258e-01 -0.1637207 0.4142945 -0.3951795 6.945370e-01 -0.3703638 0.5536243 -0.6689804 5.068517e-01 4.572 4.5718 4.8429 0.03282 1.722 1.7217 1.8238 0.18347 0.422 0.4225 0.4475 0.50685
NM_001134296 AP3M2 chr8 42129621 + 13.7391375 0.2590097 53.044885 6.598187e-43 0.8765763 0.3461162 2.532607 1.479788e-02 NA NA NA NA NA NA NA NA 0.358 0.358 0.4856 0.4894 65.496 65.496 88.7547 2.620e-12 13.508 13.508 18.3053 9.427e-05
NM_006803 AP3M2 chr8 42129621 + 13.7391375 0.2590097 53.044885 6.598187e-43 0.8765763 0.3461162 2.532607 1.479788e-02 3.4618103 0.3662950 9.450882 2.376996e-12 -2.0942367 0.4894822 -4.278473 9.426940e-05 0.358 0.358 0.4856 0.4894 65.496 65.496 88.7547 2.620e-12 13.508 13.508 18.3053 9.427e-05
NM_001284 AP3S1 chr5 115205518 + 18.1496518 0.2195503 82.667410 5.773351e-30 0.4838259 0.2933864 1.649108 1.127187e-01 NA NA NA NA NA NA NA NA 1.442 1.44198 2.7196 0.1127 NA NA NA NA NA NA NA NA
NM_005829 AP3S2 chr15 88238621 - 17.4139547 0.2379243 73.1911523 2.903408e-49 -0.6185153 0.3179397 -1.9453854 5.785490e-02 NA NA NA NA NA NA NA NA 3.102 3.102 4.9812 0.03054 37.088 37.088 59.5605 7.738e-10 0.168 0.168 0.2697 0.60603
NR_023361 AP3S2 chr15 88238621 - 17.4139547 0.2379243 73.1911523 2.903408e-49 -0.6185153 0.3179397 -1.9453854 5.785490e-02 -1.8532638 0.3364758 -5.5078668 1.571624e-06 0.2335049 0.4496347 0.5193214 6.060265e-01 3.102 3.102 4.9812 0.03054 37.088 37.088 59.5605 7.738e-10 0.168 0.168 0.2697 0.60603
NM_006594 AP4B1 chr1 114249264 - 17.2180345 0.1438262 119.714160 1.178126e-33 -0.2517161 0.1921959 -1.309685 2.032344e-01 NA NA NA NA NA NA NA NA 0.3903 0.39030 1.7153 0.2032 NA NA NA NA NA NA NA NA
NM_007347 AP4E1 chr15 48988238 + 15.5128526 0.2233103 69.467692 3.10759e-28 -0.5975219 0.2984110 -2.002346 5.71748e-02 NA NA NA NA NA NA NA NA 2.1993 2.19932 4.0094 0.05717 NA NA NA NA NA NA NA NA
NM_004722 AP4M1 chr7 99537066 + 16.7450361 0.2046128 81.8376883 7.275497e-30 -0.1302043 0.2734253 -0.4761971 6.384264e-01 NA NA NA NA NA NA NA NA 0.1044 0.10443 0.2268 0.6384 NA NA NA NA NA NA NA NA
NM_007077 AP4S1 chr14 30564434 + 11.787054 0.2653812 44.415554 1.993286e-39 1.523967 0.3546306 4.297338 8.872986e-05 NA NA NA NA NA NA NA NA 11.288 11.288 14.5703 0.0004018 58.136 58.136 75.0435 3.18e-11 3.958 3.958 5.1087 0.0285833
NM_001128126 AP4S1 chr14 30564434 + 11.787054 0.2653812 44.415554 1.993286e-39 1.523967 0.3546306 4.297338 8.872986e-05 2.791391 0.3753057 7.437644 2.018172e-09 -1.133569 0.5015234 -2.260251 2.858329e-02 11.288 11.288 14.5703 0.0004018 58.136 58.136 75.0435 3.18e-11 3.958 3.958 5.1087 0.0285833
NM_013229 APAF1 chr12 97563209 + 13.50219182 0.3502584 38.54923250 1.328907e-67 -0.04658563 0.4680525 -0.09953078 9.208901e-01 NA NA NA NA NA NA NA NA 2.276 2.2762 1.6867 0.1966 57.408 14.3520 10.6352 2.282e-07 11.669 2.9172 2.1617 0.0777
NM_181869 APAF1 chr12 97563209 + 13.50219182 0.3502584 38.54923250 1.328907e-67 -0.04658563 0.4680525 -0.09953078 9.208901e-01 -1.95324717 0.4953402 -3.94324416 1.385726e-04 0.83383645 0.6619261 1.25971225 2.103237e-01 2.276 2.2762 1.6867 0.1966 57.408 14.3520 10.6352 2.282e-07 11.669 2.9172 2.1617 0.0777
NM_181868 APAF1 chr12 97563209 + 13.50219182 0.3502584 38.54923250 1.328907e-67 -0.04658563 0.4680525 -0.09953078 9.208901e-01 0.81441826 0.4953402 1.64415958 1.028743e-01 -0.80724219 0.6619261 -1.21953517 2.251364e-01 2.276 2.2762 1.6867 0.1966 57.408 14.3520 10.6352 2.282e-07 11.669 2.9172 2.1617 0.0777
NM_001160 APAF1 chr12 97563209 + 13.50219182 0.3502584 38.54923250 1.328907e-67 -0.04658563 0.4680525 -0.09953078 9.208901e-01 0.49176280 0.4953402 0.99277799 3.229025e-01 -0.83767983 0.6619261 -1.26551862 2.082435e-01 2.276 2.2762 1.6867 0.1966 57.408 14.3520 10.6352 2.282e-07 11.669 2.9172 2.1617 0.0777
NM_181861 APAF1 chr12 97563209 + 13.50219182 0.3502584 38.54923250 1.328907e-67 -0.04658563 0.4680525 -0.09953078 9.208901e-01 0.46979211 0.4953402 0.94842323 3.449028e-01 -0.31523753 0.6619261 -0.47624277 6.348050e-01 2.276 2.2762 1.6867 0.1966 57.408 14.3520 10.6352 2.282e-07 11.669 2.9172 2.1617 0.0777
NM_001163 APBA1 chr9 71477095 - 14.2820865 0.4343416 32.882154 7.677447e-21 -0.7598956 0.5804133 -1.309232 2.033853e-01 NA NA NA NA NA NA NA NA 3.557 3.5570 1.7141 0.2034 NA NA NA NA NA NA NA NA
NM_005503 APBA2 chr15 27001132 + 12.3487266 0.4095533 30.151700 6.032649e-32 1.0973339 0.5472886 2.005037 5.086418e-02 NA NA NA NA NA NA NA NA 31.412 31.4117 17.0247 0.0001532 30.707 30.7067 16.6425 0.0001775 3.073 3.0730 1.6655 0.2033107
NM_001130414 APBA2 chr15 27001132 + 12.3487266 0.4095533 30.151700 6.032649e-32 1.0973339 0.5472886 2.005037 5.086418e-02 1.0079713 0.5791958 1.740295 8.849400e-02 0.9988599 0.7739829 1.290545 2.033107e-01 31.412 31.4117 17.0247 0.0001532 30.707 30.7067 16.6425 0.0001775 3.073 3.0730 1.6655 0.2033107
NM_004886 APBA3 chr19 3712673 - 16.6591760 0.1611729 103.362166 3.432413e-32 0.4698426 0.2153763 2.181496 3.962342e-02 NA NA NA NA NA NA NA NA 1.3598 1.35983 4.7589 0.03962 NA NA NA NA NA NA NA NA
NM_001164 APBB1 chr11 6396876 - 15.34134282 0.3838176 39.9703956 2.259572e-37 0.49770092 0.5128979 0.9703704 3.369368e-01 NA NA NA NA NA NA NA NA 1.629 1.62937 1.0055 0.3212 0.044 0.04434 0.0274 0.8693 0.221 0.22133 0.1366 0.7134
NM_145689 APBB1 chr11 6397220 - 15.34134282 0.3838176 39.9703956 2.259572e-37 0.49770092 0.5128979 0.9703704 3.369368e-01 0.09055571 0.5428001 0.1668307 8.682345e-01 -0.26806643 0.7253472 -0.3695698 7.133990e-01 1.629 1.62937 1.0055 0.3212 0.044 0.04434 0.0274 0.8693 0.221 0.22133 0.1366 0.7134
NM_019043 APBB1IP chr10 26767272 + 15.020807 0.3294539 45.593046 4.664444e-24 2.062467 0.4402513 4.684748 1.021251e-04 NA NA NA NA NA NA NA NA 26.203 26.2032 21.947 0.0001021 NA NA NA NA NA NA NA NA
NM_173075 APBB2 chr4 40911392 - 12.962495 0.7484669 17.318728 1.086607e-14 -3.068714 1.0001810 -3.068158 5.442582e-03 NA NA NA NA NA NA NA NA 58.009 58.009 9.4136 0.005443 NA NA NA NA NA NA NA NA
NM_006051 APBB3 chr5 139924373 - 14.75980771 0.3028065 48.7433710 1.636734e-67 0.51703837 0.4046422 1.2777669 2.045464e-01 NA NA NA NA NA NA NA NA 0.698 0.6979 0.6919 0.4076713 21.021 7.0069 6.9471 0.0002887 4.704 1.5679 1.5545 0.2058213
NM_133173 APBB3 chr5 139924373 - 14.75980771 0.3028065 48.7433710 1.636734e-67 0.51703837 0.4046422 1.2777669 2.045464e-01 -0.76332442 0.4282330 -1.7824979 7.796683e-02 -0.57205593 0.5722504 -0.9996601 3.200971e-01 0.698 0.6979 0.6919 0.4076713 21.021 7.0069 6.9471 0.0002887 4.704 1.5679 1.5545 0.2058213
NM_133174 APBB3 chr5 139924373 - 14.75980771 0.3028065 48.7433710 1.636734e-67 0.51703837 0.4046422 1.2777669 2.045464e-01 -0.14137382 0.4282330 -0.3301329 7.420501e-01 -0.95192943 0.5722504 -1.6634840 9.961858e-02 0.698 0.6979 0.6919 0.4076713 21.021 7.0069 6.9471 0.0002887 4.704 1.5679 1.5545 0.2058213
NM_133172 APBB3 chr5 139924373 - 14.75980771 0.3028065 48.7433710 1.636734e-67 0.51703837 0.4046422 1.2777669 2.045464e-01 -0.09033367 0.4282330 -0.2109451 8.333966e-01 0.12900085 0.5722504 0.2254273 8.221469e-01 0.698 0.6979 0.6919 0.4076713 21.021 7.0069 6.9471 0.0002887 4.704 1.5679 1.5545 0.2058213
NM_001127511 APC chr5 112071101 + 13.95170332 0.2751998 50.6966247 2.434034e-56 -0.68467539 0.3677513 -1.8617894 6.689195e-02 NA NA NA NA NA NA NA NA 9.363 9.3633 11.2393 0.001303 7.623 3.8113 4.5750 0.013622 0.727 0.3636 0.4365 0.648078
NM_001127510 APC chr5 112101455 + 13.95170332 0.2751998 50.6966247 2.434034e-56 -0.68467539 0.3677513 -1.8617894 6.689195e-02 0.07272051 0.3891914 0.1868503 8.523263e-01 0.20112390 0.5200788 0.3867181 7.001550e-01 9.363 9.3633 11.2393 0.001303 7.623 3.8113 4.5750 0.013622 0.727 0.3636 0.4365 0.648078
NM_000038 APC chr5 112101455 + 13.95170332 0.2751998 50.6966247 2.434034e-56 -0.68467539 0.3677513 -1.8617894 6.689195e-02 0.90784592 0.3891914 2.3326467 2.258982e-02 -0.28252142 0.5200788 -0.5432281 5.887235e-01 9.363 9.3633 11.2393 0.001303 7.623 3.8113 4.5750 0.013622 0.727 0.3636 0.4365 0.648078
NM_005883 APC2 chr19 1401148 + 11.84209 0.3538231 33.4689645 5.152325e-21 0.19848 0.4728160 0.4197828 6.785395e-01 NA NA NA NA NA NA NA NA 0.243 0.24267 0.1762 0.6785 NA NA NA NA NA NA NA NA
NM_153000 APCDD1 chr18 10444625 + 16.5326812 0.4094559 40.3771961 7.377785e-23 0.5260318 0.5471585 0.9613884 3.463559e-01 NA NA NA NA NA NA NA NA 1.705 1.7045 0.9243 0.3464 NA NA NA NA NA NA NA NA
NM_153360 APCDD1L chr20 56523355 - 13.024704 0.5534163 23.535092 1.354197e-17 1.472394 0.7395337 1.990977 5.849274e-02 NA NA NA NA NA NA NA NA 13.355 13.354 3.964 0.05849 NA NA NA NA NA NA NA NA
NM_001640 APEH chr3 49686439 + 19.1517708 0.1749643 109.460997 9.205895e-33 -0.4485943 0.2338059 -1.918661 6.752210e-02 NA NA NA NA NA NA NA NA 1.2396 1.23962 3.6813 0.06752 NA NA NA NA NA NA NA NA
NM_080648 APEX1 chr14 19993130 + 17.7170437 0.3300927 53.67293851 5.229557e-58 -1.9554701 0.4411049 -4.43311813 3.417171e-05 NA NA NA NA NA NA NA NA 4.556 4.556 3.8008 0.05529 181.450 90.725 75.6940 2e-16 21.822 10.911 9.1034 0.00031
NM_080649 APEX1 chr14 19993130 + 17.7170437 0.3300927 53.67293851 5.229557e-58 -1.9554701 0.4411049 -4.43311813 3.417171e-05 0.0389956 0.4668215 0.08353428 9.336686e-01 1.7703181 0.6238165 2.83788267 5.958760e-03 4.556 4.556 3.8008 0.05529 181.450 90.725 75.6940 2e-16 21.822 10.911 9.1034 0.00031
NM_001641 APEX1 chr14 19993130 + 17.7170437 0.3300927 53.67293851 5.229557e-58 -1.9554701 0.4411049 -4.43311813 3.417171e-05 2.2320825 0.4668215 4.78144706 9.509507e-06 2.6065965 0.6238165 4.17846663 8.453277e-05 4.556 4.556 3.8008 0.05529 181.450 90.725 75.6940 2e-16 21.822 10.911 9.1034 0.00031
NM_014481 APEX2 chrX 55043505 + 18.2621382 0.1555348 117.4151215 1.839002e-33 0.1423361 0.2078421 0.6848278 5.002964e-01 NA NA NA NA NA NA NA NA 0.1248 0.1248 0.469 0.5003 NA NA NA NA NA NA NA NA
NM_001077628 APH1A chr1 148508156 - 19.1299008 0.2355706 81.206669 2.525950e-51 -0.7343297 0.3147944 -2.332728 2.409185e-02 NA NA NA NA NA NA NA NA 1.027 1.027 1.6826 0.20105 38.183 38.183 62.5504 4.031e-10 2.446 2.446 4.0074 0.05122
NM_016022 APH1A chr1 148508156 - 19.1299008 0.2355706 81.206669 2.525950e-51 -0.7343297 0.3147944 -2.332728 2.409185e-02 1.2486752 0.3331471 3.748120 4.962050e-04 0.8911909 0.4451865 2.001837 5.121976e-02 1.027 1.027 1.6826 0.20105 38.183 38.183 62.5504 4.031e-10 2.446 2.446 4.0074 0.05122
NM_031301 APH1B chr15 61356802 + 16.534975 0.2563369 64.504864 9.179982e-47 -1.022680 0.3425446 -2.985538 4.523812e-03 NA NA NA NA NA NA NA NA 0.557 0.557 0.7702 0.384726 96.801 96.801 133.9264 3.203e-15 8.085 8.085 11.1863 0.001647
NM_001145646 APH1B chr15 61356802 + 16.534975 0.2563369 64.504864 9.179982e-47 -1.022680 0.3425446 -2.985538 4.523812e-03 -3.690149 0.3625151 -10.179299 2.305881e-13 1.620227 0.4844311 3.344597 1.646770e-03 0.557 0.557 0.7702 0.384726 96.801 96.801 133.9264 3.203e-15 8.085 8.085 11.1863 0.001647
NM_001142930 API5 chr11 43290081 + 17.5537224 0.3432961 51.1328878 2.339649e-69 -0.4529322 0.4587487 -0.9873209 3.260749e-01 NA NA NA NA NA NA NA NA 1.247 1.247 0.9617 0.3293 239.980 79.993 61.7053 2e-16 7.524 2.508 1.9346 0.1295
NM_006595 API5 chr11 43290081 + 17.5537224 0.3432961 51.1328878 2.339649e-69 -0.4529322 0.4587487 -0.9873209 3.260749e-01 -1.9945524 0.4854940 -4.1082944 8.636048e-05 0.3710833 0.6487687 0.5719809 5.687299e-01 1.247 1.247 0.9617 0.3293 239.980 79.993 61.7053 2e-16 7.524 2.508 1.9346 0.1295
NR_024625 API5 chr11 43290081 + 17.5537224 0.3432961 51.1328878 2.339649e-69 -0.4529322 0.4587487 -0.9873209 3.260749e-01 -4.4325224 0.4854940 -9.1299214 1.546500e-14 1.4727207 0.6487687 2.2700243 2.554113e-02 1.247 1.247 0.9617 0.3293 239.980 79.993 61.7053 2e-16 7.524 2.508 1.9346 0.1295
NM_001142931 API5 chr11 43290081 + 17.5537224 0.3432961 51.1328878 2.339649e-69 -0.4529322 0.4587487 -0.9873209 3.260749e-01 -4.3141456 0.4854940 -8.8860938 5.036839e-14 0.8676734 0.6487687 1.3374156 1.843841e-01 1.247 1.247 0.9617 0.3293 239.980 79.993 61.7053 2e-16 7.524 2.508 1.9346 0.1295
NM_015957 APIP chr11 34894515 - 16.9484532 0.2654354 63.851523 2.139517e-27 -0.8073194 0.3547029 -2.276044 3.247386e-02 NA NA NA NA NA NA NA NA 4.0149 4.0149 5.1804 0.03247 NA NA NA NA NA NA NA NA
NM_199294 APITD1 chr1 10412746 + 12.7910952 0.4291386 29.8064410 9.991137e-32 0.2080207 0.5734606 0.3627463 7.184559e-01 NA NA NA NA NA NA NA NA 15.455 15.4554 7.6294 0.0082257 30.348 30.3479 14.9810 0.0003408 10.248 10.2476 5.0586 0.0293342
NM_198544 APITD1 chr1 10412746 + 12.7910952 0.4291386 29.8064410 9.991137e-32 0.2080207 0.5734606 0.3627463 7.184559e-01 0.5366862 0.6068937 0.8843167 3.811242e-01 1.8240415 0.8109958 2.2491381 2.933420e-02 15.455 15.4554 7.6294 0.0082257 30.348 30.3479 14.9810 0.0003408 10.248 10.2476 5.0586 0.0293342
NM_173545 APLF chr2 68548195 + 13.70999945 0.2309079 59.3743281 1.127916e-26 0.08184851 0.3085636 0.2652565 7.931748e-01 NA NA NA NA NA NA NA NA 0.0413 0.04127 0.0704 0.7932 NA NA NA NA NA NA NA NA
NM_017413 APLN chrX 128616614 - 14.8970885 0.4243174 35.108361 1.750411e-21 0.8625809 0.5670180 1.521258 1.418252e-01 NA NA NA NA NA NA NA NA 4.583 4.5833 2.3142 0.1418 NA NA NA NA NA NA NA NA
NM_005161 APLNR chr11 56761503 - 17.3182543 0.5007740 34.5829754 2.460709e-21 -0.4162307 0.6691874 -0.6219943 5.400631e-01 NA NA NA NA NA NA NA NA 1.067 1.0672 0.3869 0.5401 NA NA NA NA NA NA NA NA
NM_001024807 APLP1 chr19 41051241 + 14.2023168 0.6543448 21.7046383 8.297289e-26 -1.5505294 0.8744050 -1.7732394 8.280990e-02 NA NA NA NA NA NA NA NA 25.125 25.1245 5.3345 0.02545 2.340 2.3402 0.4969 0.48443 0.185 0.1848 0.0392 0.84385
NM_005166 APLP1 chr19 41051241 + 14.2023168 0.6543448 21.7046383 8.297289e-26 -1.5505294 0.8744050 -1.7732394 8.280990e-02 0.2955102 0.9253833 0.3193382 7.509158e-01 0.2449587 1.2365954 0.1980913 8.438465e-01 25.125 25.1245 5.3345 0.02545 2.340 2.3402 0.4969 0.48443 0.185 0.1848 0.0392 0.84385
NM_001642 APLP2 chr11 129444926 + 18.9990910 0.5690570 33.3869726 5.709849e-68 -0.4777190 0.7604344 -0.6282185 5.308991e-01 NA NA NA NA NA NA NA NA 0.71 0.713 0.2002 0.6553 637.51 127.502 35.7943 2e-16 17.30 3.461 0.9715 0.4375
NR_024515 APLP2 chr11 129444926 + 18.9990910 0.5690570 33.3869726 5.709849e-68 -0.4777190 0.7604344 -0.6282185 5.308991e-01 -2.6738512 0.8047682 -3.3225112 1.142180e-03 0.3315175 1.0754167 0.3082689 7.583426e-01 0.71 0.713 0.2002 0.6553 637.51 127.502 35.7943 2e-16 17.30 3.461 0.9715 0.4375
NM_001142278 APLP2 chr11 129444926 + 18.9990910 0.5690570 33.3869726 5.709849e-68 -0.4777190 0.7604344 -0.6282185 5.308991e-01 -5.8473146 0.8047682 -7.2658374 2.485343e-11 1.5003641 1.0754167 1.3951468 1.652128e-01 0.71 0.713 0.2002 0.6553 637.51 127.502 35.7943 2e-16 17.30 3.461 0.9715 0.4375
NR_024516 APLP2 chr11 129444926 + 18.9990910 0.5690570 33.3869726 5.709849e-68 -0.4777190 0.7604344 -0.6282185 5.308991e-01 -2.2916084 0.8047682 -2.8475386 5.079712e-03 0.7927361 1.0754167 0.7371432 4.622867e-01 0.71 0.713 0.2002 0.6553 637.51 127.502 35.7943 2e-16 17.30 3.461 0.9715 0.4375
NM_001142277 APLP2 chr11 129444926 + 18.9990910 0.5690570 33.3869726 5.709849e-68 -0.4777190 0.7604344 -0.6282185 5.308991e-01 1.6216629 0.8047682 2.0150684 4.583982e-02 -0.7040982 1.0754167 -0.6547213 5.137370e-01 0.71 0.713 0.2002 0.6553 637.51 127.502 35.7943 2e-16 17.30 3.461 0.9715 0.4375
NM_001142276 APLP2 chr11 129444926 + 18.9990910 0.5690570 33.3869726 5.709849e-68 -0.4777190 0.7604344 -0.6282185 5.308991e-01 0.0426886 0.8047682 0.0530446 9.577731e-01 0.1123676 1.0754167 0.1044875 9.169342e-01 0.71 0.713 0.2002 0.6553 637.51 127.502 35.7943 2e-16 17.30 3.461 0.9715 0.4375
NM_000039 APOA1 chr11 116213548 - 8.928003 1.860571 4.7985284 7.693197e-05 -2.318857 2.486293 -0.9326567 3.606853e-01 NA NA NA NA NA NA NA NA 33.12 33.123 0.8698 0.3607 NA NA NA NA NA NA NA NA
NM_144772 APOA1BP chr1 154828182 + 20.2918249 0.2128338 95.341197 2.191073e-31 0.3155876 0.2844111 1.109618 2.786311e-01 NA NA NA NA NA NA NA NA 0.6135 0.61351 1.2313 0.2786 NA NA NA NA NA NA NA NA
NM_001643 APOA2 chr1 159460042 - 0.9904656 1.555963 0.636561 0.53069573 4.1883974 2.079244 2.014385 0.05580792 NA NA NA NA NA NA NA NA 108.06 108.063 4.0577 0.05581 NA NA NA NA NA NA NA NA
NM_052968 APOA5 chr11 116168346 - 5.073875 1.267809 4.002081 0.0005596418 -3.771614 1.694181 -2.226217 0.0360805024 NA NA NA NA NA NA NA NA 87.63 87.626 4.956 0.03608 NA NA NA NA NA NA NA NA
NM_000384 APOB chr2 21120450 - 5.750803 1.235515 4.6545789 0.000110098 -1.144501 1.651027 -0.6932055 0.495121855 NA NA NA NA NA NA NA NA 8.07 8.0689 0.4805 0.4951 NA NA NA NA NA NA NA NA
NM_018690 APOB48R chr16 28413494 + 15.612814 0.3648461 42.79287 1.971688e-23 1.777013 0.4875461 3.64481 1.352902e-03 NA NA NA NA NA NA NA NA 19.452 19.4519 13.285 0.001353 NA NA NA NA NA NA NA NA
NM_001644 APOBEC1 chr12 7709769 - 1.93081745 1.385724 1.39336413 0.1768302 -0.04110291 1.851751 -0.02219678 0.9824824 NA NA NA NA NA NA NA NA 0.01 0.0104 5e-04 0.9825 NA NA NA NA NA NA NA NA
NM_006789 APOBEC2 chr6 41128918 + 9.935908 1.080510 9.195576 3.630261e-09 2.111374 1.443892 1.462280 1.571952e-01 NA NA NA NA NA NA NA NA 27.461 27.461 2.1383 0.1572 NA NA NA NA NA NA NA NA
NM_145699 APOBEC3A chr22 37683473 + 11.47875 0.907131 12.653901 7.610519e-12 3.71666 1.212205 3.066033 5.469979e-03 NA NA NA NA NA NA NA NA 85.092 85.092 9.4006 0.00547 NA NA NA NA NA NA NA NA
NM_004900 APOBEC3B chr22 37708351 + 15.5599863 0.5326675 29.211445 1.098954e-19 0.7619664 0.7118068 1.070468 2.955142e-01 NA NA NA NA NA NA NA NA 3.576 3.5765 1.1459 0.2955 NA NA NA NA NA NA NA NA
NM_014508 APOBEC3C chr22 37740211 + 17.588565 0.3214424 54.717625 7.288008e-26 1.616646 0.4295455 3.763621 1.009931e-03 NA NA NA NA NA NA NA NA 16.099 16.0994 14.165 0.00101 NA NA NA NA NA NA NA NA
NM_152426 APOBEC3D chr22 37747064 + 14.380275 0.3136854 45.842982 4.118723e-24 1.963963 0.4191798 4.685252 1.019971e-04 NA NA NA NA NA NA NA NA 23.760 23.7600 21.952 0.000102 NA NA NA NA NA NA NA NA
NM_145298 APOBEC3F chr22 37766619 + 14.5448225 0.2868140 50.7116864 5.049601e-42 1.0732696 0.3832714 2.8002865 7.440621e-03 NA NA NA NA NA NA NA NA 18.170 18.1704 20.0803 4.896e-05 10.012 10.0118 11.0642 0.001736 0.246 0.2455 0.2713 0.604930
NM_001006666 APOBEC3F chr22 37766619 + 14.5448225 0.2868140 50.7116864 5.049601e-42 1.0732696 0.3832714 2.8002865 7.440621e-03 -1.0530703 0.4056163 -2.5962229 1.261142e-02 0.2823459 0.5420275 0.5209069 6.049303e-01 18.170 18.1704 20.0803 4.896e-05 10.012 10.0118 11.0642 0.001736 0.246 0.2455 0.2713 0.604930
NM_021822 APOBEC3G chr22 37802956 + 16.040116 0.3364157 47.679452 1.684003e-24 1.433093 0.4495544 3.187807 4.096238e-03 NA NA NA NA NA NA NA NA 12.651 12.6511 10.162 0.004096 NA NA NA NA NA NA NA NA
NM_181773 APOBEC3H chr22 37823175 + 10.587885 0.4529854 23.373569 1.576963e-17 2.578212 0.6053272 4.259204 2.951159e-04 NA NA NA NA NA NA NA NA 40.947 40.947 18.141 0.0002951 NA NA NA NA NA NA NA NA
NM_203454 APOBEC4 chr1 181889071 - 4.961636 1.629667 3.044571 0.005754175 -1.363418 2.177734 -0.626072 0.537431929 NA NA NA NA NA NA NA NA 11.45 11.451 0.392 0.5374 NA NA NA NA NA NA NA NA
NM_001645 APOC1 chr19 50109761 + 17.387399 0.4856233 35.804295 1.123200e-21 2.847293 0.6489414 4.387597 2.142589e-04 NA NA NA NA NA NA NA NA 49.940 49.940 19.251 0.0002143 NA NA NA NA NA NA NA NA
NM_000483 APOC2 chr19 50141083 + 15.005157 0.4753615 31.565783 1.926752e-20 2.335864 0.6352285 3.677203 1.249421e-03 NA NA NA NA NA NA NA NA 33.611 33.611 13.522 0.001249 NA NA NA NA NA NA NA NA
NM_000040 APOC3 chr11 116205834 + 1.4371665 1.320701 1.0881848 0.2877854 -0.3525686 1.764861 -0.1997714 0.8434151 NA NA NA NA NA NA NA NA 0.77 0.7657 0.0399 0.8434 NA NA NA NA NA NA NA NA
NM_001646 APOC4 chr19 50137335 + 2.829471 1.735216 1.630615 0.11659106 4.178855 2.318780 1.802178 0.08463976 NA NA NA NA NA NA NA NA 107.57 107.571 3.2478 0.08464 NA NA NA NA NA NA NA NA
NM_001647 APOD chr3 196792365 - 21.0629393 0.880777 23.9140424 9.509191e-18 -0.3423965 1.176988 -0.2909092 7.737280e-01 NA NA NA NA NA NA NA NA 0.722 0.7222 0.0846 0.7737 NA NA NA NA NA NA NA NA
NM_000041 APOE chr19 50100879 + 21.499323 0.3040857 70.701532 2.076604e-28 1.989365 0.4063516 4.895675 6.042584e-05 NA NA NA NA NA NA NA NA 24.379 24.3787 23.968 6.043e-05 NA NA NA NA NA NA NA NA
NM_001638 APOF chr12 55042850 - 10.815139 1.729006 6.255121 2.209177e-06 -6.075148 2.310481 -2.629387 1.498853e-02 NA NA NA NA NA NA NA NA 227.35 227.350 6.9137 0.01499 NA NA NA NA NA NA NA NA
NM_145343 APOL1 chr22 34979063 + 12.7665762 0.3654294 34.9358243 6.851582e-55 1.6389033 0.4883255 3.3561696 1.150078e-03 NA NA NA NA NA NA NA NA 44.251 44.251 30.1245 3.556e-07 308.418 102.806 69.9872 2.2e-16 4.015 1.338 0.9111 0.4389
NM_003661 APOL1 chr22 34979063 + 12.7665762 0.3654294 34.9358243 6.851582e-55 1.6389033 0.4883255 3.3561696 1.150078e-03 4.6870813 0.5167952 9.0695145 2.072258e-14 0.1594739 0.6905966 0.2309220 8.178882e-01 44.251 44.251 30.1245 3.556e-07 308.418 102.806 69.9872 2.2e-16 4.015 1.338 0.9111 0.4389
NM_001136540 APOL1 chr22 34979063 + 12.7665762 0.3654294 34.9358243 6.851582e-55 1.6389033 0.4883255 3.3561696 1.150078e-03 1.5488118 0.5167952 2.9969549 3.505287e-03 -0.4957768 0.6905966 -0.7178964 4.746402e-01 44.251 44.251 30.1245 3.556e-07 308.418 102.806 69.9872 2.2e-16 4.015 1.338 0.9111 0.4389
NM_001136541 APOL1 chr22 34979063 + 12.7665762 0.3654294 34.9358243 6.851582e-55 1.6389033 0.4883255 3.3561696 1.150078e-03 2.8582204 0.5167952 5.5306639 2.971390e-07 -0.8588815 0.6905966 -1.2436804 2.167769e-01 44.251 44.251 30.1245 3.556e-07 308.418 102.806 69.9872 2.2e-16 4.015 1.338 0.9111 0.4389
NM_145637 APOL2 chr22 34965946 - 15.753000 0.3308545 47.613076 8.704599e-41 -1.440157 0.4421229 -3.257368 2.116116e-03 NA NA NA NA NA NA NA NA 1.508 1.508 1.2522 0.2689 128.069 128.069 106.3594 1.513e-13 39.474 39.474 32.7828 7.451e-07
NM_030882 APOL2 chr22 34965635 - 15.753000 0.3308545 47.613076 8.704599e-41 -1.440157 0.4421229 -3.257368 2.116116e-03 1.196066 0.4678989 2.556249 1.394789e-02 3.579984 0.6252562 5.725627 7.450562e-07 1.508 1.508 1.2522 0.2689 128.069 128.069 106.3594 1.513e-13 39.474 39.474 32.7828 7.451e-07
NM_145642 APOL3 chr22 34892171 - 9.8153647 0.9683609 10.1360602 2.665283e-15 1.7431238 1.2940267 1.3470540 1.823703e-01 NA NA NA NA NA NA NA NA 60.53 60.535 5.8687 0.01804 619.44 309.719 30.0263 4.158e-10 3.59 1.797 0.1742 0.84051
NM_145641 APOL3 chr22 34892171 - 9.8153647 0.9683609 10.1360602 2.665283e-15 1.7431238 1.2940267 1.3470540 1.823703e-01 -0.6213873 1.3694692 -0.4537432 6.514376e-01 -0.4368083 1.8300302 -0.2386891 8.120541e-01 60.53 60.535 5.8687 0.01804 619.44 309.719 30.0263 4.158e-10 3.59 1.797 0.1742 0.84051
NM_145640 APOL3 chr22 34886923 - 9.8153647 0.9683609 10.1360602 2.665283e-15 1.7431238 1.2940267 1.3470540 1.823703e-01 5.2603332 1.3694692 3.8411476 2.688240e-04 0.6371050 1.8300302 0.3481391 7.287957e-01 60.53 60.535 5.8687 0.01804 619.44 309.719 30.0263 4.158e-10 3.59 1.797 0.1742 0.84051
NM_145660 APOL4 chr22 34930825 - 12.5360508 0.4539310 27.6166434 2.785817e-30 0.7699674 0.6065908 1.2693357 2.107061e-01 NA NA NA NA NA NA NA NA 9.055 9.055 3.9952 0.05156 66.509 66.509 29.3432 2.144e-06 0.094 0.094 0.0415 0.83950
NM_030643 APOL4 chr22 34930825 - 12.5360508 0.4539310 27.6166434 2.785817e-30 0.7699674 0.6065908 1.2693357 2.107061e-01 2.2088214 0.6419554 3.4407709 1.244398e-03 0.1747273 0.8578490 0.2036807 8.395014e-01 9.055 9.055 3.9952 0.05156 66.509 66.509 29.3432 2.144e-06 0.094 0.094 0.0415 0.83950
NM_030642 APOL5 chr22 34443865 + 6.933130 1.391696 4.981785 4.879816e-05 -4.565106 1.859732 -2.454712 2.208671e-02 NA NA NA NA NA NA NA NA 128.38 128.376 6.0256 0.02209 NA NA NA NA NA NA NA NA
NM_030641 APOL6 chr22 34374370 + 16.981653 0.3007783 56.45903 3.563585e-26 1.215257 0.4019319 3.02354 6.046383e-03 NA NA NA NA NA NA NA NA 9.0974 9.0974 9.1418 0.006046 NA NA NA NA NA NA NA NA
NM_030817 APOLD1 chr12 12829808 + 16.778790 0.5099835 32.900655 1.297668e-33 -2.171085 0.6814941 -3.185772 2.593347e-03 NA NA NA NA NA NA NA NA 1.660 1.660 0.5803 0.4500958 1.727 1.727 0.6037 0.4411325 40.095 40.095 14.0146 0.0005031
NM_001130415 APOLD1 chr12 12770118 + 16.778790 0.5099835 32.900655 1.297668e-33 -2.171085 0.6814941 -3.185772 2.593347e-03 -2.392210 0.7212255 -3.316869 1.784039e-03 3.608009 0.9637781 3.743609 5.030710e-04 1.660 1.660 0.5803 0.4500958 1.727 1.727 0.6037 0.4411325 40.095 40.095 14.0146 0.0005031
NM_019101 APOM chr6 31731650 + 13.2514845 1.017012 13.029817 4.201242e-12 0.5685624 1.359040 0.418356 6.795674e-01 NA NA NA NA NA NA NA NA 1.991 1.9913 0.175 0.6796 NA NA NA NA NA NA NA NA
NR_026545 APOO chrX 23835978 - 15.0806182 0.3043988 49.542297 1.449168e-41 0.9993822 0.4067701 2.456873 1.784745e-02 NA NA NA NA NA NA NA NA 3.062 3.0618 3.0040 0.08976 2.384 2.3839 2.3389 0.13303 3.091 3.0906 3.0322 0.08831
NM_024122 APOO chrX 23835978 - 15.0806182 0.3043988 49.542297 1.449168e-41 0.9993822 0.4067701 2.456873 1.784745e-02 0.9976698 0.4304850 2.317548 2.497652e-02 -1.0017178 0.5752597 -1.741331 8.831033e-02 3.062 3.0618 3.0040 0.08976 2.384 2.3839 2.3389 0.13303 3.091 3.0906 3.0322 0.08831
NM_198450 APOOL chrX 84145554 + 16.8626490 0.2234738 75.456942 4.675376e-29 -0.5401424 0.2986294 -1.808738 8.358442e-02 NA NA NA NA NA NA NA NA 1.7972 1.79720 3.2715 0.08358 NA NA NA NA NA NA NA NA
NM_201414 APP chr21 26465009 - 18.90829569 0.4969190 38.05106527 5.324687e-67 0.13993081 0.6640359 0.21072779 8.334726e-01 NA NA NA NA NA NA NA NA 2.335 2.3347 0.8595 0.3558 97.181 24.2952 8.9445 2.52e-06 20.279 5.0698 1.8665 0.1211
NM_001136129 APP chr21 26465009 - 18.90829569 0.4969190 38.05106527 5.324687e-67 0.13993081 0.6640359 0.21072779 8.334726e-01 -0.51068762 0.7027495 -0.72669934 4.688868e-01 0.05889191 0.9390886 0.06271178 9.501049e-01 2.335 2.3347 0.8595 0.3558 97.181 24.2952 8.9445 2.52e-06 20.279 5.0698 1.8665 0.1211
NM_000484 APP chr21 26465009 - 18.90829569 0.4969190 38.05106527 5.324687e-67 0.13993081 0.6640359 0.21072779 8.334726e-01 1.02341679 0.7027495 1.45630377 1.480335e-01 -1.68247263 0.9390886 -1.79160167 7.582680e-02 2.335 2.3347 0.8595 0.3558 97.181 24.2952 8.9445 2.52e-06 20.279 5.0698 1.8665 0.1211
NM_001136130 APP chr21 26465009 - 18.90829569 0.4969190 38.05106527 5.324687e-67 0.13993081 0.6640359 0.21072779 8.334726e-01 -1.01255178 0.7027495 -1.44084306 1.523463e-01 0.55392244 0.9390886 0.58985112 5.564476e-01 2.335 2.3347 0.8595 0.3558 97.181 24.2952 8.9445 2.52e-06 20.279 5.0698 1.8665 0.1211
NM_201413 APP chr21 26465009 - 18.90829569 0.4969190 38.05106527 5.324687e-67 0.13993081 0.6640359 0.21072779 8.334726e-01 2.36894491 0.7027495 3.37096621 1.020614e-03 -1.00659949 0.9390886 -1.07188984 2.860138e-01 2.335 2.3347 0.8595 0.3558 97.181 24.2952 8.9445 2.52e-06 20.279 5.0698 1.8665 0.1211
NM_006380 APPBP2 chr17 55958362 - 17.500432 0.2638918 66.31669 8.992758e-28 -1.017992 0.3526403 -2.88677 8.323545e-03 NA NA NA NA NA NA NA NA 6.3837 6.3837 8.3334 0.008324 NA NA NA NA NA NA NA NA
NM_012096 APPL1 chr3 57236805 + 17.3408956 0.2684847 64.588028 1.645766e-27 -0.5379173 0.3587777 -1.499305 1.473964e-01 NA NA NA NA NA NA NA NA 1.7824 1.78243 2.2479 0.1474 NA NA NA NA NA NA NA NA
NM_018171 APPL2 chr12 104154138 - 17.9891925 0.2379677 75.595102 4.483473e-29 -0.7279994 0.3179977 -2.289323 3.156985e-02 NA NA NA NA NA NA NA NA 3.2647 3.2647 5.241 0.03157 NA NA NA NA NA NA NA NA
NM_000485 APRT chr16 87405843 - 19.4512724 0.3076263 63.230190 2.276219e-46 0.8725701 0.4110830 2.122613 3.920031e-02 NA NA NA NA NA NA NA NA 20.904 20.904 20.0810 4.895e-05 43.841 43.841 42.1152 5.326e-08 2.278 2.278 2.1885 0.1459
NM_001030018 APRT chr16 87405843 - 19.4512724 0.3076263 63.230190 2.276219e-46 0.8725701 0.4110830 2.122613 3.920031e-02 -2.3543914 0.4350494 -5.411780 2.181742e-06 0.8600375 0.5813591 1.479357 1.458612e-01 20.904 20.904 20.0810 4.895e-05 43.841 43.841 42.1152 5.326e-08 2.278 2.278 2.1885 0.1459
NM_175069 APTX chr9 32991639 - 14.0132770 0.6640998 21.1011603 2.703391e-25 -0.9349864 0.8874407 -1.0535761 2.975798e-01 NA NA NA NA NA NA NA NA 14.365 14.3649 2.9610 0.09201 0.231 0.2312 0.0477 0.82815 0.258 0.2584 0.0533 0.81851
NM_175073 APTX chr9 32991639 - 14.0132770 0.6640998 21.1011603 2.703391e-25 -0.9349864 0.8874407 -1.0535761 2.975798e-01 0.2982021 0.9391790 0.3175136 7.522908e-01 -0.2896420 1.2550307 -0.2307848 8.185054e-01 14.365 14.3649 2.9610 0.09201 0.231 0.2312 0.0477 0.82815 0.258 0.2584 0.0533 0.81851
NM_198098 AQP1 chr7 30917940 + 20.0352919 0.5208242 38.4684343 2.212458e-22 -0.3248574 0.6959806 -0.4667621 6.450613e-01 NA NA NA NA NA NA NA NA 0.650 0.65008 0.2179 0.6451 NA NA NA NA NA NA NA NA
NM_080429 AQP10 chr1 152560216 + 6.734936 1.173446 5.739451 7.600871e-06 -5.364761 1.568083 -3.421222 2.335207e-03 NA NA NA NA NA NA NA NA 177.29 177.289 11.705 0.002335 NA NA NA NA NA NA NA NA
NM_173039 AQP11 chr11 76978328 + 13.444224 0.3629630 37.0402036 5.212266e-22 0.060916 0.4850297 0.1255923 9.011460e-01 NA NA NA NA NA NA NA NA 0.023 0.02286 0.0158 0.9011 NA NA NA NA NA NA NA NA
NM_000486 AQP2 chr12 48630791 + 4.337339 1.864237 2.326603 0.02915348 3.234463 2.491192 1.298360 0.20703220 NA NA NA NA NA NA NA NA 64.44 64.444 1.6857 0.207 NA NA NA NA NA NA NA NA
NM_004925 AQP3 chr9 33437590 - 17.886273 0.6311784 28.337905 2.169550e-19 1.042668 0.8434476 1.236198 2.288614e-01 NA NA NA NA NA NA NA NA 6.697 6.6969 1.5282 0.2289 NA NA NA NA NA NA NA NA
NM_001650 AQP4 chr18 22699714 - 6.9861171 1.225484 5.70070072 8.116643e-07 0.5340325 1.637622 0.32610247 7.458258e-01 NA NA NA NA NA NA NA NA 4.22 4.2171 0.2553 0.6158 0.05 0.0546 0.0033 0.9544 0.03 0.0321 0.0019 0.9650
NM_004028 AQP4 chr18 22696573 - 6.9861171 1.225484 5.70070072 8.116643e-07 0.5340325 1.637622 0.32610247 7.458258e-01 -0.1232506 1.733096 -0.07111585 9.436138e-01 0.1020596 2.315947 0.04406818 9.650408e-01 4.22 4.2171 0.2553 0.6158 0.05 0.0546 0.0033 0.9544 0.03 0.0321 0.0019 0.9650
NM_001651 AQP5 chr12 48641546 + 10.94456 1.698106 6.445158 1.411552e-06 3.66600 2.269189 1.615555 1.198264e-01 NA NA NA NA NA NA NA NA 82.79 82.788 2.61 0.1198 NA NA NA NA NA NA NA NA
NM_001652 AQP6 chr12 48652887 + 6.356760 1.508470 4.214046 0.0003302716 3.433447 2.015777 1.703287 0.1019914868 NA NA NA NA NA NA NA NA 72.62 72.617 2.9012 0.102 NA NA NA NA NA NA NA NA
NM_001170 AQP7 chr9 33392517 - 13.29641 1.348516 9.8600309 9.967175e-10 -1.37590 1.802030 -0.7635275 4.529103e-01 NA NA NA NA NA NA NA NA 11.66 11.662 0.583 0.4529 NA NA NA NA NA NA NA NA
NR_002817 AQP7P1 chr9 66979312 - 8.340149 1.130342 7.378432 1.669135e-07 2.604552 1.510482 1.724318 9.806707e-02 NA NA NA NA NA NA NA NA 41.79 41.788 2.9733 0.09807 NA NA NA NA NA NA NA NA
NR_026558 AQP7P3 chr9 42848148 + 3.891668 1.737577 2.239709 0.03506949 5.008668 2.321935 2.157109 0.04168540 NA NA NA NA NA NA NA NA 154.53 154.534 4.6531 0.04169 NA NA NA NA NA NA NA NA
NM_001169 AQP8 chr16 25135786 + 7.867895 1.458438 5.394741 1.761544e-05 -3.972827 1.948920 -2.038477 5.315952e-02 NA NA NA NA NA NA NA NA 97.23 97.225 4.1554 0.05316 NA NA NA NA NA NA NA NA
NM_020980 AQP9 chr15 56217700 + 12.430759 0.4926703 25.231396 2.893371e-18 2.995809 0.6583584 4.550423 1.427415e-04 NA NA NA NA NA NA NA NA 55.285 55.285 20.706 0.0001427 NA NA NA NA NA NA NA NA
NM_014691 AQR chr15 33049287 - 17.4176795 0.1694651 102.780343 3.907221e-32 -0.8079815 0.2264572 -3.567921 1.633408e-03 NA NA NA NA NA NA NA NA 4.0215 4.0215 12.73 0.001633 NA NA NA NA NA NA NA NA
NM_001011645 AR chrX 66705408 + 15.1119144 0.6824731 22.1428713 3.578936e-26 -2.1698636 0.9119931 -2.3792545 2.155245e-02 NA NA NA NA NA NA NA NA 28.154 28.1537 5.4951 0.02344 9.221 9.2207 1.7997 0.18633 5.337 5.3369 1.0417 0.31277
NM_000044 AR chrX 66680599 + 15.1119144 0.6824731 22.1428713 3.578936e-26 -2.1698636 0.9119931 -2.3792545 2.155245e-02 0.1217155 0.9651627 0.1261088 9.001954e-01 1.3163489 1.2897530 1.0206209 3.127720e-01 28.154 28.1537 5.4951 0.02344 9.221 9.2207 1.7997 0.18633 5.337 5.3369 1.0417 0.31277
NM_001654 ARAF chrX 47305460 + 18.69408636 0.1673349 111.7166047 5.763572e-33 0.03589144 0.2236107 0.1605086 8.738818e-01 NA NA NA NA NA NA NA NA 0.0079 0.007935 0.0258 0.8739 NA NA NA NA NA NA NA NA
NM_001040118 ARAP1 chr11 72141082 - 16.1501032 0.2275860 70.9626285 3.156095e-66 0.6085330 0.3041246 2.0009330 4.933511e-02 NA NA NA NA NA NA NA NA 0.014 0.0144 0.0252 0.874216 8.365 4.1826 7.3410 0.001287 6.437 3.2185 5.6491 0.005345
NM_001135190 ARAP1 chr11 72111051 - 16.1501032 0.2275860 70.9626285 3.156095e-66 0.6085330 0.3041246 2.0009330 4.933511e-02 0.8162464 0.3218553 2.5360667 1.347824e-02 -0.3516812 0.4300972 -0.8176784 4.163555e-01 0.014 0.0144 0.0252 0.874216 8.365 4.1826 7.3410 0.001287 6.437 3.2185 5.6491 0.005345
NM_015242 ARAP1 chr11 72111051 - 16.1501032 0.2275860 70.9626285 3.156095e-66 0.6085330 0.3041246 2.0009330 4.933511e-02 0.6253010 0.3218553 1.9428019 5.612158e-02 -1.3902188 0.4300972 -3.2323365 1.883928e-03 0.014 0.0144 0.0252 0.874216 8.365 4.1826 7.3410 0.001287 6.437 3.2185 5.6491 0.005345
NM_015230 ARAP2 chr4 35922374 - 14.73522240 0.3073404 47.94430332 1.484361e-24 0.02911695 0.4107009 0.07089575 9.440936e-01 NA NA NA NA NA NA NA NA 0.0052 0.00522 0.005 0.9441 NA NA NA NA NA NA NA NA
NM_022481 ARAP3 chr5 141041984 - 15.2314277 0.2502326 60.8690700 6.388984e-27 0.2112241 0.3343874 0.6316747 5.338281e-01 NA NA NA NA NA NA NA NA 0.2748 0.27483 0.399 0.5338 NA NA NA NA NA NA NA NA
NM_015193 ARC chr8 143692835 - 12.3860875 0.4631696 26.7420121 7.924664e-19 0.3776334 0.6189364 0.6101328 5.477555e-01 NA NA NA NA NA NA NA NA 0.878 0.87846 0.3723 0.5478 NA NA NA NA NA NA NA NA
NM_001655 ARCN1 chr11 117948312 + 19.7882912 0.4417244 44.797822 1.355671e-39 -0.8470074 0.5902791 -1.434927 1.580724e-01 NA NA NA NA NA NA NA NA 0.012 0.012 0.0055 0.94130 170.809 170.809 79.5822 1.35e-11 8.205 8.205 3.8230 0.05664
NM_001142281 ARCN1 chr11 117948312 + 19.7882912 0.4417244 44.797822 1.355671e-39 -0.8470074 0.5902791 -1.434927 1.580724e-01 -4.6106186 0.6246926 -7.380619 2.454886e-09 1.6322037 0.8347807 1.955249 5.664499e-02 0.012 0.012 0.0055 0.94130 170.809 170.809 79.5822 1.35e-11 8.205 8.205 3.8230 0.05664
NM_003491 ARD1A chrX 152853662 - 19.010080 0.2522058 75.37527 4.792835e-29 1.130952 0.3370242 3.35570 2.736722e-03 NA NA NA NA NA NA NA NA 7.879 7.8790 11.261 0.002737 NA NA NA NA NA NA NA NA
NM_032693 ARD1B chr4 80466195 - 3.482566 1.629275 2.137494 0.04341358 5.106345 2.177210 2.345362 0.02800282 NA NA NA NA NA NA NA NA 160.62 160.62 5.5007 0.028 NA NA NA NA NA NA NA NA
NM_001657 AREG chr4 75529717 + 16.48662015 1.034351 15.93909378 2.347111e-20 -3.08062038 1.382210 -2.22876455 3.075653e-02 NA NA NA NA NA NA NA NA 83.69 83.689 7.1112 0.01054 4.74 4.740 0.4028 0.52880 2.77 2.771 0.2355 0.62979
NM_001657_dup1 AREG chr4 75699653 + 16.48662015 1.034351 15.93909378 2.347111e-20 -3.08062038 1.382210 -2.22876455 3.075653e-02 0.08460277 1.462793 0.05783644 9.541294e-01 0.94858082 1.954740 0.48527213 6.297866e-01 83.69 83.689 7.1112 0.01054 4.74 4.740 0.4028 0.52880 2.77 2.771 0.2355 0.62979
NM_001024226 ARF1 chr1 226336984 + 17.3322127 0.3610914 47.9995157 6.388786e-67 0.2379200 0.4825287 0.4930691 6.231386e-01 NA NA NA NA NA NA NA NA 15.58 15.579 10.8618 0.001395 443.36 147.788 103.0413 2.2e-16 22.84 7.613 5.3083 0.002028
NM_001658 ARF1 chr1 226336984 + 17.3322127 0.3610914 47.9995157 6.388786e-67 0.2379200 0.4825287 0.4930691 6.231386e-01 5.1024840 0.5106604 9.9919327 2.375179e-16 -0.7330197 0.6823986 -1.0741812 2.855508e-01 15.58 15.579 10.8618 0.001395 443.36 147.788 103.0413 2.2e-16 22.84 7.613 5.3083 0.002028
NM_001024227 ARF1 chr1 226337474 + 17.3322127 0.3610914 47.9995157 6.388786e-67 0.2379200 0.4825287 0.4930691 6.231386e-01 -1.1226211 0.5106604 -2.1983713 3.043136e-02 1.5951532 0.6823986 2.3375680 2.157826e-02 15.58 15.579 10.8618 0.001395 443.36 147.788 103.0413 2.2e-16 22.84 7.613 5.3083 0.002028
NM_001024228 ARF1 chr1 226337474 + 17.3322127 0.3610914 47.9995157 6.388786e-67 0.2379200 0.4825287 0.4930691 6.231386e-01 -1.0311348 0.5106604 -2.0192185 4.637461e-02 1.3667519 0.6823986 2.0028643 4.813500e-02 15.58 15.579 10.8618 0.001395 443.36 147.788 103.0413 2.2e-16 22.84 7.613 5.3083 0.002028
NM_001659 ARF3 chr12 47637519 - 21.0274612 0.1754991 119.815192 1.155522e-33 -0.4678395 0.2345206 -1.994876 5.803769e-02 NA NA NA NA NA NA NA NA 1.3483 1.3483 3.9795 0.05804 NA NA NA NA NA NA NA NA
NM_001660 ARF4 chr3 57558255 - 20.55447760 0.2123157 96.8109270 1.542463e-31 -0.03689137 0.2837188 -0.1300279 8.976748e-01 NA NA NA NA NA NA NA NA 0.0084 0.00838 0.0169 0.8977 NA NA NA NA NA NA NA NA
NM_001662 ARF5 chr7 127015753 + 21.39194606 0.1929292 110.8797675 6.849562e-33 -0.07531005 0.2578125 -0.2921117 7.728199e-01 NA NA NA NA NA NA NA NA 0.0349 0.03494 0.0853 0.7728 NA NA NA NA NA NA NA NA
NM_001663 ARF6 chr14 49429486 + 19.5829568 0.1894875 103.346985 3.444004e-32 -0.3559031 0.2532133 -1.405547 1.732237e-01 NA NA NA NA NA NA NA NA 0.7803 0.78027 1.9756 0.1732 NA NA NA NA NA NA NA NA
NM_175609 ARFGAP1 chr20 61374610 + 14.3476875 0.3482152 41.2035103 5.796601e-38 0.4461812 0.4653221 0.9588652 3.426396e-01 NA NA NA NA NA NA NA NA 0.079 0.079 0.0592 0.8088 237.445 237.445 178.0224 2e-16 1.651 1.651 1.2381 0.2716
NM_018209 ARFGAP1 chr20 61374610 + 14.3476875 0.3482152 41.2035103 5.796601e-38 0.4461812 0.4653221 0.9588652 3.426396e-01 4.7684407 0.4924506 9.6830840 1.122067e-12 -0.7322295 0.6580648 -1.1127012 2.716180e-01 0.079 0.079 0.0592 0.8088 237.445 237.445 178.0224 2e-16 1.651 1.651 1.2381 0.2716
NM_032389 ARFGAP2 chr11 47154995 - 18.9831600 0.1692316 112.172670 5.248905e-33 -0.7275327 0.2261452 -3.217104 3.819247e-03 NA NA NA NA NA NA NA NA 3.2605 3.2605 10.35 0.003819 NA NA NA NA NA NA NA NA
NM_014570 ARFGAP3 chr22 41583352 - 18.07988174 0.3208047 56.3579096 4.237131e-44 -0.06061661 0.4286933 -0.1413985 8.881725e-01 NA NA NA NA NA NA NA NA 15.262 15.262 13.481 0.0006257 220.893 220.893 195.123 2.2e-16 16.970 16.970 14.990 0.0003396
NM_001142293 ARFGAP3 chr22 41583352 - 18.07988174 0.3208047 56.3579096 4.237131e-44 -0.06061661 0.4286933 -0.1413985 8.881725e-01 -5.51820418 0.4536863 -12.1630379 5.640626e-16 2.34725122 0.6062639 3.8716660 3.396410e-04 15.262 15.262 13.481 0.0006257 220.893 220.893 195.123 2.2e-16 16.970 16.970 14.990 0.0003396
NM_006421 ARFGEF1 chr8 68418466 - 18.212791 0.2302178 79.11114 1.581880e-29 -1.305424 0.3076414 -4.24333 3.070271e-04 NA NA NA NA NA NA NA NA 10.498 10.498 18.006 0.000307 NA NA NA NA NA NA NA NA
NM_006420 ARFGEF2 chr20 46971682 + 17.783172 0.2420674 73.463727 8.632952e-29 -1.172256 0.3234762 -3.623935 1.424006e-03 NA NA NA NA NA NA NA NA 8.465 8.4650 13.133 0.001424 NA NA NA NA NA NA NA NA
NM_001025593 ARFIP1 chr4 153920562 + 15.5296934 0.3366746 46.1267185 1.371050e-53 -0.2651133 0.4499003 -0.5892712 5.576038e-01 NA NA NA NA NA NA NA NA 3.756 3.7564 3.0128 0.08708 56.660 28.3301 22.7214 2.624e-08 6.161 3.0803 2.4705 0.09200
NM_014447 ARFIP1 chr4 153920562 + 15.5296934 0.3366746 46.1267185 1.371050e-53 -0.2651133 0.4499003 -0.5892712 5.576038e-01 -1.0196928 0.4761298 -2.1416279 3.575654e-02 0.4099867 0.6362551 0.6443747 5.214689e-01 3.756 3.7564 3.0128 0.08708 56.660 28.3301 22.7214 2.624e-08 6.161 3.0803 2.4705 0.09200
NM_001025595 ARFIP1 chr4 153920562 + 15.5296934 0.3366746 46.1267185 1.371050e-53 -0.2651133 0.4499003 -0.5892712 5.576038e-01 1.8587274 0.4761298 3.9038254 2.176768e-04 -0.9672142 0.6362551 -1.5201672 1.330384e-01 3.756 3.7564 3.0128 0.08708 56.660 28.3301 22.7214 2.624e-08 6.161 3.0803 2.4705 0.09200
NM_012402 ARFIP2 chr11 6459171 - 19.4799786 0.1805720 107.879311 1.285829e-32 -0.7391391 0.2412994 -3.063162 5.507203e-03 NA NA NA NA NA NA NA NA 3.3654 3.3654 9.383 0.005507 NA NA NA NA NA NA NA NA
NM_001134758 ARFRP1 chr20 61809799 - 15.1659102 0.2966495 51.123999 3.501445e-42 0.4278975 0.3964146 1.079419 2.860284e-01 NA NA NA NA NA NA NA NA 0.000 0.000 0.0003 0.9863 60.836 60.836 62.8467 3.782e-10 2.205 2.205 2.2780 0.1381
NM_003224 ARFRP1 chr20 61809799 - 15.1659102 0.2966495 51.123999 3.501445e-42 0.4278975 0.3964146 1.079419 2.860284e-01 2.6799474 0.4195258 6.388040 7.569967e-08 -0.8461476 0.5606149 -1.509320 1.380556e-01 0.000 0.000 0.0003 0.9863 60.836 60.836 62.8467 3.782e-10 2.205 2.205 2.2780 0.1381
NM_000045 ARG1 chr6 131936058 + 1.789825 1.549919 1.154786 0.26003540 3.847615 2.071167 1.857704 0.07606026 NA NA NA NA NA NA NA NA 91.19 91.193 3.4511 0.07606 NA NA NA NA NA NA NA NA
NM_001172 ARG2 chr14 67156332 + 16.39383120 0.3516775 46.6160916 2.814631e-24 0.06502906 0.4699488 0.1383748 8.911486e-01 NA NA NA NA NA NA NA NA 0.026 0.02605 0.0191 0.8911 NA NA NA NA NA NA NA NA
NM_001012659 ARGFX chr3 122769468 + 1.371679 1.210452 1.133196 0.26880695 3.051867 1.617535 1.886739 0.07188257 NA NA NA NA NA NA NA NA 57.37 57.374 3.5598 0.07188 NA NA NA NA NA NA NA NA
NR_002222 ARGFXP2 chr17 27502703 - 10.065865 0.7715939 13.045548 4.099260e-12 3.090182 1.0310857 2.997018 6.435216e-03 NA NA NA NA NA NA NA NA 58.823 58.823 8.9821 0.006435 NA NA NA NA NA NA NA NA
NM_018011 ARGLU1 chr13 106018515 - 18.073880 0.1584042 114.099729 3.549915e-33 1.591595 0.2116766 7.518997 1.222040e-07 NA NA NA NA NA NA NA NA 15.6044 15.604 56.535 1.222e-07 NA NA NA NA NA NA NA NA
NM_004308 ARHGAP1 chr11 46678696 - 19.7963964 0.1515150 130.656317 1.580419e-34 -0.2726979 0.2024705 -1.346853 1.911499e-01 NA NA NA NA NA NA NA NA 0.4581 0.45808 1.814 0.1911 NA NA NA NA NA NA NA NA
NM_024605 ARHGAP10 chr4 148872903 + 16.4037090 0.2592852 63.2651225 2.642249e-27 0.1955755 0.3464844 0.5644568 5.779072e-01 NA NA NA NA NA NA NA NA 0.2356 0.23562 0.3186 0.5779 NA NA NA NA NA NA NA NA
NM_199357 ARHGAP11A chr15 30694983 + 12.664378 0.4989121 25.383984 1.065162e-28 1.107008 0.6666994 1.660431 1.036303e-01 NA NA NA NA NA NA NA NA 4.475 4.475 1.6344 0.2075098 37.749 37.749 13.7867 0.0005521 3.133 3.133 1.1444 0.2903036
NM_014783 ARHGAP11A chr15 30694983 + 12.664378 0.4989121 25.383984 1.065162e-28 1.107008 0.6666994 1.660431 1.036303e-01 2.302621 0.7055683 3.263499 2.079369e-03 -1.008640 0.9428553 -1.069772 2.903036e-01 4.475 4.475 1.6344 0.2075098 37.749 37.749 13.7867 0.0005521 3.133 3.133 1.1444 0.2903036
NM_001039841 ARHGAP11B chr15 28706171 + 13.67181 0.9864293 13.859897 1.184234e-12 -0.33947 1.3181716 -0.257531 7.990590e-01 NA NA NA NA NA NA NA NA 0.71 0.7099 0.0663 0.7991 NA NA NA NA NA NA NA NA
NM_018287 ARHGAP12 chr10 32257776 - 17.0233024 0.2791158 60.990103 6.105300e-27 -0.6240535 0.3729842 -1.673137 1.078493e-01 NA NA NA NA NA NA NA NA 2.399 2.39897 2.7994 0.1078 NA NA NA NA NA NA NA NA
NM_018460 ARHGAP15 chr2 143603369 + 15.624673 0.3328114 46.947535 2.395292e-24 0.692334 0.4447379 1.556724 1.331905e-01 NA NA NA NA NA NA NA NA 2.9527 2.9527 2.4234 0.1332 NA NA NA NA NA NA NA NA
NM_001006634 ARHGAP17 chr16 24934176 - 15.5656381 0.2052695 75.830268 5.766879e-50 0.3270118 0.2743029 1.192156 2.393140e-01 NA NA NA NA NA NA NA NA 3.4673 3.4673 7.4807 0.008828 21.1508 21.1508 45.6337 2.123e-08 0.5102 0.5102 1.1007 0.299600
NM_018054 ARHGAP17 chr16 24934176 - 15.5656381 0.2052695 75.830268 5.766879e-50 0.3270118 0.2743029 1.192156 2.393140e-01 1.0728846 0.2902949 3.695845 5.816217e-04 0.4069810 0.3879228 1.049129 2.995998e-01 3.4673 3.4673 7.4807 0.008828 21.1508 21.1508 45.6337 2.123e-08 0.5102 0.5102 1.1007 0.299600
NM_033515 ARHGAP18 chr6 130073063 - 16.620237 0.2764843 60.112777 8.502956e-27 1.000941 0.3694676 2.709143 1.251641e-02 NA NA NA NA NA NA NA NA 6.1716 6.1716 7.3395 0.01252 NA NA NA NA NA NA NA NA
NM_032900 ARHGAP19 chr10 99042403 - 16.093591 0.2803016 57.415262 2.428072e-26 -0.776016 0.3745688 -2.071758 4.968511e-02 NA NA NA NA NA NA NA NA 3.7096 3.7096 4.2922 0.04969 NA NA NA NA NA NA NA NA
NM_020809 ARHGAP20 chr11 110088661 - 12.8913348 0.4066775 31.6991599 1.752335e-20 -0.5419118 0.5434457 -0.9971776 3.290544e-01 NA NA NA NA NA NA NA NA 1.809 1.8090 0.9944 0.3291 NA NA NA NA NA NA NA NA
NM_020824 ARHGAP21 chr10 25052603 - 16.37226816 0.2621286 62.45890708 3.543001e-27 0.02668711 0.3502841 0.07618705 9.399291e-01 NA NA NA NA NA NA NA NA 0.0044 0.00439 0.0058 0.9399 NA NA NA NA NA NA NA NA
NM_021226 ARHGAP22 chr10 49483144 - 14.121018 0.3956438 35.691238 1.206457e-21 1.285104 0.5287013 2.430681 2.327787e-02 NA NA NA NA NA NA NA NA 10.173 10.1732 5.9082 0.02328 NA NA NA NA NA NA NA NA
NM_020876 ARHGAP23 chr17 33867170 + 16.0125428 0.2638431 60.689635 6.835115e-27 0.6579087 0.3525752 1.866009 7.484419e-02 NA NA NA NA NA NA NA NA 2.6663 2.66632 3.482 0.07484 NA NA NA NA NA NA NA NA
NM_031305 ARHGAP24 chr4 87070450 + 10.867824 0.4462788 24.352094 1.331289e-35 2.032253 0.5963652 3.407733 1.096908e-03 NA NA NA NA NA NA NA NA 12.394 12.394 5.6573 0.02016 84.153 42.077 19.2059 2.339e-07 16.038 8.019 3.6603 0.03084
NM_001025616 ARHGAP24 chr4 86615308 + 10.867824 0.4462788 24.352094 1.331289e-35 2.032253 0.5963652 3.407733 1.096908e-03 3.070011 0.6311336 4.864280 6.971860e-06 -1.375288 0.8433877 -1.630671 1.075164e-01 12.394 12.394 5.6573 0.02016 84.153 42.077 19.2059 2.339e-07 16.038 8.019 3.6603 0.03084
NM_001042669 ARHGAP24 chr4 86918875 + 10.867824 0.4462788 24.352094 1.331289e-35 2.032253 0.5963652 3.407733 1.096908e-03 3.458403 0.6311336 5.479669 6.513270e-07 -2.264620 0.8433877 -2.685147 9.072203e-03 12.394 12.394 5.6573 0.02016 84.153 42.077 19.2059 2.339e-07 16.038 8.019 3.6603 0.03084
NM_014882 ARHGAP25 chr2 68855437 + 14.3002060 0.3206100 44.6031204 1.649123e-39 0.4349336 0.4284331 1.0151726 3.153336e-01 NA NA NA NA NA NA NA NA 3.953 3.9532 3.4963 0.06788 0.355 0.3545 0.3135 0.57823 0.213 0.2131 0.1885 0.66620
NM_001007231 ARHGAP25 chr2 68815417 + 14.3002060 0.3206100 44.6031204 1.649123e-39 0.4349336 0.4284331 1.0151726 3.153336e-01 -0.3157198 0.4534110 -0.6963215 4.897312e-01 0.2630537 0.6058959 0.4341566 6.662044e-01 3.953 3.9532 3.4963 0.06788 0.355 0.3545 0.3135 0.57823 0.213 0.2131 0.1885 0.66620
NM_015071 ARHGAP26 chr5 142130476 + 13.3478969 0.2448318 54.518642 1.906994e-43 1.1845441 0.3271702 3.620574 7.298237e-04 NA NA NA NA NA NA NA NA 6.5624 6.5624 9.9526 0.002830 10.6481 10.6481 16.1489 0.000215 2.5472 2.5472 3.8632 0.055412
NM_001135608 ARHGAP26 chr5 142130476 + 13.3478969 0.2448318 54.518642 1.906994e-43 1.1845441 0.3271702 3.620574 7.298237e-04 1.4322243 0.3462444 4.136454 1.482714e-04 -0.9094108 0.4626886 -1.965492 5.541150e-02 6.5624 6.5624 9.9526 0.002830 10.6481 10.6481 16.1489 0.000215 2.5472 2.5472 3.8632 0.055412
NM_199282 ARHGAP27 chr17 40858795 - 16.135248 0.3358626 48.041213 5.812531e-41 1.142140 0.4488153 2.544789 1.435419e-02 NA NA NA NA NA NA NA NA 1.554 1.554 1.2525 0.26888 65.370 65.370 52.6822 3.74e-09 7.630 7.630 6.1489 0.01687
NM_001159330 ARHGAP27 chr17 40839232 - 16.135248 0.3358626 48.041213 5.812531e-41 1.142140 0.4488153 2.544789 1.435419e-02 -1.405442 0.4749815 -2.958940 4.863917e-03 -1.573920 0.6347207 -2.479705 1.687297e-02 1.554 1.554 1.2525 0.26888 65.370 65.370 52.6822 3.74e-09 7.630 7.630 6.1489 0.01687
NM_030672 ARHGAP28 chr18 6824484 + 10.3945268 0.8549547 12.1579851 5.723994e-16 -0.2072654 1.1424813 -0.1814169 8.568374e-01 NA NA NA NA NA NA NA NA 0.00 0.002 0.0002 0.988387 127.93 127.930 15.9109 0.000236 0.59 0.591 0.0735 0.787453
NM_001010000 ARHGAP28 chr18 6824432 + 10.3945268 0.8549547 12.1579851 5.723994e-16 -0.2072654 1.1424813 -0.1814169 8.568374e-01 2.9537477 1.2090886 2.4429539 1.846620e-02 0.4381755 1.6157126 0.2711965 7.874533e-01 0.00 0.002 0.0002 0.988387 127.93 127.930 15.9109 0.000236 0.59 0.591 0.0735 0.787453
NM_004815 ARHGAP29 chr1 94475895 - 16.819582 0.2993572 56.185658 3.981392e-26 -0.453408 0.4000329 -1.133427 2.687119e-01 NA NA NA NA NA NA NA NA 1.2664 1.26637 1.2847 0.2687 NA NA NA NA NA NA NA NA
NM_181720 ARHGAP30 chr1 159306384 - 9.9073072 0.2792655 35.476303 4.606394e-35 0.7957710 0.3731842 2.132381 3.834611e-02 NA NA NA NA NA NA NA NA 14.69 14.69 17.1286 0.0001472 621.80 621.80 724.8046 2.2e-16 1.08 1.08 1.2612 0.2672514
NM_001025598 ARHGAP30 chr1 159306384 - 9.9073072 0.2792655 35.476303 4.606394e-35 0.7957710 0.3731842 2.132381 3.834611e-02 6.7210136 0.3949411 17.017764 1.770858e-21 0.5926935 0.5277622 1.123031 2.672514e-01 14.69 14.69 17.1286 0.0001472 621.80 621.80 724.8046 2.2e-16 1.08 1.08 1.2612 0.2672514
NM_001666 ARHGAP4 chrX 152844908 - 16.585929 0.2941228 56.391174 3.662833e-26 1.341229 0.3930381 3.412466 2.385337e-03 NA NA NA NA NA NA NA NA 11.081 11.0812 11.645 0.002385 NA NA NA NA NA NA NA NA
NM_001173 ARHGAP5 chr14 31616246 + 15.5445759 0.3132348 49.6259607 1.342817e-41 -0.2527160 0.4185776 -0.6037494 5.489762e-01 NA NA NA NA NA NA NA NA 3.333 3.3329 3.0881 0.08552 0.001 0.0011 0.0010 0.97460 0.881 0.8810 0.8162 0.37099
NM_001030055 ARHGAP5 chr14 31616246 + 15.5445759 0.3132348 49.6259607 1.342817e-41 -0.2527160 0.4185776 -0.6037494 5.489762e-01 0.2900865 0.4429808 0.6548511 5.158250e-01 -0.5348113 0.5919581 -0.9034615 3.709881e-01 3.333 3.3329 3.0881 0.08552 0.001 0.0011 0.0010 0.97460 0.881 0.8810 0.8162 0.37099
NM_013423 ARHGAP6 chrX 11194016 - 13.14965681 0.6208238 21.18097930 6.570252e-32 0.04350026 0.8296107 0.05243455 9.583340e-01 NA NA NA NA NA NA NA NA 1.435 1.435 0.3385 0.5626019 87.775 43.888 10.3517 0.0001171 8.721 4.361 1.0285 0.3629473
NM_006125 ARHGAP6 chrX 11593742 - 13.14965681 0.6208238 21.18097930 6.570252e-32 0.04350026 0.8296107 0.05243455 9.583340e-01 -1.73049439 0.8779775 -1.97100086 5.273620e-02 -1.27700343 1.1732468 -1.08843550 2.801901e-01 1.435 1.435 0.3385 0.5626019 87.775 43.888 10.3517 0.0001171 8.721 4.361 1.0285 0.3629473
NM_013427 ARHGAP6 chrX 11593742 - 13.14965681 0.6208238 21.18097930 6.570252e-32 0.04350026 0.8296107 0.05243455 9.583340e-01 -2.28028506 0.8779775 -2.59720219 1.147867e-02 0.31050751 1.1732468 0.26465661 7.920630e-01 1.435 1.435 0.3385 0.5626019 87.775 43.888 10.3517 0.0001171 8.721 4.361 1.0285 0.3629473
NM_181335 ARHGAP8 chr22 43527102 + 17.0554571 0.4362400 39.0964971 6.071382e-37 -0.1908611 0.5829503 -0.3274054 7.448467e-01 NA NA NA NA NA NA NA NA 0.287 0.287 0.1371 0.7129 106.884 106.884 51.0587 5.515e-09 1.454 1.454 0.6944 0.4090
NM_001017526 ARHGAP8 chr22 43527102 + 17.0554571 0.4362400 39.0964971 6.071382e-37 -0.1908611 0.5829503 -0.3274054 7.448467e-01 -3.3088720 0.6169366 -5.3633910 2.572696e-06 0.6869796 0.8244162 0.8332923 4.089859e-01 0.287 0.287 0.1371 0.7129 106.884 106.884 51.0587 5.515e-09 1.454 1.454 0.6944 0.4090
NM_001080156 ARHGAP9 chr12 56157995 - 13.18245286 0.5769881 22.84701033 6.729453e-34 2.00256030 0.7710328 2.59724409 1.147740e-02 NA NA NA NA NA NA NA NA 69.940 69.940 19.0985 4.285e-05 67.324 33.662 9.1921 0.000289 0.056 0.028 0.0076 0.992414
NM_032496 ARHGAP9 chr12 56159900 - 13.18245286 0.5769881 22.84701033 6.729453e-34 2.00256030 0.7710328 2.59724409 1.147740e-02 -2.03964643 0.8159844 -2.49961454 1.481521e-02 -0.13131002 1.0904050 -0.12042317 9.044979e-01 69.940 69.940 19.0985 4.285e-05 67.324 33.662 9.1921 0.000289 0.056 0.028 0.0076 0.992414
NM_001080157 ARHGAP9 chr12 56159691 - 13.18245286 0.5769881 22.84701033 6.729453e-34 2.00256030 0.7710328 2.59724409 1.147740e-02 -1.86496201 0.8159844 -2.28553640 2.535819e-02 -0.04013507 1.0904050 -0.03680749 9.707448e-01 69.940 69.940 19.0985 4.285e-05 67.324 33.662 9.1921 0.000289 0.056 0.028 0.0076 0.992414
NM_004309 ARHGDIA chr17 77422571 - 21.1116855 0.2462752 85.723964 2.511264e-30 0.7646457 0.3290991 2.323451 2.935099e-02 NA NA NA NA NA NA NA NA 3.6016 3.6016 5.3984 0.02935 NA NA NA NA NA NA NA NA
NM_001175 ARHGDIB chr12 15005829 - 21.1348295 0.2369940 89.178749 1.014774e-30 0.6438661 0.3166966 2.033069 5.374403e-02 NA NA NA NA NA NA NA NA 2.5537 2.55371 4.1334 0.05374 NA NA NA NA NA NA NA NA
NM_001176 ARHGDIG chr16 270607 + 6.7734301 1.889540 3.5846984 0.001567706 0.7117017 2.525004 0.2818617 0.780570187 NA NA NA NA NA NA NA NA 3.12 3.120 0.0794 0.7806 NA NA NA NA NA NA NA NA
NM_004706 ARHGEF1 chr19 47079107 + 17.6673181 0.3022249 58.4575195 1.636621e-60 0.2697402 0.4038650 0.6678968 5.064274e-01 NA NA NA NA NA NA NA NA 6.528 6.528 6.4968 0.01304 116.933 58.466 58.1907 1.556e-15 8.993 4.497 4.4755 0.01487
NM_199002 ARHGEF1 chr19 47080286 + 17.6673181 0.3022249 58.4575195 1.636621e-60 0.2697402 0.4038650 0.6678968 5.064274e-01 -1.0944929 0.4274106 -2.5607531 1.263572e-02 -0.3199531 0.5711514 -0.5601897 5.771644e-01 6.528 6.528 6.4968 0.01304 116.933 58.466 58.1907 1.556e-15 8.993 4.497 4.4755 0.01487
NM_198977 ARHGEF1 chr19 47079107 + 17.6673181 0.3022249 58.4575195 1.636621e-60 0.2697402 0.4038650 0.6678968 5.064274e-01 -3.7694839 0.4274106 -8.8193515 6.364394e-13 1.2937072 0.5711514 2.2650864 2.665052e-02 6.528 6.528 6.4968 0.01304 116.933 58.466 58.1907 1.556e-15 8.993 4.497 4.4755 0.01487
NM_014629 ARHGEF10 chr8 1759556 + 15.7256567 0.2654504 59.241410 1.187199e-26 0.3662387 0.3547230 1.032464 3.125899e-01 NA NA NA NA NA NA NA NA 0.8262 0.82625 1.066 0.3126 NA NA NA NA NA NA NA NA
NM_018125 ARHGEF10L chr1 17738917 + 14.7751388 0.3406570 43.3724789 5.800769e-39 0.3993725 0.4552221 0.8773137 3.848754e-01 NA NA NA NA NA NA NA NA 0.382 0.382 0.2996 0.5868 35.800 35.800 28.0448 3.238e-06 0.614 0.614 0.4807 0.4916
NM_001011722 ARHGEF10L chr1 17779635 + 14.7751388 0.3406570 43.3724789 5.800769e-39 0.3993725 0.4552221 0.8773137 3.848754e-01 1.9422957 0.4817618 4.0316519 2.063617e-04 -0.4463681 0.6437812 -0.6933537 4.915739e-01 0.382 0.382 0.2996 0.5868 35.800 35.800 28.0448 3.238e-06 0.614 0.614 0.4807 0.4916
NM_014784 ARHGEF11 chr1 155281786 - 16.4295897 0.2395119 68.5961225 5.580842e-48 -0.2221551 0.3200613 -0.6941017 4.911091e-01 NA NA NA NA NA NA NA NA 0.1314 0.13139 0.2082 0.6503 1.2422 1.24221 1.9686 0.1673 0.1741 0.17412 0.2759 0.6019
NM_198236 ARHGEF11 chr1 155281786 - 16.4295897 0.2395119 68.5961225 5.580842e-48 -0.2221551 0.3200613 -0.6941017 4.911091e-01 -0.4483912 0.3387210 -1.3237772 1.921182e-01 0.2377680 0.4526350 0.5252973 6.018995e-01 0.1314 0.13139 0.2082 0.6503 1.2422 1.24221 1.9686 0.1673 0.1741 0.17412 0.2759 0.6019
NM_015313 ARHGEF12 chr11 119713156 + 18.4100922 0.2659786 69.216442 3.376378e-28 -0.9086676 0.3554289 -2.556539 1.764046e-02 NA NA NA NA NA NA NA NA 5.0862 5.0862 6.5359 0.01764 NA NA NA NA NA NA NA NA
NM_173728 ARHGEF15 chr17 8154281 + 14.8891531 0.3361656 44.2911250 9.016840e-24 0.4362011 0.4492202 0.9710184 3.416408e-01 NA NA NA NA NA NA NA NA 1.1721 1.1721 0.9429 0.3416 NA NA NA NA NA NA NA NA
NM_014448 ARHGEF16 chr1 3361007 + 16.998031 0.2426987 70.037597 2.577389e-28 -0.809015 0.3243197 -2.494498 2.023812e-02 NA NA NA NA NA NA NA NA 4.0318 4.0318 6.2225 0.02024 NA NA NA NA NA NA NA NA
NM_014786 ARHGEF17 chr11 72697311 + 17.17956112 0.1929767 89.0240323 1.056004e-30 -0.09287126 0.2578759 -0.3601393 7.220290e-01 NA NA NA NA NA NA NA NA 0.0531 0.05313 0.1297 0.722 NA NA NA NA NA NA NA NA
NM_015318 ARHGEF18 chr19 7365999 + 16.8091451 0.2559897 65.6633621 4.082940e-47 0.1005448 0.3420806 0.2939213 7.701402e-01 NA NA NA NA NA NA NA NA 2.209 2.209 3.0649 0.08667 123.665 123.665 171.5575 2e-16 1.285 1.285 1.7823 0.18844
NM_001130955 ARHGEF18 chr19 7410574 + 16.8091451 0.2559897 65.6633621 4.082940e-47 0.1005448 0.3420806 0.2939213 7.701402e-01 -3.5070226 0.3620241 -9.6872623 1.107078e-12 0.6458468 0.4837751 1.3350146 1.884413e-01 2.209 2.209 3.0649 0.08667 123.665 123.665 171.5575 2e-16 1.285 1.285 1.7823 0.18844
NM_153213 ARHGEF19 chr1 16411691 - 16.1010176 0.2988399 53.8784098 1.037166e-25 0.3597058 0.3993416 0.9007471 3.770582e-01 NA NA NA NA NA NA NA NA 0.797 0.79703 0.8113 0.3771 NA NA NA NA NA NA NA NA
NM_004723 ARHGEF2 chr1 154214590 - 16.4677813 0.4497287 36.6171453 6.759801e-22 -0.5229055 0.6009753 -0.8700949 3.932391e-01 NA NA NA NA NA NA NA NA 1.684 1.6843 0.7571 0.3932 NA NA NA NA NA NA NA NA
NM_001128615 ARHGEF3 chr3 57088376 - 16.2629228 0.3397197 47.8715982 1.141957e-54 -0.8563370 0.4539695 -1.8863316 6.345908e-02 NA NA NA NA NA NA NA NA 0.772 0.772 0.6084 0.438062 206.218 103.109 81.2197 2.2e-16 16.696 8.348 6.5757 0.002433
NM_001128616 ARHGEF3 chr3 56784785 - 16.2629228 0.3397197 47.8715982 1.141957e-54 -0.8563370 0.4539695 -1.8863316 6.345908e-02 -4.6111809 0.4804361 -9.5979060 2.463350e-14 2.3061772 0.6420098 3.5921215 6.101632e-04 0.772 0.772 0.6084 0.438062 206.218 103.109 81.2197 2.2e-16 16.696 8.348 6.5757 0.002433
NM_019555 ARHGEF3 chr3 56811035 - 16.2629228 0.3397197 47.8715982 1.141957e-54 -0.8563370 0.4539695 -1.8863316 6.345908e-02 -0.1237692 0.4804361 -0.2576185 7.974681e-01 0.8761414 0.6420098 1.3646855 1.767859e-01 0.772 0.772 0.6084 0.438062 206.218 103.109 81.2197 2.2e-16 16.696 8.348 6.5757 0.002433
NM_015320 ARHGEF4 chr2 131390694 + 12.8385956 0.5514058 23.2833898 4.274635e-27 1.0232909 0.7368470 1.3887427 1.715988e-01 NA NA NA NA NA NA NA NA 27.094 27.0943 8.1011 0.006587 31.048 31.0484 9.2833 0.003823 2.603 2.6033 0.7784 0.382223
NM_032995 ARHGEF4 chr2 131390694 + 12.8385956 0.5514058 23.2833898 4.274635e-27 1.0232909 0.7368470 1.3887427 1.715988e-01 -2.0908768 0.7798055 -2.6812797 1.014894e-02 0.9193678 1.0420590 0.8822609 3.822230e-01 27.094 27.0943 8.1011 0.006587 31.048 31.0484 9.2833 0.003823 2.603 2.6033 0.7784 0.382223
NM_005435 ARHGEF5 chr7 143683422 + 16.4509742 0.2134714 77.0640571 2.884705e-29 0.1916323 0.2852632 0.6717738 5.084198e-01 NA NA NA NA NA NA NA NA 0.2262 0.22621 0.4513 0.5084 NA NA NA NA NA NA NA NA
NM_001003702 ARHGEF5L chr7 143523724 - 16.48838137 0.2421518 68.0911039 4.913855e-28 -0.05699343 0.3235889 -0.1761291 8.617341e-01 NA NA NA NA NA NA NA NA 0.020 0.02001 0.031 0.8617 NA NA NA NA NA NA NA NA
NM_004840 ARHGEF6 chrX 135691169 - 16.80512949 0.3303306 50.87367468 3.841182e-25 0.04303723 0.4414228 0.09749662 9.231767e-01 NA NA NA NA NA NA NA NA 0.0114 0.01141 0.0095 0.9232 NA NA NA NA NA NA NA NA
NM_001113513 ARHGEF7 chr13 110637174 + 14.4164364 0.7540199 19.1194366 1.655355e-37 0.5421564 1.0076015 0.5380663 5.915711e-01 NA NA NA NA NA NA NA NA 53.24 53.242 8.5133 0.004241 189.71 47.427 7.5835 1.854e-05 20.56 5.139 0.8217 0.513916
NM_001113511 ARHGEF7 chr13 110565625 + 14.4164364 0.7540199 19.1194366 1.655355e-37 0.5421564 1.0076015 0.5380663 5.915711e-01 -2.5492080 1.0663452 -2.3906029 1.844467e-02 1.5023940 1.4249637 1.0543384 2.939381e-01 53.24 53.242 8.5133 0.004241 189.71 47.427 7.5835 1.854e-05 20.56 5.139 0.8217 0.513916
NM_145735 ARHGEF7 chr13 110565625 + 14.4164364 0.7540199 19.1194366 1.655355e-37 0.5421564 1.0076015 0.5380663 5.915711e-01 -2.0975973 1.0663452 -1.9670902 5.158106e-02 1.5305919 1.4249637 1.0741269 2.850144e-01 53.24 53.242 8.5133 0.004241 189.71 47.427 7.5835 1.854e-05 20.56 5.139 0.8217 0.513916
NM_001113512 ARHGEF7 chr13 110565625 + 14.4164364 0.7540199 19.1194366 1.655355e-37 0.5421564 1.0076015 0.5380663 5.915711e-01 -2.9044785 1.0663452 -2.7237694 7.461352e-03 1.2448732 1.4249637 0.8736175 3.841472e-01 53.24 53.242 8.5133 0.004241 189.71 47.427 7.5835 1.854e-05 20.56 5.139 0.8217 0.513916
NM_003899 ARHGEF7 chr13 110604062 + 14.4164364 0.7540199 19.1194366 1.655355e-37 0.5421564 1.0076015 0.5380663 5.915711e-01 1.4196449 1.0663452 1.3313183 1.857174e-01 -0.4147477 1.4249637 -0.2910584 7.715309e-01 53.24 53.242 8.5133 0.004241 189.71 47.427 7.5835 1.854e-05 20.56 5.139 0.8217 0.513916
NM_015185 ARHGEF9 chrX 62891756 - 15.8842242 0.3060935 51.8933695 2.44274e-25 0.1868665 0.4090347 0.4568476 6.52066e-01 NA NA NA NA NA NA NA NA 0.2151 0.2151 0.2087 0.6521 NA NA NA NA NA NA NA NA
NM_139135 ARID1A chr1 26895109 + 14.912913 0.3967974 37.583193 3.535678e-36 -1.520269 0.5302428 -2.867118 6.230261e-03 NA NA NA NA NA NA NA NA 4.780 4.780 2.7600 0.10345 185.679 185.679 107.2092 1.33e-13 9.921 9.921 5.7283 0.02083
NM_006015 ARID1A chr1 26895109 + 14.912913 0.3967974 37.583193 3.535678e-36 -1.520269 0.5302428 -2.867118 6.230261e-03 2.849072 0.5611563 5.077145 6.782271e-06 1.794744 0.7498766 2.393386 2.083028e-02 4.780 4.780 2.7600 0.10345 185.679 185.679 107.2092 1.33e-13 9.921 9.921 5.7283 0.02083
NM_017519 ARID1B chr6 157140756 + 16.77468626 0.2602635 64.4526974 9.524264e-47 0.36805255 0.3477918 1.0582555 2.954647e-01 NA NA NA NA NA NA NA NA 1.373 1.373 1.8421 0.1813 87.760 87.760 117.7812 2.829e-14 0.014 0.014 0.0194 0.8898
NM_020732 ARID1B chr6 157140756 + 16.77468626 0.2602635 64.4526974 9.524264e-47 0.36805255 0.3477918 1.0582555 2.954647e-01 -2.61128947 0.3680682 -7.0945803 6.574079e-09 -0.06854675 0.4918518 -0.1393646 8.897704e-01 1.373 1.373 1.8421 0.1813 87.760 87.760 117.7812 2.829e-14 0.014 0.014 0.0194 0.8898
NM_152641 ARID2 chr12 44409887 + 16.5040282 0.1930956 85.4707807 2.687503e-30 -0.2329899 0.2580348 -0.9029399 3.759177e-01 NA NA NA NA NA NA NA NA 0.3344 0.33439 0.8153 0.3759 NA NA NA NA NA NA NA NA
NM_005224 ARID3A chr19 877037 + 15.0838829 0.2311372 65.259447 1.298987e-27 0.9185457 0.3088700 2.973891 6.793746e-03 NA NA NA NA NA NA NA NA 5.1974 5.1974 8.844 0.006794 NA NA NA NA NA NA NA NA
NM_006465 ARID3B chr15 72620601 + 14.0510380 0.2054515 68.391037 4.443516e-28 0.4885672 0.2745461 1.779546 8.836934e-02 NA NA NA NA NA NA NA NA 1.4704 1.47038 3.1668 0.08837 NA NA NA NA NA NA NA NA
NM_001017363 ARID3C chr9 34618011 - 6.68391183 1.746258 3.82756243 0.0008624279 0.03998748 2.333536 0.01713601 0.9864758992 NA NA NA NA NA NA NA NA 0.01 0.010 3e-04 0.9865 NA NA NA NA NA NA NA NA
NM_023001 ARID4A chr14 57834975 + 12.485087837 0.3489494 35.77907845 2.788123e-46 1.373894740 0.4663032 2.94635466 4.381958e-03 NA NA NA NA NA NA NA NA 12.215 12.215 9.1197 0.003543 148.392 74.196 55.3940 4.478e-15 9.623 4.812 3.5922 0.032802
NM_002892 ARID4A chr14 57834975 + 12.485087837 0.3489494 35.77907845 2.788123e-46 1.373894740 0.4663032 2.94635466 4.381958e-03 3.840538611 0.4934890 7.78242038 4.996905e-11 -1.579662150 0.6594524 -2.39541506 1.931961e-02 12.215 12.215 9.1197 0.003543 148.392 74.196 55.3940 4.478e-15 9.623 4.812 3.5922 0.032802
NM_023000 ARID4A chr14 57834975 + 12.485087837 0.3489494 35.77907845 2.788123e-46 1.373894740 0.4663032 2.94635466 4.381958e-03 0.002532482 0.4934890 0.00513179 9.959202e-01 -0.102975319 0.6594524 -0.15615278 8.763686e-01 12.215 12.215 9.1197 0.003543 148.392 74.196 55.3940 4.478e-15 9.623 4.812 3.5922 0.032802
NM_031371 ARID4B chr1 233558155 - 14.1778367 0.2670886 53.082902 6.387593e-43 -0.7404374 0.3569121 -2.074565 4.364915e-02 NA NA NA NA NA NA NA NA 2.394 2.394 3.0513 0.08735 169.085 169.085 215.4772 2e-16 1.106 1.106 1.4092 0.24129
NM_016374 ARID4B chr1 233558155 - 14.1778367 0.2670886 53.082902 6.387593e-43 -0.7404374 0.3569121 -2.074565 4.364915e-02 3.3423390 0.3777203 8.848715 1.713964e-11 0.5991768 0.5047500 1.187076 2.412917e-01 2.394 2.394 3.0513 0.08735 169.085 169.085 215.4772 2e-16 1.106 1.106 1.4092 0.24129
NM_212481 ARID5A chr2 96566191 + 17.640645 0.2569429 68.655908 4.067211e-28 1.181999 0.3433543 3.442505 2.217603e-03 NA NA NA NA NA NA NA NA 8.6063 8.6063 11.851 0.002218 NA NA NA NA NA NA NA NA
NM_032199 ARID5B chr10 63331019 + 17.3025811 0.3079571 56.185029 3.982411e-26 0.4912418 0.4115250 1.193711 2.447586e-01 NA NA NA NA NA NA NA NA 1.4865 1.4865 1.4249 0.2448 NA NA NA NA NA NA NA NA
NM_005744 ARIH1 chr15 70553721 + 18.4970262 0.1921328 96.272091 1.753212e-31 -0.6831449 0.2567483 -2.660758 1.396589e-02 NA NA NA NA NA NA NA NA 2.8748 2.87479 7.0796 0.01397 NA NA NA NA NA NA NA NA
NM_006321 ARIH2 chr3 48931285 + 18.1386324 0.1299456 139.586323 3.460866e-35 -0.1800875 0.1736471 -1.037088 3.104757e-01 NA NA NA NA NA NA NA NA 0.1998 0.19978 1.0756 0.3105 NA NA NA NA NA NA NA NA
NM_001177 ARL1 chr12 100325703 - 19.5446751 0.2180968 89.614669 9.073934e-31 -0.7959895 0.2914441 -2.731191 1.190408e-02 NA NA NA NA NA NA NA NA 3.903 3.9030 7.4594 0.0119 NA NA NA NA NA NA NA NA
NM_173664 ARL10 chr5 175725108 + 13.8819122 0.3323524 41.7686564 3.418756e-23 0.3198894 0.4441245 0.7202696 4.786158e-01 NA NA NA NA NA NA NA NA 0.6303 0.63035 0.5188 0.4786 NA NA NA NA NA NA NA NA
NM_138450 ARL11 chr13 49100436 + 13.317446 0.3319521 40.118579 8.535862e-23 1.375721 0.4435896 3.101337 5.031624e-03 NA NA NA NA NA NA NA NA 11.659 11.6585 9.6183 0.005032 NA NA NA NA NA NA NA NA
NM_001012990 ARL13A chrX 100111353 + 4.594333 1.460480 3.145768 0.004527847 1.037153 1.951649 0.531424 0.600220412 NA NA NA NA NA NA NA NA 6.63 6.6262 0.2824 0.6002 NA NA NA NA NA NA NA NA
NM_182896 ARL13B chr3 95181673 + 11.70582872 0.2813547 41.6052378 3.752312e-38 0.04559866 0.3759760 0.1212808 9.039969e-01 NA NA NA NA NA NA NA NA 12.713 12.7133 14.6002 0.000397 1.426 1.4262 1.6379 0.207032 11.598 11.5976 13.3189 0.000669
NM_144996 ARL13B chr3 95181673 + 11.70582872 0.2813547 41.6052378 3.752312e-38 0.04559866 0.3759760 0.1212808 9.039969e-01 -0.74888413 0.3978956 -1.8821120 6.615591e-02 1.94047810 0.5317104 3.6495020 6.690191e-04 12.713 12.7133 14.6002 0.000397 1.426 1.4262 1.6379 0.207032 11.598 11.5976 13.3189 0.000669
NM_025047 ARL14 chr3 161877642 + 5.208244 1.897899 2.744215 0.01155574 2.959332 2.536175 1.166849 0.25522761 NA NA NA NA NA NA NA NA 53.95 53.947 1.3615 0.2552 NA NA NA NA NA NA NA NA
NM_019087 ARL15 chr5 53642160 - 16.938562 0.4553414 37.19970 4.729153e-22 -1.150353 0.6084755 -1.89055 7.134939e-02 NA NA NA NA NA NA NA NA 8.152 8.1516 3.5742 0.07135 NA NA NA NA NA NA NA NA
NM_001040025 ARL16 chr17 77261359 - 17.7146627 0.1872161 94.621446 2.607147e-31 0.6292757 0.2501781 2.515311 1.932941e-02 NA NA NA NA NA NA NA NA 2.4393 2.43929 6.3268 0.01933 NA NA NA NA NA NA NA NA
NM_001103154 ARL17 chr17 41794876 - 12.1022663 0.3351209 36.1131399 1.516144e-46 1.0916485 0.4478241 2.4376726 1.736297e-02 NA NA NA NA NA NA NA NA 11.666 11.6661 9.4434 0.003033 41.497 20.7484 16.7954 1.14e-06 1.207 0.6037 0.4887 0.615517
NM_001039083 ARL17 chr17 41794876 - 12.1022663 0.3351209 36.1131399 1.516144e-46 1.0916485 0.4478241 2.4376726 1.736297e-02 1.6703849 0.4739325 3.5245210 7.581148e-04 -0.6240076 0.6333189 -0.9852976 3.279204e-01 11.666 11.6661 9.4434 0.003033 41.497 20.7484 16.7954 1.14e-06 1.207 0.6037 0.4887 0.615517
NM_001039083_dup1 ARL17 chr17 42012375 - 12.1022663 0.3351209 36.1131399 1.516144e-46 1.0916485 0.4478241 2.4376726 1.736297e-02 1.8969879 0.4739325 4.0026545 1.554820e-04 -0.2673404 0.6333189 -0.4221260 6.742454e-01 11.666 11.6661 9.4434 0.003033 41.497 20.7484 16.7954 1.14e-06 1.207 0.6037 0.4887 0.615517
NM_016632 ARL17P1 chr17 42012404 - 9.743583 1.014286 9.60635 1.622030e-09 3.555760 1.355396 2.62341 1.519119e-02 NA NA NA NA NA NA NA NA 77.884 77.884 6.8823 0.01519 NA NA NA NA NA NA NA NA
NM_001667 ARL2 chr11 64538162 + 19.126473 0.2412084 79.294406 1.500174e-29 1.143367 0.3223282 3.547214 1.718223e-03 NA NA NA NA NA NA NA NA 8.0529 8.0529 12.583 0.001718 NA NA NA NA NA NA NA NA
NM_012106 ARL2BP chr16 55836539 + 18.823274 0.2075041 90.7127961 6.862271e-31 -0.194921 0.2772890 -0.7029526 4.891401e-01 NA NA NA NA NA NA NA NA 0.234 0.23404 0.4941 0.4891 NA NA NA NA NA NA NA NA
NM_004311 ARL3 chr10 104464180 - 17.3496848 0.1690925 102.60467 4.063685e-32 -0.2491225 0.2259594 -1.10251 2.816433e-01 NA NA NA NA NA NA NA NA 0.3823 0.38230 1.2155 0.2816 NA NA NA NA NA NA NA NA
NM_005738 ARL4A chr7 12693436 + 14.46496652 0.3736957 38.70787112 1.577572e-48 0.03140541 0.4993719 0.06288981 9.500361e-01 NA NA NA NA NA NA NA NA 0.530 0.5297 0.3449 0.55896 7.916 3.9581 2.5767 0.08333 1.364 0.6822 0.4441 0.64322
NM_212460 ARL4A chr7 12692977 + 14.46496652 0.3736957 38.70787112 1.577572e-48 0.03140541 0.4993719 0.06288981 9.500361e-01 -0.57922243 0.5284856 -1.09600422 2.768876e-01 -0.10376408 0.7062186 -0.14692913 8.836164e-01 0.530 0.5297 0.3449 0.55896 7.916 3.9581 2.5767 0.08333 1.364 0.6822 0.4441 0.64322
NM_001037164 ARL4A chr7 12692977 + 14.46496652 0.3736957 38.70787112 1.577572e-48 0.03140541 0.4993719 0.06288981 9.500361e-01 -0.19573664 0.5284856 -0.37037272 7.122393e-01 0.51747672 0.7062186 0.73274301 4.661972e-01 0.530 0.5297 0.3449 0.55896 7.916 3.9581 2.5767 0.08333 1.364 0.6822 0.4441 0.64322
NM_005737 ARL4C chr2 235070432 - 17.420424 0.3792971 45.928170 3.948304e-24 1.782159 0.5068571 3.516097 1.853848e-03 NA NA NA NA NA NA NA NA 19.565 19.5647 12.363 0.001854 NA NA NA NA NA NA NA NA
NM_001661 ARL4D chr17 38831879 + 17.150751 0.4158106 41.246545 4.549108e-23 -1.303141 0.5556503 -2.345254 2.800929e-02 NA NA NA NA NA NA NA NA 10.461 10.4608 5.5002 0.02801 NA NA NA NA NA NA NA NA
NM_001037174 ARL5A chr2 152393255 - 14.29389737 0.4813335 29.69644960 4.918054e-41 1.07337384 0.6432090 1.66877925 9.969295e-02 NA NA NA NA NA NA NA NA 21.491 21.4911 8.4328 0.0049459 48.344 24.1719 9.4848 0.0002295 0.008 0.0038 0.0015 0.9985013
NM_012097 ARL5A chr2 152393255 - 14.29389737 0.4813335 29.69644960 4.918054e-41 1.07337384 0.6432090 1.66877925 9.969295e-02 1.78590147 0.6807084 2.62359241 1.070184e-02 -0.01699560 0.9096349 -0.01868398 9.851471e-01 21.491 21.4911 8.4328 0.0049459 48.344 24.1719 9.4848 0.0002295 0.008 0.0038 0.0015 0.9985013
NM_177985 ARL5A chr2 152393255 - 14.29389737 0.4813335 29.69644960 4.918054e-41 1.07337384 0.6432090 1.66877925 9.969295e-02 0.13949995 0.6807084 0.20493349 8.382274e-01 0.03206038 0.9096349 0.03524533 9.719859e-01 21.491 21.4911 8.4328 0.0049459 48.344 24.1719 9.4848 0.0002295 0.008 0.0038 0.0015 0.9985013
NM_178815 ARL5B chr10 18988319 + 15.612503 0.3771833 41.3923449 4.198843e-23 -0.111713 0.5040324 -0.2216386 8.265513e-01 NA NA NA NA NA NA NA NA 0.077 0.07688 0.0491 0.8266 NA NA NA NA NA NA NA NA
NM_001143968 ARL5C chr17 34575940 - 3.552714e-16 1.383727 2.567496e-16 1.00000000 5.079895e+00 1.849083 2.747251e+00 0.01147597 NA NA NA NA NA NA NA NA 158.96 158.961 7.5474 0.01148 NA NA NA NA NA NA NA NA
NM_177976 ARL6 chr3 98966285 + 13.8701132 0.3057884 45.358534 7.745399e-40 -0.5441389 0.4086269 -1.331628 1.895439e-01 NA NA NA NA NA NA NA NA 1.520 1.5196 1.4774 0.230389 9.905 9.9055 9.6303 0.003269 9.876 9.8761 9.6018 0.003311
NM_032146 ARL6 chr3 98966285 + 13.8701132 0.3057884 45.358534 7.745399e-40 -0.5441389 0.4086269 -1.331628 1.895439e-01 -1.8929716 0.4324501 -4.377318 6.856882e-05 1.7906803 0.5778857 3.098675 3.311015e-03 1.520 1.5196 1.4774 0.230389 9.905 9.9055 9.6303 0.003269 9.876 9.8761 9.6018 0.003311
NM_015161 ARL6IP1 chr16 18720358 - 21.0312634 0.2467228 85.242486 2.857486e-30 -0.8482683 0.3296972 -2.572871 1.701030e-02 NA NA NA NA NA NA NA NA 4.4325 4.4325 6.6197 0.01701 NA NA NA NA NA NA NA NA
NM_016638 ARL6IP4 chr12 122030833 + 17.84286794 0.3141199 56.8027232 1.974506e-73 0.90732012 0.4197604 2.1615190 3.325120e-02 NA NA NA NA NA NA NA NA 9.220 9.2202 8.4949 0.004472 41.826 13.9421 12.8453 4.403e-07 2.787 0.9290 0.8560 0.466971
NM_001002252 ARL6IP4 chr12 122030833 + 17.84286794 0.3141199 56.8027232 1.974506e-73 0.90732012 0.4197604 2.1615190 3.325120e-02 -0.59072042 0.4442327 -1.3297545 1.868867e-01 -0.66289005 0.5936309 -1.1166704 2.670432e-01 9.220 9.2202 8.4949 0.004472 41.826 13.9421 12.8453 4.403e-07 2.787 0.9290 0.8560 0.466971
NM_018694 ARL6IP4 chr12 122030833 + 17.84286794 0.3141199 56.8027232 1.974506e-73 0.90732012 0.4197604 2.1615190 3.325120e-02 -0.87281868 0.4442327 -1.9647782 5.245700e-02 0.07758526 0.5936309 0.1306961 8.963011e-01 9.220 9.2202 8.4949 0.004472 41.826 13.9421 12.8453 4.403e-07 2.787 0.9290 0.8560 0.466971
NM_001002251 ARL6IP4 chr12 122030833 + 17.84286794 0.3141199 56.8027232 1.974506e-73 0.90732012 0.4197604 2.1615190 3.325120e-02 0.96444816 0.4442327 2.1710428 3.250149e-02 -0.59710888 0.5936309 -1.0058589 3.171217e-01 9.220 9.2202 8.4949 0.004472 41.826 13.9421 12.8453 4.403e-07 2.787 0.9290 0.8560 0.466971
NM_006407 ARL6IP5 chr3 69216780 + 20.12253045 0.2307459 87.2064497 1.694847e-30 0.06744327 0.3083472 0.2187251 8.287934e-01 NA NA NA NA NA NA NA NA 0.028 0.02802 0.0478 0.8288 NA NA NA NA NA NA NA NA
NM_152522 ARL6IP6 chr2 153282669 + 16.3634289 0.3813371 42.9106612 9.381892e-39 -0.1842978 0.5095832 -0.3616637 7.192594e-01 NA NA NA NA NA NA NA NA 0.107 0.107 0.0669 0.7970 123.200 123.200 77.0191 2.181e-11 0.949 0.949 0.5932 0.4451
NR_024526 ARL6IP6 chr2 153282669 + 16.3634289 0.3813371 42.9106612 9.381892e-39 -0.1842978 0.5095832 -0.3616637 7.192594e-01 -3.4502533 0.5392922 -6.3977443 7.319901e-08 0.5550559 0.7206595 0.7702055 4.451157e-01 0.107 0.107 0.0669 0.7970 123.200 123.200 77.0191 2.181e-11 0.949 0.949 0.5932 0.4451
NM_138795 ARL8A chr1 200380489 - 18.6731997 0.1707969 109.329820 9.462843e-33 0.5585798 0.2282370 2.447367 2.244465e-02 NA NA NA NA NA NA NA NA 1.9220 1.92199 5.9896 0.02244 NA NA NA NA NA NA NA NA
NM_018184 ARL8B chr3 5138930 + 19.188485 0.1691603 113.433744 4.060620e-33 -0.724209 0.2260499 -3.203757 3.943116e-03 NA NA NA NA NA NA NA NA 3.2308 3.2308 10.264 0.003943 NA NA NA NA NA NA NA NA
NM_206919 ARL9 chr4 57066132 + 11.96227 0.4286531 27.906637 3.057725e-19 2.64040 0.5728118 4.609541 1.231776e-04 NA NA NA NA NA NA NA NA 42.946 42.946 21.248 0.0001232 NA NA NA NA NA NA NA NA
NM_018120 ARMC1 chr8 66709006 - 17.8803911 0.1785368 100.149632 7.084510e-32 -0.3567877 0.2385798 -1.495465 1.483891e-01 NA NA NA NA NA NA NA NA 0.7842 0.78415 2.2364 0.1484 NA NA NA NA NA NA NA NA
NM_031905 ARMC10 chr7 102502564 + 15.1024616 0.4663757 32.382605 1.083996e-20 -0.6773525 0.6232208 -1.086858 2.883591e-01 NA NA NA NA NA NA NA NA 2.826 2.8262 1.1813 0.2884 NA NA NA NA NA NA NA NA
NM_032131 ARMC2 chr6 109276312 + 13.6248339 0.2042815 66.696357 7.891365e-28 0.3633779 0.2729827 1.331139 1.961885e-01 NA NA NA NA NA NA NA NA 0.8134 0.81339 1.7719 0.1962 NA NA NA NA NA NA NA NA
NM_173081 ARMC3 chr10 23256960 + 7.7979430 1.801153 4.3294163 0.0002477201 0.4699467 2.406893 0.1952504 0.8469115063 NA NA NA NA NA NA NA NA 1.36 1.360 0.0381 0.8469 NA NA NA NA NA NA NA NA
NM_018076 ARMC4 chr10 28327983 - 12.803648 1.108567 11.54972 4.723025e-11 -5.935734 1.481386 -4.00688 5.530120e-04 NA NA NA NA NA NA NA NA 217.03 217.035 16.055 0.000553 NA NA NA NA NA NA NA NA
NM_001105247 ARMC5 chr16 31377818 + 16.298903 0.2308902 70.5915666 1.510529e-48 -0.198330 0.3085400 -0.6428015 5.235442e-01 NA NA NA NA NA NA NA NA 2.552 2.552 4.3515 0.042549 95.507 95.507 162.8661 2.2e-16 5.260 5.260 8.9706 0.004407
NM_024742 ARMC5 chr16 31377818 + 16.298903 0.2308902 70.5915666 1.510529e-48 -0.198330 0.3085400 -0.6428015 5.235442e-01 -3.496008 0.3265281 -10.7066077 4.438439e-14 1.306882 0.4363415 2.9950893 4.407212e-03 2.552 2.552 4.3515 0.042549 95.507 95.507 162.8661 2.2e-16 5.260 5.260 8.9706 0.004407
NM_033415 ARMC6 chr19 19005471 + 18.0013594 0.1837649 97.95865189 1.176967e-31 -0.0243463 0.2455661 -0.09914355 9.218834e-01 NA NA NA NA NA NA NA NA 0.0037 0.00365 0.0098 0.9219 NA NA NA NA NA NA NA NA
NM_024585 ARMC7 chr17 70617677 + 16.9279464 0.1459398 115.992662 2.432965e-33 -0.2117976 0.1950203 -1.086029 2.887181e-01 NA NA NA NA NA NA NA NA 0.2763 0.27633 1.1795 0.2887 NA NA NA NA NA NA NA NA
NM_015396 ARMC8 chr3 139388838 + 16.1579871 0.2460009 65.6826397 6.063909e-64 -0.3070241 0.3287325 -0.9339635 3.535797e-01 NA NA NA NA NA NA NA NA 0.035 0.0348 0.0523 0.8198 18.026 9.0130 13.5395 1.095e-05 0.842 0.4210 0.6324 0.5343
NM_213654 ARMC8 chr3 139388838 + 16.1579871 0.2460009 65.6826397 6.063909e-64 -0.3070241 0.3287325 -0.9339635 3.535797e-01 -1.4700355 0.3478978 -4.2254811 7.165908e-05 0.5228019 0.4648980 1.1245520 2.646758e-01 0.035 0.0348 0.0523 0.8198 18.026 9.0130 13.5395 1.095e-05 0.842 0.4210 0.6324 0.5343
NM_014154 ARMC8 chr3 139388838 + 16.1579871 0.2460009 65.6826397 6.063909e-64 -0.3070241 0.3287325 -0.9339635 3.535797e-01 -0.9439345 0.3478978 -2.7132524 8.406236e-03 0.2680938 0.4648980 0.5766723 5.660374e-01 0.035 0.0348 0.0523 0.8198 18.026 9.0130 13.5395 1.095e-05 0.842 0.4210 0.6324 0.5343
NM_025139 ARMC9 chr2 231771586 + 16.6675989 0.1690469 98.597496 1.013868e-31 -0.6244959 0.2258984 -2.764499 1.103241e-02 NA NA NA NA NA NA NA NA 2.4024 2.40237 7.6425 0.01103 NA NA NA NA NA NA NA NA
NM_016608 ARMCX1 chrX 100692170 + 17.0570788 0.2952334 57.7748968 2.105241e-26 -0.2697704 0.3945222 -0.6837901 5.009394e-01 NA NA NA NA NA NA NA NA 0.4483 0.44830 0.4676 0.5009 NA NA NA NA NA NA NA NA
NM_014782 ARMCX2 chrX 100801519 - 15.0382996 0.3659668 41.09198202 6.545139e-38 -0.5355609 0.4890437 -1.09511880 2.791655e-01 NA NA NA NA NA NA NA NA 3.921 3.921 2.6612 0.1097 33.874 33.874 22.9926 1.743e-05 0.010 0.010 0.0068 0.9345
NM_177949 ARMCX2 chrX 100801519 - 15.0382996 0.3659668 41.09198202 6.545139e-38 -0.5355609 0.4890437 -1.09511880 2.791655e-01 1.6781589 0.5175552 3.24247361 2.207974e-03 -0.0571085 0.6916122 -0.08257301 9.345493e-01 3.921 3.921 2.6612 0.1097 33.874 33.874 22.9926 1.743e-05 0.010 0.010 0.0068 0.9345
NM_177948 ARMCX3 chrX 100765007 + 13.9591605 0.3104816 44.9596979 7.595998e-53 0.2991131 0.4148985 0.7209308 4.733877e-01 NA NA NA NA NA NA NA NA 2.307 2.307 2.1759 0.1447 189.969 94.984 89.5752 2e-16 4.716 2.358 2.2237 0.1159
NM_016607 ARMCX3 chrX 100764776 + 13.9591605 0.3104816 44.9596979 7.595998e-53 0.2991131 0.4148985 0.7209308 4.733877e-01 2.5053166 0.4390873 5.7057364 2.659986e-07 -0.7266663 0.5867551 -1.2384489 2.197466e-01 2.307 2.307 2.1759 0.1447 189.969 94.984 89.5752 2e-16 4.716 2.358 2.2237 0.1159
NM_177947 ARMCX3 chrX 100764776 + 13.9591605 0.3104816 44.9596979 7.595998e-53 0.2991131 0.4148985 0.7209308 4.733877e-01 4.5836863 0.4390873 10.4391221 7.701060e-16 -1.2307087 0.5867551 -2.0974826 3.961643e-02 2.307 2.307 2.1759 0.1447 189.969 94.984 89.5752 2e-16 4.716 2.358 2.2237 0.1159
NM_022838 ARMCX5 chrX 101741082 + 14.048397 0.4051826 34.671768 2.322254e-21 -1.022034 0.5414480 -1.887594 7.176272e-02 NA NA NA NA NA NA NA NA 6.434 6.4344 3.563 0.07176 NA NA NA NA NA NA NA NA
NM_001009584 ARMCX6 chrX 100759647 - 11.8813852 0.3852690 30.839196 2.243375e-32 0.5903697 0.5148373 1.146711 2.574309e-01 NA NA NA NA NA NA NA NA 2.629 2.629 1.6101 0.21085 114.396 114.396 70.0635 8.462e-11 13.643 13.643 8.3556 0.00585
NM_019007 ARMCX6 chrX 100759647 - 11.8813852 0.3852690 30.839196 2.243375e-32 0.5903697 0.5148373 1.146711 2.574309e-01 4.2037688 0.5448526 7.715424 7.794320e-10 -2.1046233 0.7280899 -2.890609 5.850215e-03 2.629 2.629 1.6101 0.21085 114.396 114.396 70.0635 8.462e-11 13.643 13.643 8.3556 0.00585
NM_006010 ARMET chr3 51397732 + 19.147277 0.1926206 99.40410 8.409711e-32 1.299312 0.2574001 5.04783 4.143071e-05 NA NA NA NA NA NA NA NA 10.399 10.3994 25.481 4.143e-05 NA NA NA NA NA NA NA NA
NM_001029954 ARMETL1 chr10 14919989 - 14.3936278 0.2415566 59.586967 1.039415e-26 -0.4287847 0.3227936 -1.328356 1.970917e-01 NA NA NA NA NA NA NA NA 1.1326 1.13256 1.7645 0.1971 NA NA NA NA NA NA NA NA
NM_001099667 ARMS2 chr10 124204169 + 2.7930051 1.407712 1.9840737 0.05930602 -0.4909469 1.881135 -0.2609844 0.79642716 NA NA NA NA NA NA NA NA 1.48 1.4847 0.0681 0.7964 NA NA NA NA NA NA NA NA
NM_178427 ARNT chr1 149115810 - 15.05185960 0.2618707 57.4782161 1.734749e-44 -0.15237714 0.3499394 -0.4354386 6.652805e-01 NA NA NA NA NA NA NA NA 0.152 0.152 0.2017 0.6555 73.362 73.362 97.2533 6.326e-13 0.021 0.021 0.0278 0.8684
NM_001668 ARNT chr1 149115810 - 15.05185960 0.2618707 57.4782161 1.734749e-44 -0.15237714 0.3499394 -0.4354386 6.652805e-01 2.37640048 0.3703411 6.4167890 6.852903e-08 0.08248697 0.4948891 0.1666777 8.683542e-01 0.152 0.152 0.2017 0.6555 73.362 73.362 97.2533 6.326e-13 0.021 0.021 0.0278 0.8684
NM_014862 ARNT2 chr15 78483747 + 15.598308 0.5406978 28.848479 1.454409e-19 -1.224459 0.7225378 -1.694665 1.036384e-01 NA NA NA NA NA NA NA NA 9.236 9.2357 2.8719 0.1036 NA NA NA NA NA NA NA NA
NM_001178 ARNTL chr11 13255901 + 13.84551667 0.3628187 38.160977040 4.033047e-48 0.28326440 0.4848369 0.584246781 5.609597e-01 NA NA NA NA NA NA NA NA 3.918 3.9181 2.7059 0.10453 11.358 5.6790 3.9220 0.02437 7.926 3.9629 2.7368 0.07182
NM_001030273 ARNTL chr11 13255901 + 13.84551667 0.3628187 38.160977040 4.033047e-48 0.28326440 0.4848369 0.584246781 5.609597e-01 -0.00209967 0.5131031 -0.004092102 9.967468e-01 -0.63758576 0.6856629 -0.929882224 3.556740e-01 3.918 3.9181 2.7059 0.10453 11.358 5.6790 3.9220 0.02437 7.926 3.9629 2.7368 0.07182
NM_001030272 ARNTL chr11 13255901 + 13.84551667 0.3628187 38.160977040 4.033047e-48 0.28326440 0.4848369 0.584246781 5.609597e-01 1.47751518 0.5131031 2.879567563 5.299434e-03 -1.59357848 0.6856629 -2.324142712 2.306876e-02 3.918 3.9181 2.7059 0.10453 11.358 5.6790 3.9220 0.02437 7.926 3.9629 2.7368 0.07182
NM_020183 ARNTL2 chr12 27377255 + 14.217770 0.5612776 25.331083 2.650518e-18 1.033646 0.7500388 1.378124 1.814255e-01 NA NA NA NA NA NA NA NA 6.581 6.5815 1.8992 0.1814 NA NA NA NA NA NA NA NA
NM_006409 ARPC1A chr7 98761432 + 19.3709734 0.2038843 95.009626 2.373401e-31 0.3974618 0.2724519 1.458833 1.581337e-01 NA NA NA NA NA NA NA NA 0.9731 0.97313 2.1282 0.1581 NA NA NA NA NA NA NA NA
NM_005720 ARPC1B chr7 98810265 + 20.15155 0.2384343 84.516157 3.476958e-30 1.29400 0.3186212 4.061248 4.831245e-04 NA NA NA NA NA NA NA NA 10.315 10.3145 16.494 0.0004831 NA NA NA NA NA NA NA NA
NM_005731 ARPC2 chr2 218790365 + 20.6537676 0.3143342 65.706399 3.962953e-47 -0.5042207 0.4200467 -1.200392 2.361326e-01 NA NA NA NA NA NA NA NA 14.888 14.888 13.698 0.0005723 13.082 13.082 12.037 0.0011440 31.678 31.678 29.147 2.281e-06
NM_152862 ARPC2 chr2 218790119 + 20.6537676 0.3143342 65.706399 3.962953e-47 -0.5042207 0.4200467 -1.200392 2.361326e-01 -2.8189826 0.4445357 -6.341409 8.895844e-08 3.2070574 0.5940358 5.398761 2.280729e-06 14.888 14.888 13.698 0.0005723 13.082 13.082 12.037 0.0011440 31.678 31.678 29.147 2.281e-06
NM_005719 ARPC3 chr12 109372541 - 20.3591477 0.1692803 120.268846 1.059466e-33 0.3689703 0.2262103 1.631094 1.164895e-01 NA NA NA NA NA NA NA NA 0.8386 0.83862 2.6605 0.1165 NA NA NA NA NA NA NA NA
NM_005718 ARPC4 chr3 9809227 + 17.88475965 0.2722479 65.69292951 5.999725e-64 0.71686138 0.3638065 1.97044683 5.280100e-02 NA NA NA NA NA NA NA NA 10.25 10.253 12.5761 0.0007071 424.58 212.292 260.3822 2.2e-16 0.11 0.054 0.0664 0.9358585
NM_001024960 ARPC4 chr3 9809227 + 17.88475965 0.2722479 65.69292951 5.999725e-64 0.71686138 0.3638065 1.97044683 5.280100e-02 2.19630852 0.3850166 5.70445120 2.673649e-07 0.13253751 0.5145001 0.25760444 7.974789e-01 10.25 10.253 12.5761 0.0007071 424.58 212.292 260.3822 2.2e-16 0.11 0.054 0.0664 0.9358585
NM_001024959 ARPC4 chr3 9809227 + 17.88475965 0.2722479 65.69292951 5.999725e-64 0.71686138 0.3638065 1.97044683 5.280100e-02 -3.48607009 0.3850166 -9.05433664 2.376903e-13 -0.04850281 0.5145001 -0.09427173 9.251665e-01 10.25 10.253 12.5761 0.0007071 424.58 212.292 260.3822 2.2e-16 0.11 0.054 0.0664 0.9358585
NM_005717 ARPC5 chr1 181871608 - 20.312733 0.1805428 112.509225 4.900002e-33 0.436672 0.2412605 1.809961 8.338899e-02 NA NA NA NA NA NA NA NA 1.1746 1.17460 3.276 0.08339 NA NA NA NA NA NA NA NA
NM_030978 ARPC5L chr9 126671305 + 19.0859839 0.1913953 99.720239 7.818695e-32 0.4545067 0.2557627 1.777064 8.878674e-02 NA NA NA NA NA NA NA NA 1.2725 1.27251 3.158 0.08879 NA NA NA NA NA NA NA NA
NM_032487 ARPM1 chr3 170970377 - 14.0208494 0.3032656 46.2329083 3.396506e-24 0.3325446 0.4052557 0.8205798 4.203095e-01 NA NA NA NA NA NA NA NA 0.6812 0.68121 0.6734 0.4203 NA NA NA NA NA NA NA NA
NM_001025069 ARPP-21 chr3 35696120 + 3.552714e-15 0.9821824 3.617163e-15 1.00000000 3.045858e+00 1.3124964 2.320660e+00 0.02251557 NA NA NA NA NA NA NA NA 123.22 123.218 11.6117 0.0009739 2.52 0.839 0.0791 0.9711933 29.87 9.955 0.9382 0.4256060
NM_198399 ARPP-21 chr3 35697433 + 3.552714e-15 0.9821824 3.617163e-15 1.00000000 3.045858e+00 1.3124964 2.320660e+00 0.02251557 -4.102320e-16 1.3890156 -2.953401e-16 1.00000000 -5.608716e-01 1.8561502 -3.021693e-01 0.76320508 123.22 123.218 11.6117 0.0009739 2.52 0.839 0.0791 0.9711933 29.87 9.955 0.9382 0.4256060
NM_016300 ARPP-21 chr3 35658853 + 3.552714e-15 0.9821824 3.617163e-15 1.00000000 3.045858e+00 1.3124964 2.320660e+00 0.02251557 1.609602e+00 1.3890156 1.158807e+00 0.24953371 -2.675019e+00 1.8561502 -1.441165e+00 0.15293304 123.22 123.218 11.6117 0.0009739 2.52 0.839 0.0791 0.9711933 29.87 9.955 0.9382 0.4256060
NM_001025068 ARPP-21 chr3 35696120 + 3.552714e-15 0.9821824 3.617163e-15 1.00000000 3.045858e+00 1.3124964 2.320660e+00 0.02251557 -2.835358e-15 1.3890156 -2.041271e-15 1.00000000 -2.618430e-03 1.8561502 -1.410678e-03 0.99887750 123.22 123.218 11.6117 0.0009739 2.52 0.839 0.0791 0.9711933 29.87 9.955 0.9382 0.4256060
NM_006628 ARPP19 chr15 50648505 - 19.0668857 0.2228019 85.577741 2.611524e-30 -0.6028013 0.2977316 -2.024647 5.466584e-02 NA NA NA NA NA NA NA NA 2.2384 2.23836 4.0992 0.05467 NA NA NA NA NA NA NA NA
NM_004312 ARR3 chrX 69404910 + 4.416597 1.589798 2.778086 0.01069448 3.600525 2.124457 1.694797 0.10361290 NA NA NA NA NA NA NA NA 79.86 79.857 2.8723 0.1036 NA NA NA NA NA NA NA NA
NM_020251 ARRB1 chr11 74740521 - 17.28382896 0.3460205 49.9503028 1.000450e-41 0.15236408 0.4623893 0.3295147 7.432625e-01 NA NA NA NA NA NA NA NA 0.480 0.480 0.3642 0.5491 77.429 77.429 58.7902 9.182e-10 0.025 0.025 0.0189 0.8912
NM_004041 ARRB1 chr11 74740521 - 17.28382896 0.3460205 49.9503028 1.000450e-41 0.15236408 0.4623893 0.3295147 7.432625e-01 -2.53919119 0.4893469 -5.1889391 4.650498e-06 0.08992496 0.6539173 0.1375173 8.912221e-01 0.480 0.480 0.3642 0.5491 77.429 77.429 58.7902 9.182e-10 0.025 0.025 0.0189 0.8912
NM_199004 ARRB2 chr17 4560538 + 14.4107954 0.2783685 51.768770 1.986354e-42 1.0111148 0.3719856 2.718156 9.225567e-03 NA NA NA NA NA NA NA NA 27.419 27.419 32.1676 8.968e-07 132.478 132.478 155.4214 2.349e-16 2.847 2.847 3.3401 0.0741
NM_004313 ARRB2 chr17 4560538 + 14.4107954 0.2783685 51.768770 1.986354e-42 1.0111148 0.3719856 2.718156 9.225567e-03 2.7170892 0.3936725 6.901902 1.278849e-08 0.9614373 0.5260670 1.827595 7.410110e-02 27.419 27.419 32.1676 8.968e-07 132.478 132.478 155.4214 2.349e-16 2.847 2.847 3.3401 0.0741
NM_152285 ARRDC1 chr9 139619917 + 19.08859611 0.2333528 81.80144 7.349771e-30 0.03947468 0.3118308 0.12659 9.003650e-01 NA NA NA NA NA NA NA NA 0.0096 0.00960 0.016 0.9004 NA NA NA NA NA NA NA NA
NM_001025604 ARRDC2 chr19 17972944 + 15.59866550 0.2749463 56.73349808 3.134867e-44 0.61314336 0.3674125 1.66881487 1.019475e-01 NA NA NA NA NA NA NA NA 4.453 4.4529 5.3549 0.0251834 13.757 13.7573 16.5442 0.0001844 0.002 0.0018 0.0021 0.9635159
NM_015683 ARRDC2 chr19 17979977 + 15.59866550 0.2749463 56.73349808 3.134867e-44 0.61314336 0.3674125 1.66881487 1.019475e-01 1.06247106 0.3888328 2.73246261 8.888665e-03 -0.02389731 0.5195997 -0.04599177 9.635159e-01 4.453 4.4529 5.3549 0.0251834 13.757 13.7573 16.5442 0.0001844 0.002 0.0018 0.0021 0.9635159
NM_020801 ARRDC3 chr5 90714905 - 18.81794429 0.2661158 70.71336766 2.068660e-28 -0.02554051 0.3556122 -0.07182124 9.433651e-01 NA NA NA NA NA NA NA NA 0.004 0.00402 0.0052 0.9434 NA NA NA NA NA NA NA NA
NM_183376 ARRDC4 chr15 96304937 + 16.6327779 0.2817861 59.02625 1.290152e-26 -0.8594472 0.3765526 -2.28241 3.203758e-02 NA NA NA NA NA NA NA NA 4.5501 4.5501 5.2094 0.03204 NA NA NA NA NA NA NA NA
NM_001080523 ARRDC5 chr19 4853879 - 10.307029 0.7809676 13.197767 3.235509e-12 3.704539 1.0436119 3.549729 1.707697e-03 NA NA NA NA NA NA NA NA 84.537 84.537 12.601 0.001708 NA NA NA NA NA NA NA NA
NM_001085428 ARSA chr22 49413473 - 14.8843790 0.3067139 48.5285484 1.952844e-78 0.2431139 0.4098637 0.5931580 5.542402e-01 NA NA NA NA NA NA NA NA 8.544 8.544 8.2562 0.004838 164.126 41.031 39.6513 2.2e-16 6.202 1.550 1.4983 0.207299
NM_001085426 ARSA chr22 49413473 - 14.8843790 0.3067139 48.5285484 1.952844e-78 0.2431139 0.4098637 0.5931580 5.542402e-01 1.6815879 0.4337589 3.8767799 1.766335e-04 -0.4419453 0.5796347 -0.7624548 4.473496e-01 8.544 8.544 8.2562 0.004838 164.126 41.031 39.6513 2.2e-16 6.202 1.550 1.4983 0.207299
NM_000487 ARSA chr22 49413473 - 14.8843790 0.3067139 48.5285484 1.952844e-78 0.2431139 0.4098637 0.5931580 5.542402e-01 2.1051176 0.4337589 4.8531972 3.854628e-06 0.4739865 0.5796347 0.8177330 4.152007e-01 8.544 8.544 8.2562 0.004838 164.126 41.031 39.6513 2.2e-16 6.202 1.550 1.4983 0.207299
NM_001085427 ARSA chr22 49413473 - 14.8843790 0.3067139 48.5285484 1.952844e-78 0.2431139 0.4098637 0.5931580 5.542402e-01 -0.5909551 0.4337589 -1.3624045 1.757326e-01 0.8126576 0.5796347 1.4020167 1.636037e-01 8.544 8.544 8.2562 0.004838 164.126 41.031 39.6513 2.2e-16 6.202 1.550 1.4983 0.207299
NM_001085425 ARSA chr22 49413473 - 14.8843790 0.3067139 48.5285484 1.952844e-78 0.2431139 0.4098637 0.5931580 5.542402e-01 -1.0753607 0.4337589 -2.4791669 1.461923e-02 0.5731199 0.5796347 0.9887604 3.248562e-01 8.544 8.544 8.2562 0.004838 164.126 41.031 39.6513 2.2e-16 6.202 1.550 1.4983 0.207299
NM_000046 ARSB chr5 78318113 - 15.7543274 0.3102145 50.7852650 4.729225e-42 0.3211902 0.4145416 0.7748081 4.424177e-01 NA NA NA NA NA NA NA NA 2.926 2.926 2.7638 0.1032 110.271 110.271 104.1701 2.117e-13 0.340 0.340 0.3212 0.5737
NM_198709 ARSB chr5 78317522 - 15.7543274 0.3102145 50.7852650 4.729225e-42 0.3211902 0.4145416 0.7748081 4.424177e-01 -3.1561800 0.4387096 -7.1942350 4.662343e-09 0.3322363 0.5862504 0.5667141 5.736634e-01 2.926 2.926 2.7638 0.1032 110.271 110.271 104.1701 2.117e-13 0.340 0.340 0.3212 0.5737
NM_009589 ARSD chrX 2857392 - 14.46837968 0.2540331 56.9546973 2.627533e-44 -0.06716075 0.3394660 -0.1978423 8.440401e-01 NA NA NA NA NA NA NA NA 4.453 4.453 6.2734 0.01586 203.159 203.159 286.1959 2e-16 3.514 3.514 4.9501 0.03103
NM_001669 ARSD chrX 2857392 - 14.46837968 0.2540331 56.9546973 2.627533e-44 -0.06716075 0.3394660 -0.1978423 8.440401e-01 4.62961546 0.3592571 12.8866363 7.135892e-17 -1.06811817 0.4800775 -2.2248871 3.103405e-02 4.453 4.453 6.2734 0.01586 203.159 203.159 286.1959 2e-16 3.514 3.514 4.9501 0.03103
NM_000047 ARSE chrX 2892494 - 13.7907227 0.5196886 26.5365124 9.412691e-19 0.5297466 0.6944631 0.7628146 4.533272e-01 NA NA NA NA NA NA NA NA 1.729 1.7287 0.5819 0.4533 NA NA NA NA NA NA NA NA
NM_004042 ARSF chrX 2994853 + 4.3520098 1.707385 2.5489331 0.01794129 0.5223969 2.281589 0.2289619 0.82092222 NA NA NA NA NA NA NA NA 1.68 1.681 0.0524 0.8209 NA NA NA NA NA NA NA NA
NM_014960 ARSG chr17 63766918 + 17.201763 0.4866037 35.350663 1.498438e-21 -2.059417 0.6502515 -3.167108 4.303539e-03 NA NA NA NA NA NA NA NA 26.126 26.1258 10.031 0.004304 NA NA NA NA NA NA NA NA
NM_001011719 ARSH chrX 2934654 + 9.877490 1.663301 5.9384860 4.702133e-06 -1.305015 2.222680 -0.5871359 5.628323e-01 NA NA NA NA NA NA NA NA 10.49 10.491 0.3447 0.5628 NA NA NA NA NA NA NA NA
NM_001012301 ARSI chr5 149662718 - 13.486580 1.004132 13.431081 2.260519e-12 1.424335 1.341828 1.061488 2.994876e-01 NA NA NA NA NA NA NA NA 12.497 12.497 1.1268 0.2995 NA NA NA NA NA NA NA NA
NM_024590 ARSJ chr4 115120327 - 13.8935058 0.5752987 24.150074 7.649715e-18 0.8387756 0.7687752 1.091054 2.865473e-01 NA NA NA NA NA NA NA NA 4.334 4.3338 1.1904 0.2865 NA NA NA NA NA NA NA NA
NM_198150 ARSK chr5 94916581 + 14.47519910 0.2809304 51.5259237 2.872605e-25 -0.08760485 0.3754091 -0.2333584 8.175475e-01 NA NA NA NA NA NA NA NA 0.0473 0.04728 0.0545 0.8175 NA NA NA NA NA NA NA NA
NM_004314 ART1 chr11 3622937 + 4.3881861 1.594260 2.7524910 0.01133945 -0.4859535 2.130419 -0.2281023 0.82158245 NA NA NA NA NA NA NA NA 1.45 1.4547 0.052 0.8216 NA NA NA NA NA NA NA NA
NM_001179 ART3 chr4 77214887 + 6.6562701 1.073199 6.20227149 3.587570e-08 5.3059990 1.434122 3.69982356 4.296613e-04 NA NA NA NA NA NA NA NA 591.67 591.67 46.7011 2.658e-09 1.18 0.59 0.0466 0.9545 9.21 4.61 0.3636 0.6965
NM_001130017 ART3 chr4 77151361 + 6.6562701 1.073199 6.20227149 3.587570e-08 5.3059990 1.434122 3.69982356 4.296613e-04 -1.0195720 1.517732 -0.67177331 5.039711e-01 1.3376669 2.028155 0.65954865 5.117389e-01 591.67 591.67 46.7011 2.658e-09 1.18 0.59 0.0466 0.9545 9.21 4.61 0.3636 0.6965
NM_001130016 ART3 chr4 77214887 + 6.6562701 1.073199 6.20227149 3.587570e-08 5.3059990 1.434122 3.69982356 4.296613e-04 -0.1043367 1.517732 -0.06874512 9.453913e-01 -0.2806428 2.028155 -0.13837342 8.903483e-01 591.67 591.67 46.7011 2.658e-09 1.18 0.59 0.0466 0.9545 9.21 4.61 0.3636 0.6965
NM_021071 ART4 chr12 14887680 - 10.911088 1.878114 5.809598 6.414460e-06 -4.524742 2.509736 -1.802876 8.452693e-02 NA NA NA NA NA NA NA NA 126.12 126.11 3.2504 0.08453 NA NA NA NA NA NA NA NA
NM_053017 ART5 chr11 3620061 - 10.3890615 1.118267 9.2903230 4.009195e-12 1.6111977 1.494347 1.0781951 2.865683e-01 NA NA NA NA NA NA NA NA 25.74 25.739 1.8711 0.17799 46.04 46.042 3.3471 0.07381 0.34 0.339 0.0246 0.87600
NM_001079536 ART5 chr11 3620122 - 10.3890615 1.118267 9.2903230 4.009195e-12 1.6111977 1.494347 1.0781951 2.865683e-01 -1.7335117 1.581468 -1.0961406 2.787229e-01 -0.3315962 2.113326 -0.1569073 8.760046e-01 25.74 25.739 1.8711 0.17799 46.04 46.042 3.3471 0.07381 0.34 0.339 0.0246 0.87600
NM_057090 ARTN chr1 44171579 + 12.58307918 0.6352257 19.80883055 3.507494e-30 0.14101749 0.8488561 0.16612650 8.685432e-01 NA NA NA NA NA NA NA NA 1.340 1.3401 0.3019 0.58446 42.961 21.4804 4.8394 0.01079 5.681 2.8406 0.6400 0.53040
NM_057091 ARTN chr1 44171579 + 12.58307918 0.6352257 19.80883055 3.507494e-30 0.14101749 0.8488561 0.16612650 8.685432e-01 -0.17849679 0.8983449 -0.19869517 8.430855e-01 -0.03676476 1.2004638 -0.03062546 9.756566e-01 1.340 1.3401 0.3019 0.58446 42.961 21.4804 4.8394 0.01079 5.681 2.8406 0.6400 0.53040
NM_001136215 ARTN chr1 44171579 + 12.58307918 0.6352257 19.80883055 3.507494e-30 0.14101749 0.8488561 0.16612650 8.685432e-01 -1.02704347 0.8983449 -1.14326191 2.568810e-01 -1.19414119 1.2004638 -0.99473317 3.233417e-01 1.340 1.3401 0.3019 0.58446 42.961 21.4804 4.8394 0.01079 5.681 2.8406 0.6400 0.53040
NM_022786 ARV1 chr1 229181446 + 17.9493097 0.1837731 97.671037 1.259122e-31 -0.4604342 0.2455771 -1.874907 7.356028e-02 NA NA NA NA NA NA NA NA 1.3059 1.3059 3.5153 0.07356 NA NA NA NA NA NA NA NA
NM_001670 ARVCF chr22 18384309 - 16.20722183 0.2056980 78.79135718 1.735758e-29 0.01461532 0.2748755 0.05317071 9.580550e-01 NA NA NA NA NA NA NA NA 0.0013 0.00132 0.0028 0.9581 NA NA NA NA NA NA NA NA
NM_139058 ARX chrX 24943986 - 9.927408 1.660147 5.9798369 4.257785e-06 -1.444021 2.218465 -0.6509102 5.215549e-01 NA NA NA NA NA NA NA NA 12.84 12.845 0.4237 0.5216 NA NA NA NA NA NA NA NA
NM_020682 AS3MT chr10 104619200 + 15.9270830 0.3918066 40.6503647 6.330950e-23 0.2176511 0.5235737 0.4157029 6.814804e-01 NA NA NA NA NA NA NA NA 0.292 0.29181 0.1728 0.6815 NA NA NA NA NA NA NA NA
NM_004315 ASAH1 chr8 17986787 - 17.2460093 0.4402767 39.1708438 7.194300e-49 -0.9070353 0.5883445 -1.5416739 1.277269e-01 NA NA NA NA NA NA NA NA 0.653 0.653 0.3061 0.58189 230.090 115.045 53.9541 7.816e-15 12.070 6.035 2.8304 0.06586
NM_177924 ASAH1 chr8 17986159 - 17.2460093 0.4402767 39.1708438 7.194300e-49 -0.9070353 0.5883445 -1.5416739 1.277269e-01 2.8916361 0.6226453 4.6441149 1.582839e-05 0.3093101 0.8320447 0.3717469 7.112205e-01 0.653 0.653 0.3061 0.58189 230.090 115.045 53.9541 7.816e-15 12.070 6.035 2.8304 0.06586
NM_001127505 ASAH1 chr8 17986787 - 17.2460093 0.4402767 39.1708438 7.194300e-49 -0.9070353 0.5883445 -1.5416739 1.277269e-01 -2.1025504 0.6226453 -3.3768030 1.208167e-03 1.8480176 0.8320447 2.2210556 2.963190e-02 0.653 0.653 0.3061 0.58189 230.090 115.045 53.9541 7.816e-15 12.070 6.035 2.8304 0.06586
NM_019893 ASAH2 chr10 51678376 - 9.4372001 1.271856 7.42002333 2.144065e-09 -2.2627019 1.699589 -1.33132305 1.896432e-01 NA NA NA NA NA NA NA NA 69.47 69.473 3.9043 0.05418 0.16 0.162 0.0091 0.92437 0.15 0.154 0.0087 0.92618
NM_001143974 ASAH2 chr10 51678376 - 9.4372001 1.271856 7.42002333 2.144065e-09 -2.2627019 1.699589 -1.33132305 1.896432e-01 0.2392867 1.798676 0.13303493 8.947460e-01 -0.2239249 2.403582 -0.09316301 9.261786e-01 69.47 69.473 3.9043 0.05418 0.16 0.162 0.0091 0.92437 0.15 0.154 0.0087 0.92618
NM_001079516 ASAH2B chr10 52169714 + 12.7678160 0.897148 14.231560 6.848885e-13 0.7088946 1.198864 0.591305 5.600832e-01 NA NA NA NA NA NA NA NA 3.096 3.0956 0.3496 0.5601 NA NA NA NA NA NA NA NA
NM_024769 ASAM chr11 122571217 - 16.2032276 0.4717650 34.3459720 2.874075e-21 -0.2225543 0.6304225 -0.3530241 7.272853e-01 NA NA NA NA NA NA NA NA 0.305 0.30511 0.1246 0.7273 NA NA NA NA NA NA NA NA
NM_018482 ASAP1 chr8 131483399 - 16.8877915 0.1941779 86.97072 1.803389e-30 0.4686903 0.2594811 1.80626 8.398175e-02 NA NA NA NA NA NA NA NA 1.3532 1.35317 3.2626 0.08398 NA NA NA NA NA NA NA NA
NM_001135191 ASAP2 chr2 9264345 + 15.9053791 0.3043772 52.255494 1.300673e-42 -0.5439735 0.4067411 -1.337395 1.876693e-01 NA NA NA NA NA NA NA NA 0.006 0.0057 0.0056 0.94061 0.363 0.3630 0.3562 0.55355 3.940 3.9401 3.8662 0.05532
NM_003887 ASAP2 chr2 9264345 + 15.9053791 0.3043772 52.255494 1.300673e-42 -0.5439735 0.4067411 -1.337395 1.876693e-01 -0.8037922 0.4304543 -1.867311 6.823782e-02 1.1310362 0.5752188 1.966271 5.531861e-02 0.006 0.0057 0.0056 0.94061 0.363 0.3630 0.3562 0.55355 3.940 3.9401 3.8662 0.05532
NM_001143778 ASAP3 chr1 23683337 - 14.0686942 0.4016719 35.025341 8.128342e-35 0.7100166 0.5367566 1.322791 1.924436e-01 NA NA NA NA NA NA NA NA 0.082 0.082 0.046 0.8311 46.401 46.401 26.145 6.005e-06 4.868 4.868 2.743 0.1045
NM_017707 ASAP3 chr1 23683337 - 14.0686942 0.4016719 35.025341 8.128342e-35 0.7100166 0.5367566 1.322791 1.924436e-01 2.6307210 0.5680498 4.631145 2.995990e-05 -1.2572118 0.7590885 -1.656212 1.044857e-01 0.082 0.082 0.046 0.8311 46.401 46.401 26.145 6.005e-06 4.868 4.868 2.743 0.1045
NM_001040445 ASB1 chr2 239000365 + 15.6984271 0.1643023 95.545983 2.085819e-31 0.2427883 0.2195582 1.105804 2.802446e-01 NA NA NA NA NA NA NA NA 0.3631 0.36311 1.2228 0.2802 NA NA NA NA NA NA NA NA
NM_001012428 ASB11 chrX 15242590 - 0.8095974897 1.127609 0.7179768510 0.4764024 2.2461610698 1.506832 1.4906517643 0.1428788 NA NA NA NA NA NA NA NA 25.29 25.2923 1.8083 0.1853 10.38 10.3845 0.7425 0.3933 8.15 8.1501 0.5827 0.4491
NM_080873 ASB11 chrX 15243648 - 0.8095974897 1.127609 0.7179768510 0.4764024 2.2461610698 1.506832 1.4906517643 0.1428788 -0.0005077498 1.594681 -0.0003184022 0.9997473 -1.6266985427 2.130982 -0.7633564550 0.4491483 25.29 25.2923 1.8083 0.1853 10.38 10.3845 0.7425 0.3933 8.15 8.1501 0.5827 0.4491
NM_130388 ASB12 chrX 63362228 - 6.739874 1.641881 4.1049720 0.000433339 1.517838 2.194055 0.6917957 0.495990464 NA NA NA NA NA NA NA NA 14.19 14.192 0.4786 0.496 NA NA NA NA NA NA NA NA
NM_024701 ASB13 chr10 5748564 - 18.794746 0.3582787 52.458456 1.091381e-42 -1.954428 0.4787700 -4.082186 1.760247e-04 NA NA NA NA NA NA NA NA 0.000 0.000 0.0002 0.9894 171.318 171.318 121.3301 1.721e-14 47.278 47.278 33.4830 6.045e-07
NR_024581 ASB13 chr10 5748564 - 18.794746 0.3582787 52.458456 1.091381e-42 -1.954428 0.4787700 -4.082186 1.760247e-04 -5.896113 0.5066826 -11.636701 2.646970e-15 3.917906 0.6770830 5.786448 6.044703e-07 0.000 0.000 0.0002 0.9894 171.318 171.318 121.3301 1.721e-14 47.278 47.278 33.4830 6.045e-07
NM_130387 ASB14 chr3 57288020 - 12.5383201 0.4776003 26.2527482 2.498277e-29 2.1201161 0.6382202 3.3219193 1.758252e-03 NA NA NA NA NA NA NA NA 39.571 39.571 15.7710 0.0002493 10.140 10.140 4.0411 0.0502895 1.325 1.325 0.5280 0.4711350
NM_001142733 ASB14 chr3 57301750 - 12.5383201 0.4776003 26.2527482 2.498277e-29 2.1201161 0.6382202 3.3219193 1.758252e-03 -0.5333790 0.6754288 -0.7896895 4.337610e-01 -0.6558405 0.9025797 -0.7266289 4.711350e-01 39.571 39.571 15.7710 0.0002493 10.140 10.140 4.0411 0.0502895 1.325 1.325 0.5280 0.4711350
NM_080928 ASB15 chr7 123036348 + 7.406184 1.588757 4.661623 0.0001081822 -2.992693 2.123065 -1.409609 0.1720341522 NA NA NA NA NA NA NA NA 55.17 55.170 1.987 0.172 NA NA NA NA NA NA NA NA
NM_080863 ASB16 chr17 39603600 + 14.3050123 0.4880405 29.3111192 1.018143e-19 0.5237879 0.6521715 0.8031444 4.301134e-01 NA NA NA NA NA NA NA NA 1.69 1.69 0.645 0.4301 NA NA NA NA NA NA NA NA
NR_026546 ASB17 chr1 76170704 - -2.512148e-15 0.9911813 -2.534499e-15 1.0000000 2.195297e+00 1.3245217 1.657426e+00 0.1042390 NA NA NA NA NA NA NA NA 59.46 59.460 5.502 0.02336 0.00 0.000 0.000 0.99849 0.00 0.000 0.000 0.99866
NM_080868 ASB17 chr1 76170704 - -2.512148e-15 0.9911813 -2.534499e-15 1.0000000 2.195297e+00 1.3245217 1.657426e+00 0.1042390 -3.125465e-16 1.4017420 -2.229701e-16 1.0000000 3.164271e-03 1.8731566 1.689272e-03 0.9986595 59.46 59.460 5.502 0.02336 0.00 0.000 0.000 0.99849 0.00 0.000 0.000 0.99866
NM_016150 ASB2 chr14 93493520 - 13.1926013 0.3589511 36.7531948 6.215662e-22 0.2769289 0.4796686 0.5773337 5.693230e-01 NA NA NA NA NA NA NA NA 0.472 0.47241 0.3333 0.5693 NA NA NA NA NA NA NA NA
NM_016115 ASB3 chr2 53867583 - 16.4466996 0.2902034 56.6730152 3.290289e-44 0.2500529 0.3878006 0.6447978 5.222611e-01 NA NA NA NA NA NA NA NA 6.254 6.254 6.7513 0.01254 38.428 38.428 41.4807 6.312e-08 2.635 2.635 2.8441 0.09848
NM_145863 ASB3 chr2 53867583 - 16.4466996 0.2902034 56.6730152 3.290289e-44 0.2500529 0.3878006 0.6447978 5.222611e-01 -2.2712894 0.4104095 -5.5342023 1.436274e-06 0.9249041 0.5484328 1.6864492 9.848115e-02 6.254 6.254 6.7513 0.01254 38.428 38.428 41.4807 6.312e-08 2.635 2.635 2.8441 0.09848
NM_016116 ASB4 chr7 94953220 + 7.09321189 1.497716 4.736017726 2.119492e-05 -2.84697045 2.001408 -1.422483896 1.616320e-01 NA NA NA NA NA NA NA NA 103.05 103.052 4.1764 0.04674 0.01 0.015 0.0006 0.98059 0.03 0.025 0.0010 0.97466
NM_145872 ASB4 chr7 94953220 + 7.09321189 1.497716 4.736017726 2.119492e-05 -2.84697045 2.001408 -1.422483896 1.616320e-01 0.01624026 2.118091 0.007667404 9.939155e-01 -0.09038103 2.830418 -0.031932042 9.746644e-01 103.05 103.052 4.1764 0.04674 0.01 0.015 0.0006 0.98059 0.03 0.025 0.0010 0.97466
NM_080874 ASB5 chr4 177427367 - 2.98619524 1.508205 1.97996641 0.05979465 -0.03463615 2.015424 -0.01718554 0.98643681 NA NA NA NA NA NA NA NA 0.01 0.0074 3e-04 0.9864 NA NA NA NA NA NA NA NA
NM_177999 ASB6 chr9 131444265 - 12.897398 0.1973757 65.344418 5.096068e-47 1.715506 0.2637543 6.504180 5.063905e-08 NA NA NA NA NA NA NA NA 9.694 9.694 22.621 1.983e-05 122.097 122.097 284.921 2.2e-16 8.456 8.456 19.733 5.558e-05
NM_017873 ASB6 chr9 131444265 - 12.897398 0.1973757 65.344418 5.096068e-47 1.715506 0.2637543 6.504180 5.063905e-08 4.053230 0.2791313 14.520871 8.505090e-19 -1.656943 0.3730049 -4.442148 5.557628e-05 9.694 9.694 22.621 1.983e-05 122.097 122.097 284.921 2.2e-16 8.456 8.456 19.733 5.558e-05
NM_198243 ASB7 chr15 98960278 + 16.0131024 0.2273606 70.430416 1.676399e-48 -0.4548679 0.3038234 -1.497146 1.411861e-01 NA NA NA NA NA NA NA NA 8.465 8.465 14.8876 0.0003538 88.638 88.638 155.8816 2.228e-16 1.724 1.724 3.0317 0.0883400
NM_024708 ASB7 chr15 98960278 + 16.0131024 0.2273606 70.430416 1.676399e-48 -0.4548679 0.3038234 -1.497146 1.411861e-01 -2.2439432 0.3215365 -6.978814 9.803952e-09 -0.7481277 0.4296712 -1.741163 8.834005e-02 8.465 8.465 14.8876 0.0003538 88.638 88.638 155.8816 2.228e-16 1.724 1.724 3.0317 0.0883400
NM_024095 ASB8 chr12 46837644 - 18.1276093 0.1528613 118.588584 1.463544e-33 -0.6904338 0.2042696 -3.380013 2.580448e-03 NA NA NA NA NA NA NA NA 2.9365 2.93646 11.425 0.00258 NA NA NA NA NA NA NA NA
NM_024087 ASB9 chrX 15198214 - 11.37558437 0.5587353 20.35952291 1.199450e-24 1.84124404 0.7466415 2.46603507 1.745044e-02 NA NA NA NA NA NA NA NA 40.670 40.670 11.8433 0.001242 30.071 30.071 8.7567 0.004861 0.007 0.007 0.0021 0.963443
NM_001031739 ASB9 chrX 15198214 - 11.37558437 0.5587353 20.35952291 1.199450e-24 1.84124404 0.7466415 2.46603507 1.745044e-02 -1.52377183 0.7901711 -1.92840755 5.998954e-02 -0.04866095 1.0559105 -0.04608435 9.634425e-01 40.670 40.670 11.8433 0.001242 30.071 30.071 8.7567 0.004861 0.007 0.007 0.0021 0.963443
NM_015947 ASCC1 chr10 73645700 - 17.7619444 0.1445754 122.855936 6.498531e-34 -0.2935187 0.1931970 -1.519272 1.423222e-01 NA NA NA NA NA NA NA NA 0.5307 0.53070 2.3082 0.1423 NA NA NA NA NA NA NA NA
NM_032204 ASCC2 chr22 28564254 - 18.5335331 0.1506715 123.0062584 6.318567e-34 0.1246743 0.2013432 0.6192127 5.418618e-01 NA NA NA NA NA NA NA NA 0.0957 0.095749 0.3834 0.5419 NA NA NA NA NA NA NA NA
NM_022091 ASCC3 chr6 101435945 - 13.9857807 0.2012774 69.485091 3.103649e-48 0.5571396 0.2689683 2.071395 4.395757e-02 NA NA NA NA NA NA NA NA 0.014 0.014 0.0317 0.859384 59.002 59.002 132.3998 3.901e-15 3.373 3.373 7.5693 0.008464
NM_006828 ASCC3 chr6 101435945 - 13.9857807 0.2012774 69.485091 3.103649e-48 0.5571396 0.2689683 2.071395 4.395757e-02 2.7586491 0.2846493 9.691397 1.092445e-12 -1.0465131 0.3803786 -2.751241 8.463677e-03 0.014 0.014 0.0317 0.859384 59.002 59.002 132.3998 3.901e-15 3.373 3.373 7.5693 0.008464
NM_004316 ASCL1 chr12 101875582 + 9.1882093 1.753677 5.2393968 2.580932e-05 -0.7762167 2.343449 -0.3312283 7.434710e-01 NA NA NA NA NA NA NA NA 3.71 3.711 0.1097 0.7435 NA NA NA NA NA NA NA NA
NM_005170 ASCL2 chr11 2248758 - 13.709999 0.5497850 24.937019 3.755433e-18 2.024026 0.7346811 2.754971 1.127537e-02 NA NA NA NA NA NA NA NA 25.236 25.2355 7.5899 0.01128 NA NA NA NA NA NA NA NA
NM_020646 ASCL3 chr11 8921156 - 1.931126 1.562760 1.2357155 0.2290373 1.580032 2.088326 0.7566023 0.4569689 NA NA NA NA NA NA NA NA 15.38 15.378 0.5724 0.457 NA NA NA NA NA NA NA NA
NM_203436 ASCL4 chr12 106692292 + 5.882517 1.639252 3.588537 0.001553044 -2.201118 2.190543 -1.004828 0.325434925 NA NA NA NA NA NA NA NA 29.84 29.845 1.0097 0.3254 NA NA NA NA NA NA NA NA
NM_014034 ASF1A chr6 119263628 + 16.74407846 0.1845487 90.7298782 6.832695e-31 0.05860027 0.2466135 0.2376198 8.142799e-01 NA NA NA NA NA NA NA NA 0.0212 0.02115 0.0565 0.8143 NA NA NA NA NA NA NA NA
NM_018154 ASF1B chr19 14108440 - 17.0326017 0.3895980 43.7184049 1.212257e-23 -0.1629857 0.5206222 -0.3130595 7.570567e-01 NA NA NA NA NA NA NA NA 0.164 0.16364 0.098 0.7571 NA NA NA NA NA NA NA NA
NR_024502 ASFMR1 chrX 146811368 - 3.6167274 1.773413 2.03941664 0.043700415 7.3142032 2.369822 3.08639290 0.002538865 NA NA NA NA NA NA NA NA 1259.5 1259.53 36.4080 1.998e-08 11.5 2.87 0.0831 0.9875 44.2 11.06 0.3198 0.8643
NR_024503 ASFMR1 chrX 146811368 - 3.6167274 1.773413 2.03941664 0.043700415 7.3142032 2.369822 3.08639290 0.002538865 1.2171065 2.507984 0.48529269 0.628391971 -1.8280460 3.351435 -0.54545171 0.586499296 1259.5 1259.53 36.4080 1.998e-08 11.5 2.87 0.0831 0.9875 44.2 11.06 0.3198 0.8643
NR_024500 ASFMR1 chrX 146811368 - 3.6167274 1.773413 2.03941664 0.043700415 7.3142032 2.369822 3.08639290 0.002538865 -1.0560314 2.507984 -0.42106779 0.674491484 0.8961241 3.351435 0.26738519 0.789651545 1259.5 1259.53 36.4080 1.998e-08 11.5 2.87 0.0831 0.9875 44.2 11.06 0.3198 0.8643
NR_024501 ASFMR1 chrX 146811368 - 3.6167274 1.773413 2.03941664 0.043700415 7.3142032 2.369822 3.08639290 0.002538865 0.8553223 2.507984 0.34103974 0.733695959 -2.3562130 3.351435 -0.70304601 0.483447912 1259.5 1259.53 36.4080 1.998e-08 11.5 2.87 0.0831 0.9875 44.2 11.06 0.3198 0.8643
NR_024499 ASFMR1 chrX 146811368 - 3.6167274 1.773413 2.03941664 0.043700415 7.3142032 2.369822 3.08639290 0.002538865 0.2310209 2.507984 0.09211416 0.926767611 -1.3087346 3.351435 -0.39049977 0.696889444 1259.5 1259.53 36.4080 1.998e-08 11.5 2.87 0.0831 0.9875 44.2 11.06 0.3198 0.8643
NM_001671 ASGR1 chr17 7023607 - 10.800687 0.7665076 14.090775 8.416131e-13 2.958737 1.0242889 2.888577 8.288726e-03 NA NA NA NA NA NA NA NA 53.925 53.925 8.3439 0.008289 NA NA NA NA NA NA NA NA
NM_001181 ASGR2 chr17 6958852 - 9.9608121 0.5222723 19.0720675 9.994341e-34 2.2547875 0.6979157 3.2307449 1.713341e-03 NA NA NA NA NA NA NA NA 118.917 118.917 39.6330 1.03e-08 34.637 11.546 3.8480 0.01209 18.421 6.140 2.0465 0.11282
NM_080914 ASGR2 chr17 6958353 - 9.9608121 0.5222723 19.0720675 9.994341e-34 2.2547875 0.6979157 3.2307449 1.713341e-03 -1.2119194 0.7386045 -1.6408231 1.042488e-01 -0.7745355 0.9870018 -0.7847356 4.346246e-01 118.917 118.917 39.6330 1.03e-08 34.637 11.546 3.8480 0.01209 18.421 6.140 2.0465 0.11282
NM_080913 ASGR2 chr17 6958852 - 9.9608121 0.5222723 19.0720675 9.994341e-34 2.2547875 0.6979157 3.2307449 1.713341e-03 -1.3796218 0.7386045 -1.8678761 6.496255e-02 1.3336261 0.9870018 1.3511891 1.799483e-01 118.917 118.917 39.6330 1.03e-08 34.637 11.546 3.8480 0.01209 18.421 6.140 2.0465 0.11282
NM_080912 ASGR2 chr17 6958852 - 9.9608121 0.5222723 19.0720675 9.994341e-34 2.2547875 0.6979157 3.2307449 1.713341e-03 -0.2179115 0.7386045 -0.2950313 7.686347e-01 -0.7908221 0.9870018 -0.8012367 4.250591e-01 118.917 118.917 39.6330 1.03e-08 34.637 11.546 3.8480 0.01209 18.421 6.140 2.0465 0.11282
NM_018489 ASH1L chr1 153798948 - 17.4210731 0.1774654 98.166027 1.121216e-31 -0.4892206 0.2371481 -2.062933 5.058611e-02 NA NA NA NA NA NA NA NA 1.4743 1.47431 4.2557 0.05059 NA NA NA NA NA NA NA NA
NM_001105214 ASH2L chr8 38082506 + 15.116348 0.2636959 57.324918 1.958259e-44 -1.529139 0.3523785 -4.339477 7.747765e-05 NA NA NA NA NA NA NA NA 12.902 12.902 16.8671 0.0001628 177.589 177.589 232.1759 2.2e-16 3.152 3.152 4.1208 0.0481643
NM_004674 ASH2L chr8 38082168 + 15.116348 0.2636959 57.324918 1.958259e-44 -1.529139 0.3523785 -4.339477 7.747765e-05 3.202729 0.3729224 8.588192 4.078286e-11 1.011621 0.4983385 2.029987 4.816433e-02 12.902 12.902 16.8671 0.0001628 177.589 177.589 232.1759 2.2e-16 3.152 3.152 4.1208 0.0481643
NM_001672 ASIP chr20 32311832 + 5.172345 1.214825 4.257687 2.962342e-04 8.326366 1.623379 5.129036 3.388987e-05 NA NA NA NA NA NA NA NA 427.06 427.06 26.307 3.389e-05 NA NA NA NA NA NA NA NA
NM_001024944 ASL chr7 65178269 + 12.93344934 0.3524804 36.6926760 1.012370e-56 0.34123704 0.4710218 0.7244613 4.706210e-01 NA NA NA NA NA NA NA NA 9.211 9.211 6.7400 0.01097 188.780 62.927 46.0438 2e-16 1.428 0.476 0.3482 0.79052
NM_001024943 ASL chr7 65178269 + 12.93344934 0.3524804 36.6926760 1.012370e-56 0.34123704 0.4710218 0.7244613 4.706210e-01 3.76710453 0.4984826 7.5571439 2.971528e-11 0.07790019 0.6661254 0.1169452 9.071584e-01 9.211 9.211 6.7400 0.01097 188.780 62.927 46.0438 2e-16 1.428 0.476 0.3482 0.79052
NM_001024946 ASL chr7 65178269 + 12.93344934 0.3524804 36.6926760 1.012370e-56 0.34123704 0.4710218 0.7244613 4.706210e-01 1.78141364 0.4984826 3.5736729 5.628652e-04 0.41523071 0.6661254 0.6233522 5.345955e-01 9.211 9.211 6.7400 0.01097 188.780 62.927 46.0438 2e-16 1.428 0.476 0.3482 0.79052
NM_000048 ASL chr7 65178211 + 12.93344934 0.3524804 36.6926760 1.012370e-56 0.34123704 0.4710218 0.7244613 4.706210e-01 2.22623019 0.4984826 4.4660141 2.260529e-05 0.58760288 0.6661254 0.8821206 3.800106e-01 9.211 9.211 6.7400 0.01097 188.780 62.927 46.0438 2e-16 1.428 0.476 0.3482 0.79052
NM_004192 ASMTL chrY 1531870 - 7.412949 1.365129 5.4302172 1.614816e-05 0.849518 1.824231 0.4656856 6.458203e-01 NA NA NA NA NA NA NA NA 4.45 4.4456 0.2169 0.6458 NA NA NA NA NA NA NA NA
NM_004317 ASNA1 chr19 12709306 + 20.063413795 0.1165631 172.12485356 2.806106e-37 0.002276482 0.1557641 0.01461494 9.884654e-01 NA NA NA NA NA NA NA NA 0.0000 0.000032 2e-04 0.9885 NA NA NA NA NA NA NA NA
NM_183356 ASNS chr7 97339790 - 14.45303883 0.3887597 37.17730670 2.251193e-47 1.60758983 0.5195020 3.09448242 2.846976e-03 NA NA NA NA NA NA NA NA 17.445 17.4454 10.4936 0.001844 44.727 22.3637 13.4520 1.167e-05 13.467 6.7335 4.0503 0.021717
NM_001673 ASNS chr7 97339790 - 14.45303883 0.3887597 37.17730670 2.251193e-47 1.60758983 0.5195020 3.09448242 2.846976e-03 2.32019508 0.5497892 4.22015359 7.301673e-05 -1.84265425 0.7346868 -2.50808138 1.449444e-02 17.445 17.4454 10.4936 0.001844 44.727 22.3637 13.4520 1.167e-05 13.467 6.7335 4.0503 0.021717
NM_133436 ASNS chr7 97339413 - 14.45303883 0.3887597 37.17730670 2.251193e-47 1.60758983 0.5195020 3.09448242 2.846976e-03 -0.51879199 0.5497892 -0.94361975 3.486564e-01 -0.06530047 0.7346868 -0.08888205 9.294331e-01 17.445 17.4454 10.4936 0.001844 44.727 22.3637 13.4520 1.167e-05 13.467 6.7335 4.0503 0.021717
NM_019048 ASNSD1 chr2 190234370 + 18.2953905 0.2300302 79.534722 1.399652e-29 -0.3336011 0.3073908 -1.085267 2.890481e-01 NA NA NA NA NA NA NA NA 0.6855 0.68554 1.1778 0.289 NA NA NA NA NA NA NA NA
NM_000049 ASPA chr17 3326046 + 11.9751220 1.357727 8.8199787 1.885286e-11 -1.3229607 1.814339 -0.7291696 4.695945e-01 NA NA NA NA NA NA NA NA 14.99 14.9940 0.7394 0.3943 7.31 7.3137 0.3607 0.5511 0.60 0.5950 0.0293 0.8647
NM_001128085 ASPA chr17 3324154 + 11.9751220 1.357727 8.8199787 1.885286e-11 -1.3229607 1.814339 -0.7291696 4.695945e-01 -1.0110508 1.920116 -0.5265572 6.010311e-01 0.4395281 2.565863 0.1712984 8.647405e-01 14.99 14.9940 0.7394 0.3943 7.31 7.3137 0.3607 0.5511 0.60 0.5950 0.0293 0.8647
NM_001024656 ASPDH chr19 55709759 - 6.3135792 1.337557 4.7202304 2.233154e-05 5.1716121 1.787386 2.8933936 5.806625e-03 NA NA NA NA NA NA NA NA 377.92 377.92 19.2033 6.75e-05 2.41 2.41 0.1223 0.7281 1.66 1.66 0.0843 0.7729
NM_001114598 ASPDH chr19 55708954 - 6.3135792 1.337557 4.7202304 2.233154e-05 5.1716121 1.787386 2.8933936 5.806625e-03 -0.8497903 1.891592 -0.4492462 6.553637e-01 0.7337653 2.527746 0.2902844 7.729033e-01 377.92 377.92 19.2033 6.75e-05 2.41 2.41 0.1223 0.7281 1.66 1.66 0.0843 0.7729
NM_001080464 ASPG chr14 103621801 + 7.235682 1.642878 4.4042716 0.0002055296 1.235435 2.195388 0.5627409 0.5790559481 NA NA NA NA NA NA NA NA 9.40 9.402 0.3167 0.5791 NA NA NA NA NA NA NA NA
NM_032468 ASPH chr8 62764962 - 13.6357333 0.7849547 17.3713629 6.106319e-34 1.8248869 1.0489399 1.7397441 8.457938e-02 NA NA NA NA NA NA NA NA 21.83 21.828 3.2206 0.075344 205.09 51.272 7.5647 1.906e-05 99.93 24.983 3.6861 0.007322
NM_032466 ASPH chr8 62789753 - 13.6357333 0.7849547 17.3713629 6.106319e-34 1.8248869 1.0489399 1.7397441 8.457938e-02 3.6697762 1.1100936 3.3058259 1.263580e-03 -3.3635639 1.4834250 -2.2674311 2.523198e-02 21.83 21.828 3.2206 0.075344 205.09 51.272 7.5647 1.906e-05 99.93 24.983 3.6861 0.007322
NM_004318 ASPH chr8 62789753 - 13.6357333 0.7849547 17.3713629 6.106319e-34 1.8248869 1.0489399 1.7397441 8.457938e-02 4.4745887 1.1100936 4.0308211 1.002296e-04 -2.9565509 1.4834250 -1.9930573 4.862307e-02 21.83 21.828 3.2206 0.075344 205.09 51.272 7.5647 1.906e-05 99.93 24.983 3.6861 0.007322
NM_020164 ASPH chr8 62764962 - 13.6357333 0.7849547 17.3713629 6.106319e-34 1.8248869 1.0489399 1.7397441 8.457938e-02 -0.7606850 1.1100936 -0.6852440 4.945689e-01 0.6221174 1.4834250 0.4193791 6.757215e-01 21.83 21.828 3.2206 0.075344 205.09 51.272 7.5647 1.906e-05 99.93 24.983 3.6861 0.007322
NM_032467 ASPH chr8 62764962 - 13.6357333 0.7849547 17.3713629 6.106319e-34 1.8248869 1.0489399 1.7397441 8.457938e-02 -0.6607959 1.1100936 -0.5952615 5.528383e-01 0.7828019 1.4834250 0.5276990 5.987250e-01 21.83 21.828 3.2206 0.075344 205.09 51.272 7.5647 1.906e-05 99.93 24.983 3.6861 0.007322
NM_181718 ASPHD1 chr16 29819648 + 14.5997677 0.6003373 24.3192752 6.552831e-18 0.4992586 0.8022344 0.6223351 5.398429e-01 NA NA NA NA NA NA NA NA 1.535 1.5354 0.3873 0.5398 NA NA NA NA NA NA NA NA
NM_020437 ASPHD2 chr22 25155280 + 14.1655612 0.2203263 64.293546 1.827147e-27 0.5136773 0.2944234 1.744689 9.438924e-02 NA NA NA NA NA NA NA NA 1.6254 1.62540 3.0439 0.09439 NA NA NA NA NA NA NA NA
NM_018136 ASPM chr1 195382447 - 14.1129089 0.4680329 30.153672 5.390430e-20 0.6500662 0.6254352 1.039382 3.094308e-01 NA NA NA NA NA NA NA NA 2.603 2.6031 1.0803 0.3094 NA NA NA NA NA NA NA NA
NM_017680 ASPN chr9 94284665 - 17.8956715 0.6710237 26.6692091 8.421603e-19 -0.6826049 0.8966931 -0.7612469 4.542445e-01 NA NA NA NA NA NA NA NA 2.87 2.8702 0.5795 0.4542 NA NA NA NA NA NA NA NA
NM_152792 ASPRV1 chr2 70042901 - 13.8558697 0.3762372 36.8274883 5.937996e-22 -0.2680076 0.5027681 -0.5330642 5.991027e-01 NA NA NA NA NA NA NA NA 0.442 0.44246 0.2842 0.5991 NA NA NA NA NA NA NA NA
NM_024083 ASPSCR1 chr17 77528715 + 17.630368 0.2739415 64.358148 1.785645e-27 0.424162 0.3660697 1.158692 2.584714e-01 NA NA NA NA NA NA NA NA 1.1083 1.10827 1.3426 0.2585 NA NA NA NA NA NA NA NA
NM_001083926 ASRGL1 chr11 61861350 + 14.0840533 0.5030526 27.9971785 1.536705e-30 1.6720456 0.6722323 2.4873033 1.655953e-02 NA NA NA NA NA NA NA NA 29.357 29.3574 10.5462 0.002177 6.476 6.4763 2.3265 0.134031 0.203 0.2031 0.0729 0.788306
NM_025080 ASRGL1 chr11 61861350 + 14.0840533 0.5030526 27.9971785 1.536705e-30 1.6720456 0.6722323 2.4873033 1.655953e-02 0.8635824 0.7114238 1.2138790 2.309896e-01 -0.2567604 0.9506800 -0.2700807 7.883062e-01 29.357 29.3574 10.5462 0.002177 6.476 6.4763 2.3265 0.134031 0.203 0.2031 0.0729 0.788306
[truncated: 7,023,874 more chars]
