# Supplementary material for: Robust stratification of breast cancer subtypes using differential patterns of transcript isoform expression
Source: PLoS Genet. 2017 Mar 6;13(3):e1006589. doi: 10.1371/journal.pgen.1006589 (PMC5367891; doi:10.1371/journal.pgen.1006589)
Supplement: S4 Table — (XLS) [file pgen.1006589.s016.xls]

## Sheet: Sheet1
GSEA for ERBC
NAME	SIZE	ES	NES	NOM p-val	FDR q-val
SMID_BREAST_CANCER_LUMINAL_B_UP	156	-0.696215	-3.22867	0	0
DOANE_BREAST_CANCER_ESR1_UP	105	-0.715559	-3.118	0	0
VANTVEER_BREAST_CANCER_ESR1_UP	138	-0.657979	-2.99534	0	0
SMID_BREAST_CANCER_RELAPSE_IN_BONE_UP	91	-0.684343	-2.90522	0	0
SMID_BREAST_CANCER_RELAPSE_IN_BRAIN_DN	79	-0.700157	-2.90157	0	0
LIEN_BREAST_CARCINOMA_METAPLASTIC_VS_DUCTAL_DN	105	-0.644084	-2.81056	0	0
CHARAFE_BREAST_CANCER_LUMINAL_VS_BASAL_UP	356	-0.552008	-2.79447	0	0
YANG_BREAST_CANCER_ESR1_UP	24	-0.804328	-2.61045	0	0
CHARAFE_BREAST_CANCER_LUMINAL_VS_MESENCHYMAL_UP	426	-0.487832	-2.5213	0	0
SCHUETZ_BREAST_CANCER_DUCTAL_INVASIVE_DN	79	-0.591808	-2.43393	0	0
HUANG_DASATINIB_RESISTANCE_DN	58	-0.612358	-2.42044	0	0
SHEN_SMARCA2_TARGETS_UP	406	-0.464721	-2.41221	0	0
DOANE_BREAST_CANCER_CLASSES_UP	66	-0.563422	-2.26634	0	0.000310759
VANTVEER_BREAST_CANCER_METASTASIS_UP	43	-0.614976	-2.26365	0	0.000288562
CREIGHTON_ENDOCRINE_THERAPY_RESISTANCE_2	376	-0.432499	-2.22729	0	0.000449721
YANG_BREAST_CANCER_ESR1_BULK_UP	18	-0.743975	-2.21968	0	0.000463948
FARMER_BREAST_CANCER_CLUSTER_7	20	-0.721607	-2.20976	0	0.000554812
SMID_BREAST_CANCER_LUMINAL_A_UP	80	-0.537286	-2.20514	0	0.00056155
GINESTIER_BREAST_CANCER_20Q13_AMPLIFICATION_UP	100	-0.492886	-2.13186	0	0.00148969
MODULE_139	70	-0.519908	-2.11118	0	0.00192282
FARMER_BREAST_CANCER_BASAL_VS_LULMINAL	315	-0.419303	-2.10555	0	0.00189483
GCM_PPM1D	22	-0.675159	-2.10066	0	0.00193052
CHR8P22	31	-0.619406	-2.09907	0	0.0019056
GCM_PTPRD	46	-0.56286	-2.09847	0	0.00185445
POOLA_INVASIVE_BREAST_CANCER_DN	122	-0.471762	-2.09441	0	0.00183389
NIKOLSKY_BREAST_CANCER_19Q13.1_AMPLICON	21	-0.653806	-2.06807	0	0.00280163
CHR5Q22	16	-0.725942	-2.0623	0	0.00294996
DING_LUNG_CANCER_EXPRESSION_BY_COPY_NUMBER	92	-0.481276	-2.0421	0	0.00405238
MASSARWEH_RESPONSE_TO_ESTRADIOL	58	-0.522981	-2.03909	0	0.00412229
CHR5Q12	27	-0.606999	-2.01161	0	0.00634691
CHR4P16	79	-0.486161	-2.00289	0	0.00694989
MODULE_239	112	-0.457801	-1.99883	0	0.00717641
YANG_BREAST_CANCER_ESR1_LASER_UP	27	-0.61218	-1.99839	0.00176678	0.00700009
FRASOR_RESPONSE_TO_SERM_OR_FULVESTRANT_UP	20	-0.648916	-1.9871	0	0.00808213
FINETTI_BREAST_CANCERS_KINOME_BLUE	17	-0.681549	-1.98342	0.0017452	0.00831682
GCM_RAB10	150	-0.429599	-1.97789	0	0.00857475
STEIN_ESTROGEN_RESPONSE_NOT_VIA_ESRRA	16	-0.693251	-1.97659	0	0.00843501
MILI_PSEUDOPODIA_HAPTOTAXIS_UP	442	-0.380164	-1.97292	0	0.00869334
CHR14Q23	33	-0.56958	-1.96153	0	0.0099597
MASSARWEH_TAMOXIFEN_RESISTANCE_DN	217	-0.405852	-1.95897	0	0.0100322
FRASOR_RESPONSE_TO_ESTRADIOL_UP	29	-0.569026	-1.93371	0	0.013574
CHR8Q22	51	-0.496484	-1.92918	0	0.0141038
GCM_ERBB2IP	55	-0.491306	-1.92258	0	0.0147962
CHR17Q24	31	-0.551017	-1.91637	0	0.0158115
GCM_MAP1B	51	-0.50103	-1.89761	0	0.0201281
MICROBODY	43	-0.50759	-1.88711	0.00168634	0.0226428
PEROXISOME	43	-0.50759	-1.88134	0.00166667	0.0238129
CREIGHTON_ENDOCRINE_THERAPY_RESISTANCE_5	434	-0.359429	-1.86971	0	0.0273617
CHR2Q21	32	-0.545993	-1.86938	0	0.0269001
CHR5Q13	41	-0.502095	-1.85161	0.00162338	0.0330153
MODULE_180	105	-0.424266	-1.83516	0	0.0393194
SOTIRIOU_BREAST_CANCER_GRADE_1_VS_3_DN	49	-0.488422	-1.83316	0.00162866	0.0392913
REACTOME_PEROXISOMAL_LIPID_METABOLISM	20	-0.59123	-1.82789	0.00176056	0.0412382
RIGGINS_TAMOXIFEN_RESISTANCE_DN	205	-0.378008	-1.81454	0	0.0473637
GCM_NCAM1	108	-0.409588	-1.8137	0.00152207	0.0468447
TAATAAT,MIR-126	164	-0.390667	-1.81347	0	0.0460929
GCM_RAP2A	29	-0.534097	-1.79942	0	0.0531339
GCM_PTK2	118	-0.405313	-1.79502	0	0.0549061
NIKOLSKY_BREAST_CANCER_8Q12_Q22_AMPLICON	106	-0.411984	-1.79378	0.0015361	0.0548244
RODWELL_AGING_KIDNEY_NO_BLOOD_DN	117	-0.400014	-1.79218	0	0.0547099
XU_GH1_AUTOCRINE_TARGETS_DN	111	-0.401991	-1.7898	0	0.0552286
GCM_DLG1	61	-0.459393	-1.78933	0.00156006	0.0545884
HAMAI_APOPTOSIS_VIA_TRAIL_UP	313	-0.354775	-1.78889	0	0.0539797
GCM_CALM1	89	-0.424422	-1.78534	0	0.0553533
DACOSTA_UV_RESPONSE_VIA_ERCC3_COMMON_DN	393	-0.342252	-1.77085	0	0.063988
NIKOLSKY_BREAST_CANCER_8P12_P11_AMPLICON	40	-0.481511	-1.75919	0.00490196	0.0710901
BREDEMEYER_RAG_SIGNALING_VIA_ATM_NOT_VIA_NFKB_DN	34	-0.50132	-1.74575	0.00170068	0.0809005
SMID_BREAST_CANCER_RELAPSE_IN_LUNG_DN	35	-0.486967	-1.73854	0.00492611	0.0859899
GCM_RAN	160	-0.373676	-1.73664	0	0.0863781
GNF2_MLF1	39	-0.477045	-1.7235	0.00501672	0.0967676
ATGTTTC,MIR-494	118	-0.382463	-1.72014	0	0.0989625
CHR10Q25	36	-0.492065	-1.71811	0.0016835	0.0996503
GCM_UBE2N	126	-0.38149	-1.71654	0	0.0999214
STEIN_ESR1_TARGETS	77	-0.407716	-1.7098	0.00157978	0.105591
GSEA for TNBC
NAME	SIZE	ES	NES	NOM p-val	FDR q-val
VANTVEER_BREAST_CANCER_ESR1_DN	214	0.643597	3.40638	0	0
MCLACHLAN_DENTAL_CARIES_UP	195	0.650593	3.3637	0	0
MODULE_84	476	0.581664	3.33931	0	0
MCLACHLAN_DENTAL_CARIES_DN	216	0.62288	3.25868	0	0
SMID_BREAST_CANCER_RELAPSE_IN_BONE_DN	275	0.592271	3.18172	0	0
GNF2_CASP1	96	0.673797	3.13583	0	0
GNF2_HCK	86	0.676806	3.08102	0	0
DOANE_BREAST_CANCER_ESR1_DN	46	0.751589	3.08014	0	0
POOLA_INVASIVE_BREAST_CANCER_UP	267	0.574104	3.07017	0	0
GNF2_ITGB2	54	0.72892	3.06117	0	0
WIELAND_UP_BY_HBV_INFECTION	96	0.652806	3.02611	0	0
MODULE_45	489	0.523493	2.98258	0	0
ICHIBA_GRAFT_VERSUS_HOST_DISEASE_35D_UP	114	0.622025	2.97283	0	0
FLECHNER_BIOPSY_KIDNEY_TRANSPLANT_REJECTED_VS_OK_UP	84	0.657003	2.97001	0	0
NAKAYAMA_SOFT_TISSUE_TUMORS_PCA1_UP	67	0.694	2.95914	0	0
GNF2_S100A4	42	0.767891	2.95898	0	0
GNF2_TNFRSF1B	58	0.696087	2.9425	0	0
WALLACE_PROSTATE_CANCER_RACE_UP	269	0.541663	2.92115	0	0
RODWELL_AGING_KIDNEY_UP	317	0.529074	2.89813	0	0
GNF2_CARD15	60	0.676572	2.89463	0	0
REACTOME_PEPTIDE_CHAIN_ELONGATION	79	0.62715	2.85057	0	0
KEGG_RIBOSOME	81	0.625357	2.83851	0	0
GNF2_MYD88	57	0.681673	2.83271	0	0
GAURNIER_PSMD4_TARGETS	54	0.687228	2.81733	0	0
MODULE_46	328	0.509793	2.79067	0	0
GNF2_PTPN4	41	0.735331	2.78601	0	0
REACTOME_REGULATION_OF_GENE_EXPRESSION_IN_BETA_CELLS	87	0.605812	2.78494	0	0
GNF2_PECAM1	48	0.684512	2.78168	0	0
MODULE_75	337	0.506401	2.77641	0	0
JAATINEN_HEMATOPOIETIC_STEM_CELL_DN	180	0.54096	2.77623	0	0
REACTOME_VIRAL_MRNA_TRANSLATION	79	0.625173	2.774	0	0
REACTOME_INFLUENZA_VIRAL_RNA_TRANSCRIPTION_AND_REPLICATION	95	0.596206	2.76072	0	0
MARKEY_RB1_ACUTE_LOF_UP	194	0.5307	2.75862	0	0
MODULE_76	74	0.619432	2.75266	0	0
GCM_TPT1	64	0.644646	2.74925	0	0
SMID_BREAST_CANCER_RELAPSE_IN_BRAIN_UP	35	0.7337	2.74906	0	0
SMID_BREAST_CANCER_NORMAL_LIKE_UP	429	0.485388	2.73785	0	0
GNF2_IL2RB	31	0.761946	2.73644	0	0
REACTOME_REGULATION_OF_BETA_CELL_DEVELOPMENT	94	0.584703	2.73341	0	0
MODULE_79	93	0.583522	2.72947	0	0
REACTOME_FORMATION_OF_A_POOL_OF_FREE_40S_SUBUNITS	89	0.593261	2.71962	0	0
VERHAAK_AML_WITH_NPM1_MUTATED_UP	165	0.532188	2.71946	0	0
MODULE_128	91	0.589349	2.71697	0	0
HADDAD_T_LYMPHOCYTE_AND_NK_PROGENITOR_DN	51	0.657562	2.70444	0	0
GNF2_ICAM3	35	0.734958	2.69707	0	0
LINDSTEDT_DENDRITIC_CELL_MATURATION_A	50	0.649345	2.69606	0	0
MODULE_5	393	0.47718	2.69432	0	0
KEGG_INTESTINAL_IMMUNE_NETWORK_FOR_IGA_PRODUCTION	37	0.7056	2.67686	0	0
MODULE_170	92	0.583119	2.67416	0	0
GNF2_CD7	33	0.719946	2.6721	0	0
HESS_TARGETS_OF_HOXA9_AND_MEIS1_DN	61	0.624169	2.65615	0	0
LIEN_BREAST_CARCINOMA_METAPLASTIC_VS_DUCTAL_UP	69	0.604561	2.65339	0	0
STRUCTURAL_CONSTITUENT_OF_RIBOSOME	76	0.593284	2.65107	0	0
GNF2_CD1D	39	0.684614	2.64375	0	0
REACTOME_IMMUNOREGULATORY_INTERACTIONS_BETWEEN_A_LYMPHOID_AND_A_NON_LYMPHOID_CELL	57	0.619243	2.63632	0	0
GNF2_FGR	31	0.720087	2.63565	0	0
GNF2_TNFSF10	29	0.730584	2.63284	0	0
ICHIBA_GRAFT_VERSUS_HOST_DISEASE_D7_UP	86	0.577058	2.62753	0	0
GNF2_CD33	45	0.655456	2.6238	0	0
IMMUNE_SYSTEM_PROCESS	275	0.490267	2.62085	0	0
GNF2_CD53	53	0.637672	2.61895	0	0
LIAN_LIPA_TARGETS_3M	43	0.643834	2.61153	0	0
REACTOME_GTP_HYDROLYSIS_AND_JOINING_OF_THE_60S_RIBOSOMAL_SUBUNIT	100	0.548361	2.60114	0	0
MODULE_263	35	0.680482	2.57894	0	0
MODULE_292	113	0.541103	2.57795	0	0
BENPORATH_ES_CORE_NINE_CORRELATED	97	0.55585	2.57772	0	0
TAKEDA_TARGETS_OF_NUP98_HOXA9_FUSION_10D_DN	115	0.53991	2.57713	0	0
IMMUNE_RESPONSE	193	0.498345	2.57502	0	0
MODULE_29	27	0.722248	2.57423	0	0
INFLAMMATORY_RESPONSE	103	0.549379	2.57407	0	0
MODULE_53	344	0.463029	2.56686	0	0
GNF2_MATK	22	0.784053	2.55789	0	0
BASSO_CD40_SIGNALING_UP	98	0.547762	2.55504	0	0
BROWNE_INTERFERON_RESPONSIVE_GENES	68	0.590251	2.54891	0	0
KLEIN_PRIMARY_EFFUSION_LYMPHOMA_DN	57	0.59983	2.54648	0	0
GNF2_PTPN6	44	0.645768	2.54042	0	0
MODULE_44	285	0.463411	2.53366	0	0
REACTOME_CHEMOKINE_RECEPTORS_BIND_CHEMOKINES	40	0.644392	2.52715	0	0
GNF2_STAT6	74	0.571977	2.52337	0	0
YANG_BREAST_CANCER_ESR1_LASER_DN	35	0.68149	2.51662	0	0
GNF2_SELL	42	0.638283	2.51026	0	0
GNF2_EIF3S6	106	0.53327	2.5059	0	0
SANA_RESPONSE_TO_IFNG_UP	66	0.575581	2.50044	0	1.93523e-05
PAPASPYRIDONOS_UNSTABLE_ATEROSCLEROTIC_PLAQUE_UP	51	0.609002	2.49544	0	1.91219e-05
CHEMOKINE_ACTIVITY	32	0.663197	2.49441	0	1.8897e-05
GNF2_GLTSCR2	30	0.681889	2.48978	0	1.86772e-05
REACTOME_PHOSPHORYLATION_OF_CD3_AND_TCR_ZETA_CHAINS	21	0.748594	2.48629	0	1.84626e-05
MODULE_291	60	0.601404	2.4848	0	1.82528e-05
SANA_TNF_SIGNALING_UP	73	0.555751	2.47997	0	1.80477e-05
LIAN_LIPA_TARGETS_6M	54	0.597136	2.471	0	1.78471e-05
WILENSKY_RESPONSE_TO_DARAPLADIB	26	0.708002	2.46734	0	1.7651e-05
GNF2_RAB7L1	28	0.694215	2.45964	0	1.74592e-05
MORI_LARGE_PRE_BII_LYMPHOCYTE_DN	44	0.616946	2.45384	0	1.72714e-05
MODULE_241	67	0.563949	2.4535	0	1.70877e-05
GNF2_SPI1	32	0.660297	2.44448	0	3.32258e-05
REACTOME_GENERATION_OF_SECOND_MESSENGER_MOLECULES	32	0.662991	2.44304	0	3.28797e-05
CHEMOKINE_RECEPTOR_BINDING	32	0.663197	2.44243	0	3.25408e-05
REACTOME_TRANSLOCATION_OF_ZAP70_TO_IMMUNOLOGICAL_SYNAPSE	19	0.764392	2.44208	0	3.22087e-05
DEFENSE_RESPONSE	209	0.471489	2.44171	0	3.18834e-05
REACTOME_TRANSLATION	114	0.520703	2.43944	0	3.15645e-05
MODULE_345	103	0.518157	2.43618	0	3.1252e-05
BOYAULT_LIVER_CANCER_SUBCLASS_G5_DN	27	0.689017	2.43608	0	3.09456e-05
MODULE_208	100	0.522911	2.43507	0	3.06452e-05
LINDSTEDT_DENDRITIC_CELL_MATURATION_B	46	0.609249	2.43023	0	3.03505e-05
KEGG_ALLOGRAFT_REJECTION	29	0.680801	2.42908	0	3.00615e-05
REACTOME_PD1_SIGNALING	24	0.715899	2.41767	0	2.97779e-05
GINESTIER_BREAST_CANCER_ZNF217_AMPLIFIED_DN	296	0.442132	2.41674	0	2.94996e-05
HELLER_SILENCED_BY_METHYLATION_UP	215	0.464234	2.41526	0	2.92264e-05
LEUKOCYTE_ACTIVATION	57	0.56478	2.41401	0	4.3924e-05
MORI_IMMATURE_B_LYMPHOCYTE_UP	40	0.632952	2.41225	0	4.35246e-05
BERTUCCI_MEDULLARY_VS_DUCTAL_BREAST_CANCER_UP	189	0.463518	2.41163	0	4.31325e-05
MODULE_108	43	0.606538	2.40495	0	4.27474e-05
CYTOKINE_BINDING	36	0.632581	2.40201	0	4.23691e-05
MODULE_64	385	0.429623	2.40137	0	4.19975e-05
MODULE_171	113	0.509678	2.4011	0	4.16323e-05
LINDGREN_BLADDER_CANCER_CLUSTER_2B	367	0.424765	2.40045	0	4.12734e-05
GNF2_MCL1	49	0.59166	2.39643	0	4.09206e-05
FARMER_BREAST_CANCER_CLUSTER_1	37	0.618023	2.39093	0	5.40605e-05
TAKEDA_TARGETS_OF_NUP98_HOXA9_FUSION_8D_DN	169	0.468373	2.39015	0	5.36062e-05
GNF2_TPT1	36	0.631789	2.38297	0	6.58763e-05
RUTELLA_RESPONSE_TO_CSF2RB_AND_IL4_DN	304	0.432848	2.38262	0	6.53318e-05
LYMPHOCYTE_ACTIVATION	53	0.572368	2.37605	0	6.47963e-05
GNF2_CD48	29	0.667127	2.37493	0	6.42695e-05
KEGG_PRIMARY_IMMUNODEFICIENCY	32	0.639058	2.37429	0	6.37512e-05
MODULE_174	85	0.519393	2.37186	0	6.32412e-05
ZHAN_MULTIPLE_MYELOMA_DN	28	0.664546	2.36871	0	8.79663e-05
SMIRNOV_CIRCULATING_ENDOTHELIOCYTES_IN_CANCER_UP	149	0.471377	2.3686	0	8.72736e-05
SCHUETZ_BREAST_CANCER_DUCTAL_INVASIVE_UP	334	0.431836	2.36714	0	8.65918e-05
GNF2_ITGAL	50	0.588167	2.36369	0	8.59205e-05
MODULE_436	114	0.494533	2.36329	0	8.52596e-05
MAHADEVAN_RESPONSE_TO_MP470_UP	19	0.734221	2.36214	0	9.64362e-05
MODULE_73	18	0.73545	2.35694	0	9.57056e-05
LENAOUR_DENDRITIC_CELL_MATURATION_DN	91	0.514738	2.35673	0	9.4986e-05
MODULE_262	15	0.782679	2.35554	0	9.42772e-05
KEGG_GRAFT_VERSUS_HOST_DISEASE	30	0.66015	2.35521	0	9.35788e-05
GNF2_HLA-C	42	0.595255	2.35292	0	9.28907e-05
GINESTIER_BREAST_CANCER_20Q13_AMPLIFICATION_DN	161	0.472828	2.35214	0	9.22127e-05
GNF2_VAV1	32	0.641721	2.35129	0	9.15445e-05
CELL_ACTIVATION	60	0.560711	2.33919	0	0.000113224
SMID_BREAST_CANCER_RELAPSE_IN_PLEURA_DN	24	0.687243	2.33907	0	0.000112416
RUTELLA_RESPONSE_TO_HGF_VS_CSF2RB_AND_IL4_UP	387	0.416561	2.332	0	0.000122543
G_PROTEIN_COUPLED_RECEPTOR_BINDING	36	0.621539	2.32805	0	0.000132809
REACTOME_SIGNALING_IN_IMMUNE_SYSTEM	291	0.424973	2.32358	0	0.00013188
HOSHIDA_LIVER_CANCER_SUBCLASS_S1	226	0.443077	2.32206	0	0.000130965
YANG_BREAST_CANCER_ESR1_BULK_DN	17	0.753843	2.31639	0	0.000140685
MODULE_16	439	0.410925	2.31501	0	0.000139722
CHARAFE_BREAST_CANCER_LUMINAL_VS_BASAL_DN	419	0.407896	2.31121	0	0.000138771
AMIT_EGF_RESPONSE_480_HELA	155	0.462834	2.30819	0	0.000137833
MORF_ACTG1	128	0.471521	2.30596	0	0.000147418
DIAZ_CHRONIC_MEYLOGENOUS_LEUKEMIA_DN	102	0.487769	2.30426	0	0.000146435
GNF2_DAP3	102	0.487282	2.29486	0	0.000155759
MODULE_165	69	0.524718	2.29026	0	0.000154734
MARKEY_RB1_CHRONIC_LOF_DN	103	0.490926	2.2901	0	0.000153723
RAMALHO_STEMNESS_DN	63	0.5326	2.28798	0	0.000162618
LOCOMOTORY_BEHAVIOR	71	0.51988	2.28516	0	0.000161569
GAL_LEUKEMIC_STEM_CELL_DN	211	0.435763	2.28423	0	0.000160534
FERRANDO_TAL1_NEIGHBORS	17	0.74733	2.28315	0	0.000159511
MODULE_223	126	0.464198	2.28108	0	0.000168514
GNF2_PTPRC	60	0.537361	2.2791	0	0.000167454
MODULE_191	16	0.749859	2.2755	0	0.000185477
REACTOME_INSULIN_SYNTHESIS_AND_SECRETION	119	0.473014	2.27359	0	0.000184325
MODULE_177	98	0.481493	2.26731	0	0.000183187
KEGG_AUTOIMMUNE_THYROID_DISEASE	29	0.632404	2.26705	0	0.000182063
VALK_AML_CLUSTER_5	31	0.618959	2.2614	0	0.00019071
SEKI_INFLAMMATORY_RESPONSE_LPS_UP	71	0.515812	2.26048	0	0.000189554
PARK_TRETINOIN_RESPONSE_AND_PML_RARA_FUSION	22	0.659354	2.25504	0	0.000197553
RUTELLA_RESPONSE_TO_HGF_DN	226	0.426709	2.25452	0	0.00019637
T_CELL_ACTIVATION	37	0.593012	2.25343	0	0.000204414
GNF2_ST13	57	0.530815	2.25269	0	0.000203204
GNF2_CD14	30	0.63118	2.24813	0	0.000211315
FOSTER_INFLAMMATORY_RESPONSE_LPS_UP	133	0.454025	2.24573	0	0.000210079
GNF2_FOS	34	0.599602	2.24335	0	0.000208858
MODULE_118	347	0.408544	2.23984	0	0.00020765
KEGG_HEMATOPOIETIC_CELL_LINEAGE	64	0.527538	2.23977	0	0.000206457
LANDEMAINE_LUNG_METASTASIS	19	0.682054	2.2383	0	0.000205277
GNF2_CD97	35	0.598318	2.23706	0	0.000204111
MORF_NPM1	146	0.446127	2.23552	0	0.000211647
KEGG_GLYCOSPHINGOLIPID_BIOSYNTHESIS_LACTO_AND_NEOLACTO_SERIES	23	0.665749	2.2347	0	0.000210458
LIU_VAV3_PROSTATE_CARCINOGENESIS_UP	77	0.500873	2.23159	0	0.000218063
KEGG_LEISHMANIA_INFECTION	62	0.519418	2.22314	0	0.000251434
HINATA_NFKB_TARGETS_KERATINOCYTE_UP	68	0.516931	2.21452	0	0.000267264
MORF_TPT1	94	0.474308	2.2104	0	0.000291706
LENAOUR_DENDRITIC_CELL_MATURATION_UP	87	0.482258	2.2095	0	0.000290112
MODULE_410	26	0.622213	2.20516	0	0.000321907
YANG_BREAST_CANCER_ESR1_DN	19	0.691832	2.20487	0	0.000336781
KEGG_CYTOKINE_CYTOKINE_RECEPTOR_INTERACTION	181	0.434892	2.2043	0	0.00033497
REACTOME_FORMATION_OF_THE_TERNARY_COMPLEX_AND_SUBSEQUENTLY_THE_43S_COMPLEX	46	0.5583	2.2017	0	0.00034972
SA_MMP_CYTOKINE_CONNECTION	15	0.742844	2.20043	0	0.000356041
GNF2_INPP5D	37	0.571123	2.19482	0	0.000378492
RASHI_RESPONSE_TO_IONIZING_RADIATION_6	70	0.494085	2.19129	0	0.000392703
KEGG_TYPE_I_DIABETES_MELLITUS	35	0.567306	2.18144	0	0.000471842
DAUER_STAT3_TARGETS_UP	35	0.578846	2.17872	0	0.000469385
TIEN_INTESTINE_PROBIOTICS_6HR_UP	50	0.531441	2.17837	0	0.000466953
CYTOKINE_ACTIVITY	70	0.503916	2.17474	0	0.000480365
DUNNE_TARGETS_OF_AML1_MTG8_FUSION_UP	42	0.549345	2.17082	0	0.00049357
LEE_DIFFERENTIATING_T_LYMPHOCYTE	128	0.450015	2.17015	0	0.000499189
CYTOKINE_METABOLIC_PROCESS	29	0.601999	2.16928	0	0.000504406
CYTOKINE_BIOSYNTHETIC_PROCESS	28	0.611591	2.16254	0	0.000525368
CHR22Q13	138	0.434327	2.15773	0	0.000584986
GNF2_FBL	121	0.452993	2.15563	0	0.000605348
REACTOME_INFLUENZA_LIFE_CYCLE	131	0.443406	2.15099	0	0.000633113
DELYS_THYROID_CANCER_UP	373	0.384741	2.15003	0	0.000637815
ZHANG_RESPONSE_TO_IKK_INHIBITOR_AND_TNF_UP	201	0.416106	2.1492	0	0.000634673
MODULE_27	269	0.40402	2.14388	0	0.000654473
KEGG_CELL_ADHESION_MOLECULES_CAMS	110	0.446396	2.14246	0	0.000674086
IZADPANAH_STEM_CELL_ADIPOSE_VS_BONE_UP	119	0.447071	2.13563	0	0.000754905
REACTOME_COSTIMULATION_BY_THE_CD28_FAMILY	63	0.497864	2.13504	0	0.000751258
ZHU_CMV_8_HR_UP	30	0.595041	2.13387	0.00259067	0.000769667
