# Supplementary material for: Robust stratification of breast cancer subtypes using differential patterns of transcript isoform expression
Source: PLoS Genet. 2017 Mar 6;13(3):e1006589. doi: 10.1371/journal.pgen.1006589 (PMC5367891; doi:10.1371/journal.pgen.1006589)
Supplement: S5 Table — (TXT) [file pgen.1006589.s017.txt]

Uniprot	Refseq
Q9Y4Y9	NM_012322
P09651	NM_031157
Q9HAZ1	NM_020666
P18615	NM_002904
Q8NI27	NM_001081550
O43395	NM_004698
Q9Y5B6	NM_016631
Q9HCG8	NM_020943
P23246	NM_005066
Q15637	NM_001178031
O43172	NM_004697
P51991	NM_194247
Q8WYA6	NM_030877
Q13838	NM_080598
Q9NYV4	NM_015083
O14979	NM_031372
Q9UKM9	NM_016732
P26599	NM_031991
Q92804	NM_003487
Q86W42	NM_024339
Q15007	NM_004906
Q969P6	NM_052963
Q9BV90	NM_024571
P16989	NM_003651
Q96FV9	NM_005131
P52272	NM_005968
P14866	NM_001533
Q15696	NM_005089
O43447	NM_006347
Q05519	NM_004768
Q96LT9	NM_017619
Q8IYB3	NM_005839
Q14103	NM_031370
P49759	NM_001162407
O15355	NM_177983
O43290	NM_005146
Q15459	NM_005877
Q96J87	NM_052840
Q07021	NM_001212
O15523	NM_004660
Q9BRD0	NM_032725
Q15029	NM_004247
P57721	NM_020528
O43670	NM_003457
Q9UQ35	NM_016333
O43143	NM_001358
O75940	NM_005871
Q99729	NM_031266
Q14011	NM_001280
P29558	NM_002897
Q8WXA9	NM_139168
Q01130	NM_001195427
Q9UK45	NM_016199
Q13151	NM_006805
P38159	NM_002139
Q16560	NM_022717
P11142	NM_006597
P22626	NM_031243
Q15365	NM_006196
Q14152	NM_003750
Q9H5Z1	NM_021931
Q12849	NM_002092
P55081	NM_005926
P11021	NM_005347
O75533	NM_012433
Q15366	NM_001128911
Q6IEG0	NM_152551
Q13242	NM_003769
O60508	NM_015891
Q96I25	NM_032905
P08579	NM_003092
P31943	NM_005520
O95758	NM_005156
Q9UNW9	NM_002516
O00148	NM_005804
P55769	NM_005008
P26378	NM_021952
Q9Y5S9	NM_005105
Q9Y4Z0	NM_012321
P78362	NM_182691
Q9UMS4	NM_014502
P08621	NM_003089
Q9Y333	NM_021177
Q12906	NM_012218
O43390	NM_005826
P38919	NM_014740
Q9BXP5	NM_015908
O75934	NM_005872
Q9UDW3	NM_001003692
P42285	NM_015360
Q96T58	NM_015001
Q96DF8	NM_022719
P26368	NM_007279
P09234	NM_003093
Q01081	NM_006758
Q14562	NM_004941
Q9UNP9	NM_006112
P41223	NM_003910
P14678	NM_198216
Q96T37	NM_022768
Q12905	NM_004515
Q13595	NM_013293
Q96DH6	NM_138962
Q96J01	NM_032361
Q9HCS7	NM_020196
O15042	NM_001080415
O43660	NM_001201564
P09012	NM_004596
P52298	NM_007362
P98179	NM_006743
P43243	NM_018834
Q13247	NM_006275
Q9Y3B4	NM_016047
O14776	NM_006706
Q9UPE1	NM_001170761
Q12874	NM_006802
Q9NW64	NM_018047
O43719	NM_014500
Q9ULR0	NM_001204890
O75937	NM_014280
Q9HCE1	NM_020963
P49761	NM_001130028
Q07955	NM_006924
Q8WWY3	NM_015629
P61326	NM_002370
Q92973	NM_002270
Q15427	NM_005850
Q13123	NM_006083
Q09161	NM_002486
Q15393	NM_012426
O00571	NM_001193416
Q01085	NM_003252
Q16630	NM_007007
O75643	NM_014014
O43809	NM_007006
O60506	NM_006372
Q13435	NM_006842
O15116	NM_014462
Q92945	NM_003685
O95926	NM_015484
Q9BQ61	NM_024038
Q9Y3C6	NM_016059
Q13243	NM_001039465
Q969L4	NM_032881
Q96BP3	NM_015342
Q15717	NM_001419
P07910	NM_001077442
Q9UBB9	NM_001008697
P52756	NM_005778
P49768	NM_000021
P31483	NM_022173
Q08170	NM_005626
Q9BZJ0	NM_016652
P52597	NM_004966
P11940	NM_002568
Q9Y2W2	NM_016312
Q13523	NM_003913
Q92620	NM_014003
Q15233	NM_007363
O43347	NM_002442
Q99633	NM_003675
O95400	NM_006110
O75526	NM_014469
P09661	NM_003090
P55795	NM_019597
Q14576	NM_001420
P31942	NM_012207
Q9BZC1	NM_020180
Q00839	NM_031844
Q12926	NM_004432
P20042	NM_003908
O43684	NM_001007793
O95777	NM_016200
Q9Y6A4	NM_013242
P08107	NM_005346
O60231	NM_001164239
O95391	NM_006425
Q14498	NM_184234
O43934	NM_024311
Q08211	NM_001357
Q13356	NM_014337
Q06787	NM_002024
Q9H2H8	NM_131916
Q15428	NM_007165
Q8N2M8	NM_007056
O60812	NM_001013631
Q9UKV3	NM_014977
P35637	NM_001170937
Q9UL03	NM_012141
O00425	NM_006547
Q92879	NM_001025596
Q16629	NM_001031684
Q8WVV9	NM_138394
P57723	NM_033008
Q92841	NM_006386
P05455	NM_003142
O94906	NM_012469
