# Supplementary material for: Robust stratification of breast cancer subtypes using differential patterns of transcript isoform expression
Source: PLoS Genet. 2017 Mar 6;13(3):e1006589. doi: 10.1371/journal.pgen.1006589 (PMC5367891; doi:10.1371/journal.pgen.1006589)
Supplement: S6 Table — (XLS) [file pgen.1006589.s018.xls]

## Sheet: Sheet1
Supplementary Table 6: Subtype-specific splice factor expression
Refseq	Official_Gene_Symbol	Chr	TSS	Strand	Tumor_sample_QV	Estrogen_time_course_QV	TCGA_subtype_QV
NM_031989	PCBP2	chr12	52132153	+	0.004	0.031	6.96874e-08
NM_002370	MAGOH	chr1	53476795	-	5.4e-06	0.128	1.07406e-13
NM_004559	YBX1	chr1	42920653	+	0.001	0.001	3.99824e-19
NM_005131	THOC1	chr18	258059	-	0.008	0.214	0.013
NM_015982	YBX2	chr17	7138600	-	0.087	0.05	0.35477
NM_018048	MAGOHB	chr12	10657475	-	0.073	0.003	2.95992e-09
